# Supplementary material for: Meta‐analysis of massively parallel reporter assays enables prediction of regulatory function across cell types
Source: Hum Mutat. 2019 Jun 18;40(9):1299–313. doi: 10.1002/humu.23820 (PMC6771677; doi:10.1002/humu.23820)
Supplement: Supplementary file 2 — Supporting information [file HUMU-40-1299-s002.xlsx]

## Sheet: Sheet1
	correlator	rank	dataset rank	Pearson				Spearman				KendalTau				Pearson_top_25				Spearman_top_25				KendalTau_top_25				Spearman_binned				AUROC			AUPRC
	category	median	median	value	qvalue	mean (0.8)	std (0.8)	value	qvalue	mean (0.8)	std (0.8)	value	qvalue	mean (0.8)	std (0.8)	value	qvalue	mean (0.8)	std (0.8)	value	qvalue	mean (0.8)	std (0.8)	value	qvalue	mean (0.8)	std (0.8)	value	qvalue	mean (0.8)	std (0.8)	value	mean (0.8)	std (0.8)	value	mean (0.8)	std (0.8)
dataset	feature
K562	TFBS Mean	3.5	11	0.15032	2.1389e-08	0.15105	0.014568	0.22044	3.0186e-17	0.22042	0.012884	0.15467	3.6067e-17	0.15469	0.0090221	0.12239	0.090305	0.12245	0.02828	0.13918	0.04324	0.13675	0.020782	0.094537	0.044247	0.093194	0.013989	0.22284	1.2903e-17	0.2217	0.01342	0.64463	0.6445	0.0072767	0.31087	0.31258	0.010111
	DNase Mean	4	3	0.28497	2.3584e-28	0.28538	0.013057	0.33651	1.4655e-39	0.33633	0.010994	0.23388	1.2078e-38	0.23379	0.0078438	0.13504	0.061455	0.13401	0.025093	0.13107	0.047666	0.12406	0.02658	0.089627	0.044247	0.085141	0.017686	0.32853	1.3027e-37	0.32566	0.011411	0.71099	0.7108	0.0077744	0.41291	0.41415	0.01329
	#motifs	5	3	0.33784	6.8234e-40	0.33731	0.017553	0.27053	1.1901e-25	0.26907	0.013054	0.18463	1.3399e-25	0.18366	0.0091347	0.32622	5.3397e-09	0.32317	0.032334	0.23936	5.1496e-05	0.23661	0.028779	0.16169	6.0631e-05	0.15979	0.019513	0.26218	4.4162e-24	0.25727	0.012974	0.66924	0.66807	0.0082083	0.39189	0.39233	0.012524
	#deepsea-top	6	4	0.30004	2.066e-31	0.30102	0.015541	0.33546	1.771e-39	0.33488	0.010837	0.22945	1.2078e-38	0.22913	0.0075883	0.23816	3.4775e-05	0.24027	0.025007	0.21503	0.00037466	0.21078	0.024937	0.14685	0.00031893	0.14431	0.017124	0.32713	1.884e-37	0.32852	0.011286	0.70467	0.70398	0.0073904	0.38655	0.38754	0.013234
	TFBS Cell Mean	6.5	8	0.17332	6.6163e-11	0.17335	0.016777	0.24062	1.9448e-20	0.24132	0.013984	0.17776	1.4077e-20	0.17821	0.010211	0.24408	2.4132e-05	0.24548	0.028355	0.2548	1.6021e-05	0.25379	0.022565	0.17809	2.6626e-05	0.1773	0.016165	0.24266	9.7938e-21	0.24291	0.014429	0.65575	0.65582	0.007974	0.30904	0.31004	0.0095967
	#tf-high	6.5	1	0.42752	6.5767e-66	0.42648	0.015804	0.39402	4.1708e-55	0.3934	0.011588	0.2734	1.9747e-52	0.27298	0.0084561	0.31866	7.5299e-09	0.31471	0.035808	0.25913	1.6021e-05	0.25649	0.029794	0.17948	2.0447e-05	0.17768	0.021008	0.37639	6.7128e-50	0.37487	0.011625	0.76684	0.76734	0.0076146	0.47435	0.47547	0.012608
	TFBS Shuffled Mean	7	15	0.11838	5.3469e-05	0.11752	0.013562	0.14834	2.588e-07	0.14664	0.011538	0.10866	3.0939e-07	0.1075	0.0085072	0.068244	0.40931	0.06722	0.026274	0.046395	0.6262	0.043876	0.019918	0.033824	0.61148	0.032107	0.014144	0.14492	5.8688e-07	0.14248	0.01173	0.58752	0.5867	0.0072655	0.28637	0.28729	0.0093987
	Motif Density	9	5	0.31533	1.093e-34	0.31513	0.01725	0.25285	1.6776e-22	0.25149	0.013513	0.17201	2.0419e-22	0.1711	0.0093986	0.29651	8.9144e-08	0.29316	0.032941	0.20744	0.00057927	0.20409	0.029757	0.14133	0.00053258	0.13909	0.020213	0.23653	9.3161e-20	0.23331	0.014013	0.66053	0.65968	0.0082204	0.38148	0.38239	0.012759
	#deepbind-top	9	8	0.23898	4.5776e-20	0.2382	0.016196	0.1926	2.3412e-13	0.19382	0.01167	0.12982	3.2288e-13	0.13059	0.0078946	0.22156	0.00013908	0.21714	0.031524	0.19305	0.0015771	0.18514	0.025391	0.13153	0.0014677	0.1263	0.017251	0.18127	6.6181e-12	0.18196	0.012519	0.64581	0.6464	0.0079878	0.34711	0.34815	0.011027
	DNase Cell Mean	9.5	6	0.2807	1.426e-27	0.28143	0.010511	0.32239	1.8893e-36	0.3232	0.011615	0.26332	1.3838e-34	0.264	0.0094878	0.12468	0.087918	0.12494	0.024039	0.14718	0.030014	0.146	0.027153	0.12033	0.03096	0.11941	0.022208	0.32647	2.0389e-37	0.328	0.011623	0.67945	0.68005	0.0070303	0.33165	0.33248	0.0089863
	P300 Mean	12	15	0.13333	7.2718e-07	0.13251	0.013778	0.09645	0.00038188	0.094856	0.013146	0.071299	0.00036633	0.070132	0.0097092	0.11538	0.11884	0.11502	0.024696	0.11603	0.098581	0.11535	0.025939	0.086035	0.093806	0.08564	0.019279	0.088697	0.0011316	0.087159	0.01248	0.57169	0.57094	0.0081882	0.28789	0.28822	0.0090176
	H3k4me2 Mean	15	28	0.041811	0.14084	0.041138	0.010778	0.081912	0.0027155	0.08089	0.012257	0.056824	0.0028507	0.056132	0.0084696	0.033107	0.68076	0.031368	0.022933	0.021178	0.79647	0.016159	0.024998	0.015298	0.7831	0.011743	0.01737	0.074278	0.0068041	0.073268	0.012535	0.52909	0.52788	0.0083825	0.23263	0.23275	0.0067494
	GC	16	7	0.2427	1.2387e-20	0.24383	0.012628	0.29139	1.1255e-29	0.29105	0.011302	0.19608	2.2837e-28	0.19601	0.0077836	0.093109	0.22822	0.091459	0.031959	0.062176	0.44353	0.056095	0.026	0.042202	0.43984	0.038169	0.017724	0.29773	5.1608e-31	0.29388	0.011629	0.67192	0.67223	0.0074195	0.35408	0.35543	0.011294
	#tf-med	16.5	9	0.23809	5.7003e-20	0.23635	0.017007	0.1976	5.4083e-14	0.19647	0.01264	0.13674	5.759e-14	0.13596	0.0088915	0.21412	0.00023206	0.21342	0.034528	0.17869	0.0040596	0.17802	0.025069	0.12376	0.0038816	0.12339	0.017659	0.18748	1.1784e-12	0.18648	0.012188	0.64045	0.63903	0.0089066	0.3408	0.34064	0.011798
	H2az Mean	17	18	0.11022	4.6113e-05	0.10885	0.0101	0.12324	4.5442e-06	0.12223	0.012171	0.084557	5.0964e-06	0.083841	0.0082762	0.098122	0.20177	0.093558	0.024818	0.10617	0.11757	0.097394	0.025906	0.073567	0.11201	0.067586	0.017734	0.12131	6.5997e-06	0.12112	0.012593	0.57399	0.57268	0.0067815	0.25647	0.25659	0.0074014
	H3k27ac Mean	18.5	30	0.028995	0.33334	0.028553	0.01228	0.038281	0.16157	0.03735	0.011635	0.026654	0.15897	0.026001	0.0080364	0.075295	0.33971	0.073182	0.026955	0.096379	0.16601	0.090446	0.025278	0.067008	0.16466	0.063043	0.01736	0.04511	0.098393	0.041616	0.012671	0.5105	0.50962	0.0089751	0.23403	0.23444	0.0073177
	H3k9ac Mean	18.5	32	0.0072212	0.80886	0.006737	0.01228	0.041135	0.14461	0.039906	0.011907	0.029209	0.14377	0.02829	0.0084313	0.009875	0.89711	0.010002	0.027104	0.016402	0.82525	0.012794	0.026036	0.01262	0.8019	0.01002	0.01844	0.050408	0.068038	0.047215	0.011984	0.51177	0.51143	0.0088505	0.23166	0.23194	0.0069502
	H3k4me3 Mean	18.5	33	0.0066247	0.81224	0.0061511	0.011676	0.056874	0.041879	0.055385	0.012449	0.040912	0.040025	0.039837	0.0089011	-0.0030083	0.97104	-0.0014391	0.025541	-4.036e-07	0.99999	-0.005669	0.025596	0.0017512	0.97949	-0.0022437	0.018192	0.069328	0.011599	0.066425	0.012376	0.51587	0.51439	0.0083481	0.22916	0.22914	0.0066479
	ProT	19	7	0.23237	4.4397e-19	0.23284	0.0113	0.27852	3.8692e-27	0.278	0.011543	0.18514	6.2128e-26	0.18493	0.007843	0.071247	0.37758	0.068394	0.028949	0.070225	0.36248	0.062185	0.024597	0.046818	0.37539	0.041387	0.016568	0.26666	7.5258e-25	0.26322	0.011942	0.66902	0.66921	0.0072185	0.35457	0.35608	0.011201
	P300 Cell Mean	20	21	0.082196	0.0027942	0.082948	0.015897	0.038853	0.16045	0.039114	0.014925	0.030745	0.15897	0.030933	0.011915	0.13309	0.061455	0.13575	0.029923	0.13674	0.044268	0.1428	0.024408	0.10818	0.044247	0.11317	0.019419	0.04721	0.0861	0.047019	0.014523	0.54373	0.54377	0.0079667	0.25401	0.25466	0.0073657
	Promoter	21.5	31	0.020702	0.48363	0.020784	0.012871	0.027871	0.31456	0.027184	0.013927	0.022764	0.3144	0.022205	0.011376	-0.017542	0.84565	-0.015511	0.021736	-0.0045834	0.98212	-0.0035061	0.021739	-0.0037474	0.97949	-0.0028676	0.01778	0.027883	0.30294	0.027971	0.013779	0.51239	0.5123	0.0060025	0.23646	0.23682	0.0057026
	H3k4me3 Cell Mean	23.5	43	-0.046887	0.1025	-0.046245	0.013234	-0.038657	0.16045	-0.038821	0.013347	-0.031574	0.15897	-0.031711	0.010903	-0.017197	0.84565	-0.017223	0.025792	-0.03054	0.75871	-0.033495	0.026453	-0.024969	0.75775	-0.027395	0.021635	-0.030393	0.26834	-0.030749	0.013114	0.46867	0.46877	0.0073241	0.22155	0.22191	0.0058438
	H3k9ac Cell Mean	25.25	44	-0.062968	0.02504	-0.06206	0.011804	-0.054061	0.052211	-0.053707	0.011407	-0.044156	0.052273	-0.04387	0.009318	-0.011348	0.89711	-0.0087938	0.026084	-0.027236	0.78017	-0.027797	0.025256	-0.022268	0.77644	-0.022734	0.020656	-0.04932	0.073259	-0.049423	0.011599	0.4577	0.45742	0.0078951	0.21862	0.21889	0.0057075
	H3k4me2 Cell Mean	25.5	27	0.050808	0.074479	0.050624	0.012883	0.070962	0.010156	0.070692	0.013046	0.05796	0.010221	0.057744	0.010657	0.034076	0.68076	0.029313	0.020666	0.023204	0.78336	0.011517	0.02486	0.018971	0.77878	0.0094191	0.020332	0.073904	0.006915	0.070921	0.012866	0.52154	0.52126	0.0078167	0.23961	0.23984	0.0066215
	H3k4me1 Mean	26.5	25	0.065064	0.021221	0.063438	0.011751	0.08158	0.00275	0.079129	0.012663	0.057071	0.0027213	0.055367	0.0087431	0.059927	0.44621	0.059053	0.024654	0.059149	0.45741	0.056709	0.025884	0.040653	0.46962	0.039056	0.017984	0.07486	0.0065305	0.071218	0.012608	0.53239	0.53089	0.0079817	0.24005	0.23982	0.0073022
	H3k27me3 Cell Mean	27	17	0.12023	8.5143e-06	0.11868	0.012656	0.10849	5.9799e-05	0.10721	0.010379	0.088609	6.2591e-05	0.087575	0.0084777	0.10814	0.15649	0.1028	0.026211	0.10807	0.11757	0.098997	0.024408	0.088362	0.11201	0.080967	0.019963	0.10509	0.00010226	0.10242	0.010527	0.55001	0.54947	0.0056499	0.25519	0.25521	0.006902
	H2az Cell Mean	27	15	0.1174	1.3802e-05	0.11639	0.010582	0.12367	4.3869e-06	0.12262	0.010947	0.10101	4.7525e-06	0.10016	0.0089416	0.10367	0.17928	0.10017	0.025892	0.13532	0.044268	0.12481	0.026411	0.11064	0.044247	0.10208	0.021601	0.12347	4.5605e-06	0.12074	0.011588	0.56007	0.55852	0.0058863	0.25612	0.25572	0.0066336
	Ctcf Mean	28	38	-0.021747	0.46683	-0.02075	0.010362	-0.012995	0.63793	-0.013318	0.012412	-0.0092796	0.63879	-0.0095046	0.0089266	-0.050913	0.53607	-0.053889	0.022539	-0.07023	0.36248	-0.083568	0.027003	-0.04976	0.37539	-0.059251	0.019251	-0.0027268	0.93265	-0.0058908	0.012773	0.49244	0.49265	0.0078479	0.2314	0.23297	0.0073984
	MGW	29	13	0.14977	2.2636e-08	0.15026	0.01242	0.17545	2.9478e-11	0.17567	0.0125	0.11632	5.6722e-11	0.11652	0.0083728	0.062632	0.42866	0.059553	0.026851	0.10653	0.11757	0.10045	0.024643	0.073118	0.11201	0.069113	0.016789	0.17268	6.3049e-11	0.17097	0.013091	0.61022	0.61073	0.0081555	0.28981	0.29102	0.0092883
	H3k79me2 Mean	30	50	-0.10671	7.7854e-05	-0.1048	0.012194	-0.10553	9.1455e-05	-0.10318	0.012925	-0.075036	9.7917e-05	-0.073383	0.0091066	-0.040129	0.62957	-0.038361	0.030339	-0.054412	0.4977	-0.056128	0.027135	-0.04005	0.49844	-0.041162	0.019773	-0.10208	0.00016186	-0.10072	0.012747	0.42622	0.42742	0.0086753	0.19877	0.1995	0.0056631
	H3k27ac Cell Mean	31	34	0.022326	0.46196	0.021219	0.013286	0.0021688	0.93314	0.0019385	0.012389	0.0017714	0.9331	0.0015835	0.01012	0.10071	0.19164	0.095924	0.027625	0.042177	0.62874	0.034144	0.025268	0.034484	0.62764	0.027925	0.020666	-0.00096626	0.97018	-0.0016905	0.012113	0.49708	0.49668	0.0073225	0.23046	0.23067	0.0061062
	Ezh2 Mean	32	24	0.059226	0.034943	0.057877	0.011243	0.070314	0.010641	0.068688	0.012429	0.048099	0.011591	0.046982	0.0085692	0.0098611	0.89711	0.0097867	0.023913	0.04335	0.6262	0.044732	0.029271	0.030542	0.61148	0.031615	0.019932	0.078094	0.0046311	0.074083	0.012609	0.5469	0.54589	0.0083292	0.25811	0.25856	0.0078858
	Ctcf Cell Mean	32.5	40	-0.040229	0.15563	-0.039288	0.0083187	-0.039576	0.15633	-0.040403	0.013116	-0.031172	0.15848	-0.031833	0.010361	-0.081502	0.32231	-0.082617	0.014283	-0.022972	0.78336	-0.029847	0.025468	-0.018784	0.77878	-0.024131	0.020146	-0.031795	0.24982	-0.034656	0.013279	0.48585	0.48601	0.0070826	0.22784	0.22878	0.0059256
	Exon	32.5	33	0.00073496	0.97732	0.00039417	0.011895	0.019269	0.4818	0.018522	0.013351	0.015738	0.4816	0.01513	0.010906	-0.023723	0.82345	-0.02352	0.020612	0.01902	0.80417	0.019522	0.024598	0.015551	0.8019	0.015967	0.020118	0.019701	0.47117	0.018744	0.013764	0.50613	0.50603	0.0050774	0.23386	0.23421	0.0057884
	H3k79me2 Cell Mean	35	48	-0.085283	0.0019687	-0.082707	0.013158	-0.091778	0.00074768	-0.088369	0.012964	-0.074962	0.00076416	-0.072184	0.010589	4.6979e-05	0.99928	0.0038496	0.026899	0.0012501	0.99858	0.0045989	0.02454	0.0010221	0.98071	0.0037613	0.020071	-0.090889	0.0008524	-0.086958	0.012921	0.44229	0.44317	0.0069104	0.2171	0.21758	0.0054679
	Roll	35.5	25	0.053728	0.058382	0.054288	0.013595	0.045102	0.10783	0.045593	0.012654	0.03033	0.10471	0.030668	0.0084183	0.044729	0.60316	0.04382	0.027608	0.10958	0.11757	0.10772	0.025257	0.076553	0.10036	0.075366	0.017137	0.051009	0.065996	0.049432	0.013652	0.53878	0.53932	0.0086724	0.24984	0.25112	0.0079897
	#tf-low	36	40	-0.023955	0.43098	-0.024537	0.012287	-0.050881	0.068442	-0.049463	0.012933	-0.034576	0.069766	-0.033567	0.0087333	0.078291	0.33836	0.072039	0.025534	0.11063	0.11757	0.099808	0.022775	0.074059	0.11201	0.066864	0.015246	-0.054754	0.050149	-0.052962	0.01391	0.48814	0.48837	0.0081511	0.22028	0.22137	0.0066844
	Distal	37.5	25	0.06117	0.029413	0.058763	0.013401	0.06561	0.017203	0.065679	0.012994	0.053589	0.017275	0.05365	0.010614	0.021401	0.83764	0.01227	0.027818	-0.0029115	0.99056	-0.01329	0.026732	-0.0023805	0.97949	-0.01087	0.021863	0.056887	0.041824	0.056495	0.013233	0.54119	0.54095	0.0075006	0.2491	0.24936	0.0071806
	Ezh2 Cell Mean	37.5	32	-0.0096311	0.74962	-0.0099264	0.011818	0.021313	0.44112	0.020462	0.012152	0.017384	0.44063	0.016688	0.0099094	-0.08192	0.32231	-0.080581	0.024965	-0.035073	0.69765	-0.032344	0.02555	-0.028618	0.69628	-0.026411	0.020776	0.027846	0.30294	0.027029	0.01299	0.51114	0.511	0.0073599	0.23589	0.23631	0.0063297
	H3k27me3 Mean	38	16	0.12093	7.8387e-06	0.11983	0.011635	0.11988	8.2716e-06	0.11873	0.012305	0.08342	9.4713e-06	0.082637	0.0086488	0.077739	0.33836	0.074343	0.023425	0.1333	0.045536	0.12876	0.025896	0.092175	0.044247	0.089097	0.017845	0.11371	2.4783e-05	0.11048	0.012699	0.59298	0.59292	0.0077382	0.28537	0.28667	0.00947
	Conservation	38	27	0.044489	0.12218	0.045145	0.012816	-0.0036967	0.9024	-0.002492	0.012894	-0.0020566	0.9215	-0.00127	0.008595	0.075711	0.33971	0.06826	0.025131	0.073881	0.34345	0.068048	0.030667	0.050026	0.3317	0.046253	0.020802	0.0040164	0.90899	0.0052353	0.012869	0.50553	0.50609	0.0089557	0.25111	0.25303	0.0088142
	H3k4me1 Cell Mean	40.75	21	0.081611	0.0029211	0.08206	0.01308	0.10746	6.8523e-05	0.10712	0.014248	0.087769	7.1591e-05	0.087498	0.011638	0.037177	0.6485	0.038716	0.024689	0.06692	0.39201	0.070075	0.025158	0.054714	0.39122	0.057312	0.020576	0.11305	2.6778e-05	0.11168	0.014504	0.54261	0.54311	0.0067654	0.24796	0.24849	0.006424
	Closest Gene Expression	42	47	-0.012953	0.69024	-0.011348	0.0129	-0.0863	0.0015374	-0.084184	0.013791	-0.057893	0.0015801	-0.056422	0.0092641	0.01847	0.84565	0.020806	0.016479	-0.015389	0.82541	-0.017523	0.028016	-0.010325	0.82652	-0.011717	0.019261	-0.095372	0.00045096	-0.094489	0.013957	0.4468	0.44772	0.0089212	0.21335	0.2146	0.0074841
	H3k9me3 Cell Mean	42.25	43	-0.04302	0.131	-0.044341	0.011772	-0.049989	0.072375	-0.051237	0.012032	-0.04083	0.072416	-0.041852	0.0098286	-0.058166	0.45709	-0.052678	0.023691	-0.081704	0.27807	-0.069845	0.025777	-0.066802	0.2665	-0.057124	0.021082	-0.051851	0.062621	-0.053328	0.011973	0.48581	0.48484	0.0070284	0.22679	0.22685	0.006008
	H3k9me1 Cell Mean	42.75	43	-0.043933	0.12469	-0.043016	0.012379	-0.054435	0.051707	-0.053526	0.013428	-0.044461	0.051772	-0.043722	0.010969	-0.0058837	0.94328	-0.0090969	0.026439	-0.018709	0.80417	-0.024767	0.02697	-0.015297	0.8019	-0.020257	0.022058	-0.05276	0.059026	-0.052664	0.013375	0.47796	0.47914	0.0070789	0.22407	0.22476	0.0061131
	H3k9me3 Mean	43	40	-0.024404	0.42942	-0.024783	0.010897	-0.03255	0.23754	-0.032055	0.013382	-0.024636	0.24079	-0.02427	0.010179	-0.043046	0.61429	-0.040703	0.021098	-0.039994	0.64842	-0.036809	0.025054	-0.029852	0.66112	-0.02734	0.018657	-0.036201	0.19213	-0.035261	0.013042	0.4942	0.49323	0.0087251	0.23407	0.23453	0.0075281
	H4k20me1 Mean	43.5	46	-0.063432	0.024564	-0.062784	0.012181	-0.066983	0.015172	-0.067116	0.012825	-0.045957	0.015434	-0.046043	0.0087975	-0.040144	0.62957	-0.037959	0.027007	-0.059307	0.45741	-0.053178	0.026419	-0.04103	0.46737	-0.036841	0.018118	-0.061568	0.026641	-0.062181	0.013034	0.45425	0.45461	0.0091694	0.20772	0.2085	0.0064661
	#5-mers	44	37	-0.011799	0.71159	-0.013023	0.011907	-0.026767	0.32982	-0.026963	0.012443	-0.017657	0.34863	-0.017802	0.0085053	0.0208	0.83764	0.017051	0.026222	-0.024217	0.78336	-0.027865	0.030931	-0.017664	0.77644	-0.020049	0.021097	-0.034976	0.20524	-0.033236	0.013024	0.50435	0.50348	0.0086708	0.23607	0.23651	0.0078227
	H4k20me1 Cell Mean	45	40	-0.010694	0.73132	-0.0099113	0.011881	-0.040881	0.14461	-0.041552	0.013652	-0.03339	0.14457	-0.033941	0.011151	0.046272	0.59451	0.048689	0.024812	0.048356	0.57711	0.048555	0.023988	0.039536	0.57598	0.039712	0.019619	-0.04527	0.098393	-0.046886	0.013615	0.48732	0.48743	0.0076141	0.22715	0.22752	0.0060883
	H3k9me1 Mean	45	51	-0.11648	1.5639e-05	-0.1159	0.012963	-0.11707	1.3413e-05	-0.11727	0.014484	-0.087065	1.6646e-05	-0.087224	0.01081	-0.06859	0.38381	-0.069144	0.024222	-0.054983	0.4977	-0.056711	0.02467	-0.040494	0.50091	-0.041756	0.018526	-0.1167	1.5015e-05	-0.11651	0.014362	0.42416	0.42482	0.0086546	0.20479	0.20541	0.0061909
	#polyA	48	55	-0.13465	5.843e-07	-0.13431	0.011009	-0.17888	1.2128e-11	-0.17854	0.011864	-0.13121	2.7381e-11	-0.13097	0.0087328	-0.054026	0.50354	-0.053195	0.024116	-0.10245	0.13278	-0.09744	0.028231	-0.0775	0.12918	-0.073731	0.021302	-0.1777	1.6913e-11	-0.17658	0.01223	0.37972	0.38091	0.0072932	0.19778	0.19888	0.0051607
	H3k36me3 Cell Mean	48	53	-0.14412	7.8035e-08	-0.14328	0.0091745	-0.13697	3.1632e-07	-0.13618	0.01236	-0.11187	3.5781e-07	-0.11124	0.010096	-0.092577	0.22822	-0.088014	0.020252	-0.082998	0.27636	-0.07521	0.026734	-0.067859	0.2665	-0.061512	0.021865	-0.13439	5.8103e-07	-0.13423	0.012504	0.41038	0.41091	0.0069587	0.2092	0.20959	0.0052059
	H3k36me3 Mean	49	52	-0.12582	3.1922e-06	-0.12515	0.01098	-0.13238	7.9399e-07	-0.13214	0.013443	-0.091383	1.005e-06	-0.091205	0.0093141	-0.062182	0.42866	-0.05735	0.02421	-0.035119	0.69765	-0.028933	0.024893	-0.025858	0.6853	-0.02162	0.017618	-0.12378	4.5181e-06	-0.12388	0.014176	0.3988	0.39905	0.0081903	0.19274	0.19321	0.0057668
	#polyT	49	52	-0.097695	0.00032663	-0.099271	0.013281	-0.17037	1.1035e-10	-0.17143	0.011097	-0.12557	1.8887e-10	-0.12641	0.0082261	0.013165	0.89535	0.014666	0.029344	-0.027554	0.78017	-0.024574	0.026072	-0.020293	0.77644	-0.018212	0.019639	-0.16855	1.794e-10	-0.16831	0.01285	0.40518	0.40469	0.0077722	0.20246	0.20306	0.0059887
	Intron	49	47	-0.083789	0.002332	-0.082068	0.012175	-0.086783	0.001486	-0.087151	0.012989	-0.070883	0.0015113	-0.071189	0.01061	-0.037018	0.6485	-0.032133	0.027024	-0.025352	0.78336	-0.022133	0.027881	-0.020728	0.77644	-0.018102	0.022803	-0.077133	0.0050675	-0.078096	0.013588	0.44664	0.44677	0.0075921	0.21524	0.21559	0.005835
	HelT	53	56	-0.2186	5.7317e-17	-0.2185	0.01068	-0.25921	1.3579e-23	-0.25856	0.012016	-0.17212	1.331e-22	-0.17184	0.0080753	-0.069071	0.38381	-0.065993	0.026676	-0.079732	0.28756	-0.072406	0.023487	-0.054683	0.2665	-0.049781	0.015995	-0.24942	7.5561e-22	-0.24561	0.011824	0.33784	0.33797	0.0072634	0.1661	0.16656	0.0045686
LCL-eQTL	TFBS Mean	3.5	4	0.39657	1.6189e-98	0.39668	0.024982	0.15259	2.079e-14	0.15287	0.0106	0.11629	2.0518e-14	0.11656	0.0081806	0.41693	7.9203e-28	0.41723	0.032246	0.32917	8.7389e-17	0.32645	0.01879	0.24848	2.703e-16	0.24669	0.014511	0.12683	3.9257e-10	0.12609	0.010434	0.66751	0.66734	0.009299	0.26894	0.26929	0.013853
	DNase Mean	4	2	0.42121	4.4683e-112	0.42134	0.023053	0.14082	1.9135e-12	0.14043	0.0094734	0.10512	1.4821e-12	0.10484	0.0071143	0.42674	4.2415e-29	0.42448	0.029486	0.3459	3.2316e-18	0.33761	0.018408	0.25746	6.5127e-18	0.25118	0.013977	0.1161	1.2486e-08	0.11522	0.0094306	0.6837	0.68341	0.0096785	0.3384	0.33889	0.015214
	#motifs	5	7	0.25325	6.1903e-39	0.25193	0.01128	0.24208	5.2056e-35	0.24246	0.0088951	0.16442	7.0567e-35	0.1647	0.0060992	0.2732	3.7764e-12	0.26935	0.019784	0.2576	1.3022e-10	0.2561	0.018918	0.17412	1.9258e-10	0.17324	0.013124	0.22958	2.0298e-31	0.22988	0.0092327	0.70091	0.70168	0.0079826	0.20962	0.21157	0.010503
	#deepsea-top	6	6	0.38434	3.0892e-92	0.38418	0.020635	0.12795	1.9873e-10	0.1268	0.010278	0.086754	1.7006e-10	0.08597	0.0070745	0.43002	2.7167e-29	0.42915	0.028558	0.30275	1.7915e-14	0.29811	0.018037	0.20745	2.3886e-14	0.20421	0.012917	0.091786	1.0846e-05	0.09134	0.010073	0.66868	0.66792	0.010894	0.28938	0.29005	0.014699
	TFBS Cell Mean	6.5	5	0.35962	3.9731e-80	0.35894	0.024265	0.18137	5.8557e-20	0.18087	0.010558	0.14356	8.0861e-20	0.14318	0.0084241	0.3741	2.8627e-22	0.37238	0.031156	0.31197	2.6693e-15	0.30735	0.019108	0.24015	1.4444e-14	0.23655	0.014967	0.15567	8.4256e-15	0.15505	0.0099851	0.6421	0.64208	0.0079219	0.25025	0.24944	0.013306
	#tf-high	6.5	7	0.24508	1.6952e-36	0.24463	0.013816	0.24536	1.0926e-35	0.24403	0.0087674	0.16997	1.5384e-35	0.16905	0.0061829	0.24305	7.5798e-10	0.24312	0.022193	0.24144	1.7008e-09	0.23866	0.022194	0.16369	3.4649e-09	0.1618	0.015554	0.23023	2.0298e-31	0.22915	0.0087846	0.68243	0.68182	0.011399	0.21095	0.21105	0.012734
	TFBS Shuffled Mean	7	5	0.38638	7.7987e-74	0.38518	0.024483	0.15634	1.0959e-12	0.15487	0.0094614	0.12322	1.2581e-12	0.12209	0.0074877	0.41035	1.0263e-22	0.40973	0.031808	0.34196	8.7389e-17	0.33661	0.018986	0.26687	2.703e-16	0.26284	0.014995	0.12756	1.8331e-08	0.12572	0.008871	0.64899	0.64778	0.0081107	0.24323	0.24296	0.012802
	Motif Density	9	10	0.22233	4.0427e-30	0.22118	0.012544	0.22138	2.3687e-29	0.22201	0.0096518	0.15055	1.8766e-29	0.151	0.0066237	0.22212	2.0089e-08	0.21734	0.021695	0.21905	5.6464e-08	0.21369	0.019602	0.1484	5.9609e-08	0.14493	0.013551	0.20418	6.22e-25	0.20486	0.009544	0.67809	0.67842	0.0091161	0.19279	0.19438	0.0096545
	#deepbind-top	9	17	0.17381	7.9557e-19	0.17308	0.0098633	0.20851	3.1286e-26	0.20804	0.0082815	0.14066	6.7725e-26	0.14045	0.0056391	0.15539	0.00012356	0.15353	0.01864	0.17347	1.7201e-05	0.16923	0.021299	0.11646	2.0218e-05	0.11395	0.014399	0.19647	3.3495e-23	0.19585	0.0089187	0.64964	0.64857	0.0098582	0.15532	0.15621	0.0076716
	DNase Cell Mean	9.5	5	0.34989	1.0776e-75	0.35008	0.019163	0.21429	1.3154e-27	0.21452	0.0099504	0.17322	3.6716e-27	0.17343	0.0080964	0.36774	1.4613e-21	0.36685	0.0275	0.32734	8.7389e-17	0.32136	0.019652	0.26004	9.4473e-16	0.2549	0.015768	0.19217	2.697e-22	0.19198	0.0096396	0.64569	0.64568	0.008148	0.23017	0.22977	0.011703
	P300 Mean	12	20	0.22473	1.0037e-30	0.22522	0.018277	0.082617	5.9801e-05	0.082676	0.010557	0.062596	5.5994e-05	0.062631	0.0080263	0.30536	6.098e-15	0.30557	0.029949	0.18584	3.7294e-06	0.18188	0.019878	0.1394	3.8613e-06	0.13616	0.015362	0.068484	0.0011962	0.068149	0.010945	0.61133	0.61207	0.0092827	0.19079	0.19137	0.009753
	H3k4me2 Mean	15	14	0.19675	8.3671e-24	0.19648	0.013666	0.091215	9.3993e-06	0.091449	0.010468	0.067306	9.5013e-06	0.067488	0.007808	0.30299	9.4333e-15	0.30219	0.023524	0.25024	3.982e-10	0.24824	0.019432	0.18591	4.4703e-10	0.18417	0.014889	0.078633	0.00018317	0.078104	0.010575	0.63557	0.63664	0.0088712	0.16112	0.1616	0.0076974
	GC	16	15	0.1843	5.0999e-21	0.1841	0.0096716	0.15538	7.2009e-15	0.15615	0.0097862	0.10672	2.6402e-15	0.10726	0.0067766	0.27293	3.7764e-12	0.27067	0.017443	0.21725	6.0603e-08	0.2148	0.020123	0.14495	1.1463e-07	0.1433	0.013888	0.13046	1.2289e-10	0.13149	0.0091266	0.59783	0.59815	0.010181	0.17604	0.17687	0.0090825
	#tf-med	16.5	18	0.13677	4.1653e-12	0.13667	0.007455	0.16238	3.911e-16	0.16325	0.0087673	0.11236	4.438e-16	0.113	0.0061196	0.12765	0.0018477	0.1263	0.015664	0.13688	0.00080659	0.13523	0.019092	0.093714	0.00089967	0.092692	0.013233	0.15533	8.4256e-15	0.15509	0.0091479	0.6081	0.6086	0.0084731	0.14504	0.14606	0.0068279
	H2az Mean	17	9	0.21698	9.7089e-29	0.21563	0.01508	0.064013	0.0021365	0.062633	0.010079	0.045049	0.0023543	0.044068	0.0072474	0.30906	2.939e-15	0.30783	0.025555	0.25852	1.2544e-10	0.26007	0.02181	0.18699	9.8372e-11	0.18839	0.016313	0.042948	0.053988	0.04161	0.0095578	0.65713	0.65679	0.0099401	0.20421	0.20414	0.010675
	H3k27ac Mean	18.5	22	0.19292	6.1334e-23	0.19223	0.01537	0.070527	0.00064033	0.070672	0.010663	0.049938	0.00064211	0.050052	0.0076274	0.29415	5.9719e-14	0.29339	0.026587	0.18767	3.0591e-06	0.18388	0.019584	0.13451	2.5045e-06	0.13156	0.014407	0.051074	0.01922	0.050129	0.010573	0.61129	0.61243	0.0094227	0.16299	0.16334	0.0080415
	H3k9ac Mean	18.5	19	0.20347	2.1804e-25	0.20324	0.015201	0.084859	3.7344e-05	0.085602	0.010051	0.062403	3.6872e-05	0.062979	0.0074543	0.31439	1.1102e-15	0.31376	0.026347	0.1917	1.8659e-06	0.18958	0.019423	0.13975	2.2277e-06	0.13804	0.014579	0.064435	0.0022205	0.06402	0.0098475	0.61604	0.61775	0.0091899	0.15982	0.16019	0.0077587
	H3k4me3 Mean	18.5	15	0.2081	1.689e-26	0.20765	0.01492	0.07862	0.00012776	0.079166	0.010793	0.058702	0.00012752	0.059139	0.0081767	0.31282	1.3949e-15	0.31173	0.025309	0.22226	3.6982e-08	0.22092	0.019818	0.16666	3.7355e-08	0.1655	0.015203	0.064239	0.0022205	0.064924	0.010777	0.61381	0.61451	0.0096325	0.15864	0.15886	0.0077287
	ProT	19	19	0.13634	4.6819e-12	0.13602	0.0082631	0.11478	1.4582e-08	0.11527	0.0097296	0.077382	1.1065e-08	0.077699	0.0066112	0.23331	3.4286e-09	0.23046	0.015556	0.2083	2.1985e-07	0.20344	0.019885	0.13815	3.4433e-07	0.13479	0.013499	0.087113	2.9589e-05	0.088994	0.0092805	0.57808	0.57813	0.0099141	0.13983	0.14025	0.0061616
	P300 Cell Mean	20	25	0.12272	5.6176e-10	0.12282	0.018807	0.099473	1.2231e-06	0.098308	0.010317	0.081027	1.3074e-06	0.080083	0.0083962	0.15371	0.00014348	0.15565	0.032661	0.16623	3.7969e-05	0.1639	0.02147	0.13505	4.5085e-05	0.13318	0.017439	0.090715	1.3121e-05	0.08983	0.009986	0.53238	0.53221	0.0045432	0.12071	0.12061	0.0057398
	Promoter	21.5	15	0.17264	1.3154e-18	0.17317	0.012962	0.094801	3.9888e-06	0.095585	0.010065	0.077421	4.1873e-06	0.078065	0.0082203	0.27008	6.1925e-12	0.26635	0.024032	0.21729	6.0603e-08	0.20825	0.021145	0.17756	9.1415e-08	0.17021	0.017282	0.085026	4.5466e-05	0.085037	0.0096623	0.59048	0.59144	0.0074664	0.12652	0.12669	0.0053653
	H3k4me3 Cell Mean	23.5	22	0.1444	2.4121e-13	0.14393	0.012046	0.076056	0.00021333	0.075984	0.010849	0.062113	0.00021739	0.062057	0.0088604	0.23554	2.475e-09	0.23357	0.02257	0.20364	3.6919e-07	0.20195	0.022316	0.16641	4.8268e-07	0.16506	0.01824	0.066279	0.0016579	0.065927	0.010667	0.5951	0.59548	0.0081393	0.12349	0.12336	0.0050106
	H3k9ac Cell Mean	25.25	19	0.16631	2.377e-17	0.1656	0.013207	0.079704	0.00011011	0.079033	0.012067	0.065092	0.00011268	0.064547	0.0098554	0.26463	1.6666e-11	0.26239	0.022158	0.20692	2.5429e-07	0.20452	0.01941	0.16909	3.4433e-07	0.16716	0.015864	0.066612	0.001631	0.065546	0.011634	0.59951	0.59961	0.0079377	0.12863	0.12842	0.0053135
	H3k4me2 Cell Mean	25.5	20	0.14345	3.3589e-13	0.14205	0.010131	0.079241	0.00011649	0.078244	0.010658	0.064714	0.00011914	0.063903	0.0087041	0.23746	1.8799e-09	0.2339	0.018631	0.20412	3.6239e-07	0.19966	0.020225	0.1668	4.7507e-07	0.16319	0.01653	0.068563	0.0011962	0.067395	0.010197	0.59398	0.59395	0.0070471	0.12272	0.12241	0.0047227
	H3k4me1 Mean	26.5	28	0.074166	0.00025047	0.074815	0.01042	0.048522	0.024155	0.050101	0.010038	0.034815	0.024656	0.03595	0.007268	0.12379	0.0024643	0.12305	0.018609	0.14819	0.00027401	0.14776	0.021254	0.10509	0.00034134	0.10477	0.015271	0.040897	0.067888	0.041815	0.010096	0.5883	0.58998	0.010099	0.12139	0.12183	0.0049192
	H3k27me3 Cell Mean	27	40	0.02194	0.31006	0.021913	0.010869	0.024985	0.28178	0.02423	0.0094563	0.019662	0.28386	0.019071	0.0074674	0.01158	0.78063	0.01156	0.020862	-0.005751	0.88285	-0.0064243	0.0243	-0.0062305	0.85497	-0.0067353	0.01926	0.014541	0.61975	0.013656	0.0092545	0.52053	0.51975	0.0081392	0.10578	0.10539	0.0037446
	H2az Cell Mean	27	16	0.17727	1.5856e-19	0.17565	0.011801	0.088172	1.8838e-05	0.08697	0.010437	0.072007	1.9522e-05	0.071029	0.0085236	0.27579	2.4704e-12	0.27293	0.022176	0.25305	2.6656e-10	0.25155	0.023144	0.20678	4.6878e-10	0.2056	0.018916	0.069235	0.0011481	0.069436	0.010107	0.62318	0.62293	0.0084218	0.13825	0.13784	0.0056315
	Ctcf Mean	28	28	0.065609	0.0012761	0.065	0.010969	0.05019	0.019589	0.04997	0.0094562	0.037252	0.019527	0.03708	0.007035	0.044785	0.28679	0.043363	0.014844	0.12033	0.0034983	0.11678	0.021254	0.088746	0.003531	0.086121	0.015781	0.036797	0.10457	0.037761	0.0090919	0.57362	0.5732	0.0086536	0.13044	0.13082	0.0066464
	MGW	29	32	0.050919	0.01391	0.050093	0.0081746	-0.0049082	0.89928	-0.0062071	0.008926	-0.0033224	0.89601	-0.0041985	0.0059864	0.12659	0.0019737	0.12604	0.016298	0.10227	0.013149	0.10431	0.020063	0.069269	0.011956	0.070697	0.013567	-0.0077853	0.75851	-0.0095854	0.0088813	0.53809	0.53775	0.0089464	0.11659	0.11703	0.0051916
	H3k79me2 Mean	30	30	0.081885	4.9655e-05	0.082568	0.012119	0.032942	0.14705	0.03348	0.010658	0.023307	0.14931	0.023681	0.0075681	0.16254	5.7219e-05	0.1631	0.022731	0.050571	0.23289	0.047889	0.019787	0.035885	0.22696	0.034072	0.013964	0.030652	0.18717	0.031077	0.011034	0.52206	0.52312	0.0094536	0.099622	0.099755	0.0041592
	H3k27ac Cell Mean	31	18	0.16256	1.2276e-16	0.16171	0.012485	0.08623	2.8454e-05	0.084066	0.01195	0.070422	2.9392e-05	0.068657	0.0097595	0.26291	2.1833e-11	0.26172	0.021271	0.21781	6.0603e-08	0.21658	0.019368	0.17799	9.0695e-08	0.17701	0.01583	0.074259	0.00044001	0.072571	0.011799	0.59944	0.5995	0.0074039	0.12885	0.12861	0.0052641
	Ezh2 Mean	32	29	0.067487	0.00092246	0.067604	0.010348	0.0041894	0.90149	0.0037325	0.0093218	0.0028518	0.90652	0.0025278	0.0064908	0.13518	0.00093743	0.13405	0.019657	0.14307	0.00044978	0.13954	0.023437	0.1006	0.00042931	0.098132	0.016637	-0.011852	0.68476	-0.0099116	0.0096314	0.58084	0.58079	0.0091168	0.12984	0.12986	0.0056054
	Ctcf Cell Mean	32.5	33	0.05555	0.006943	0.054283	0.01375	0.032201	0.15036	0.031537	0.011515	0.026023	0.15008	0.025484	0.0092911	0.046197	0.27568	0.044205	0.020484	0.066151	0.11372	0.069522	0.022404	0.053453	0.11241	0.056164	0.018028	0.029376	0.20116	0.028475	0.011054	0.52658	0.52605	0.0079285	0.10828	0.1082	0.0043381
	Exon	32.5	32	0.099189	6.9789e-07	0.099581	0.014491	0.019676	0.41944	0.020669	0.0098843	0.016069	0.41932	0.016881	0.0080726	0.20545	2.4081e-07	0.20129	0.030315	0.11996	0.0034996	0.1092	0.025559	0.098032	0.0035905	0.089255	0.02089	0.014678	0.61975	0.014874	0.0093408	0.52752	0.52796	0.007095	0.10306	0.10296	0.0034928
	H3k79me2 Cell Mean	35	33	0.079116	8.941e-05	0.078945	0.0098879	0.014948	0.56673	0.014448	0.010538	0.012208	0.56659	0.0118	0.0086063	0.17184	1.9736e-05	0.17143	0.018311	0.091577	0.027074	0.087535	0.020469	0.074834	0.027239	0.071545	0.01673	0.012687	0.67448	0.012205	0.010729	0.52899	0.52861	0.0076511	0.10263	0.10229	0.0038616
	Roll	35.5	40	0.023393	0.27997	0.022696	0.0086633	-0.031611	0.15569	-0.033192	0.0087886	-0.021266	0.15132	-0.022343	0.0058999	0.065277	0.12542	0.066354	0.016677	0.048864	0.24609	0.054866	0.021901	0.034565	0.2205	0.038601	0.014706	-0.032079	0.16616	-0.03295	0.0088883	0.52838	0.52857	0.0093921	0.1096	0.11008	0.0051611
	#tf-low	36	41	1.3825e-05	1	0.00041269	0.0078983	0.033042	0.14705	0.033668	0.010288	0.022421	0.14931	0.022851	0.0070052	-0.042775	0.3056	-0.042183	0.014257	-0.022517	0.62032	-0.022481	0.02128	-0.015033	0.62975	-0.015075	0.014427	0.03475	0.12805	0.035129	0.010386	0.51994	0.5202	0.010491	0.099725	0.1005	0.0042599
	Distal	37.5	45	-0.031267	0.1414	-0.032647	0.0077249	0.00047599	0.98052	-0.0014541	0.011124	0.00038873	0.98051	-0.0011875	0.009085	-0.078576	0.06241	-0.077098	0.012241	-0.017842	0.69832	-0.0086362	0.023446	-0.01458	0.69795	-0.0070586	0.019163	0.0034294	0.92781	0.0015802	0.01108	0.49237	0.49095	0.0073704	0.095527	0.095102	0.0031232
	Ezh2 Cell Mean	37.5	36	0.033704	0.11638	0.032859	0.0093236	-0.001549	0.972	-0.0024503	0.0091729	-0.0012759	0.97139	-0.0020116	0.0074917	0.076893	0.066223	0.075957	0.018596	0.072815	0.082822	0.071466	0.020979	0.059371	0.083399	0.058286	0.017132	0.00077149	0.96842	-0.00088806	0.0092743	0.52439	0.52344	0.0078731	0.10287	0.10284	0.0039104
	H3k27me3 Mean	38	36	0.032185	0.13145	0.032075	0.010227	0.012039	0.65606	0.012028	0.0090108	0.0087739	0.64505	0.0087735	0.006402	0.059691	0.16014	0.058153	0.020337	0.09344	0.024411	0.089073	0.024071	0.06777	0.022383	0.064765	0.017201	0.0012098	0.96811	0.0013948	0.0093885	0.54918	0.54834	0.0094165	0.1145	0.11417	0.0052207
	Conservation	38	53	-0.046714	0.024942	-0.045885	0.0071951	-0.046108	0.032881	-0.04524	0.010125	-0.030758	0.032906	-0.030178	0.0067663	-0.089893	0.033604	-0.089274	0.01531	-0.11344	0.0059068	-0.11377	0.021185	-0.077747	0.0047172	-0.078004	0.01465	-0.043259	0.053741	-0.040673	0.010098	0.44746	0.44781	0.0092221	0.086816	0.087063	0.0034045
	H3k4me1 Cell Mean	40.75	37	0.033538	0.11638	0.034517	0.010694	0.01043	0.70846	0.010357	0.011049	0.0085182	0.70834	0.0084588	0.0090242	0.060281	0.15904	0.062365	0.020086	0.043045	0.3092	0.042739	0.020311	0.035175	0.30882	0.034932	0.016601	0.010218	0.69819	0.0091272	0.010816	0.52675	0.52695	0.0086218	0.10207	0.10186	0.0036055
	Closest Gene Expression	42	47	0.044086	0.034827	0.044873	0.015176	-0.018315	0.45484	-0.019719	0.0095131	-0.012186	0.46144	-0.013118	0.006376	0.079095	0.06241	0.078104	0.031681	-0.06548	0.11372	-0.070404	0.016987	-0.043455	0.11973	-0.047026	0.011408	-0.010736	0.69556	-0.013579	0.0093773	0.46784	0.46782	0.0087517	0.10021	0.10062	0.0051547
	H3k9me3 Cell Mean	42.25	41	0.012706	0.54356	0.012376	0.010798	-0.00060301	0.98052	-0.00093195	0.0090675	-0.00049246	0.98051	-0.00076113	0.0074055	0.046611	0.27568	0.04686	0.021838	0.065863	0.11372	0.065407	0.022401	0.053822	0.11391	0.053459	0.018309	0.0014476	0.96811	0.00077614	0.0091372	0.50875	0.50829	0.0067891	0.098417	0.098087	0.0032846
	H3k9me1 Cell Mean	42.75	44.5		1												1															0.5	0.5	0	0.096774	0.096475	0.0029802
	H3k9me3 Mean	43	35	0.030391	0.15124	0.030805	0.0083635	0.012532	0.65025	0.013218	0.0091982	0.009766	0.64492	0.010282	0.0070713	0.082101	0.05313	0.085171	0.016364	0.071297	0.088236	0.075641	0.020916	0.055274	0.08785	0.05855	0.016172	0.0099597	0.69819	0.011367	0.0092278	0.52836	0.52765	0.008763	0.10101	0.10078	0.0035046
	H4k20me1 Mean	43.5	42	0.019273	0.37648	0.020053	0.010631	0.009572	0.72944	0.01004	0.0099984	0.006532	0.73317	0.0068711	0.0068749	0.051114	0.23133	0.050503	0.021246	-0.023326	0.61736	-0.030595	0.021911	-0.015164	0.62975	-0.020158	0.01499	0.0028991	0.93262	0.0092434	0.010037	0.482	0.48332	0.010088	0.089035	0.08917	0.003338
	#5-mers	44	48	-0.01181	0.5647	-0.010888	0.0091982	-0.025536	0.27509	-0.025332	0.0095426	-0.016955	0.28386	-0.01683	0.0065408	0.018121	0.67876	0.018643	0.015359	-0.0072083	0.86927	-0.011035	0.020396	-0.0035873	0.89239	-0.0062159	0.013781	-0.025609	0.28063	-0.026078	0.00924	0.46617	0.46564	0.010294	0.093389	0.093441	0.0044916
	H4k20me1 Cell Mean	45	45	0.013252	0.53474	0.014408	0.011439	-0.0064478	0.84881	-0.0047902	0.010067	-0.0052657	0.84873	-0.0039122	0.0082215	0.052467	0.22218	0.051581	0.023355	0.0084139	0.8606	0.0062181	0.020476	0.0068756	0.85497	0.0050822	0.016735	-0.011714	0.68476	-0.0087685	0.0098031	0.49279	0.49395	0.0084139	0.095562	0.095519	0.0032205
	H3k9me1 Mean	45	44	0.016021	0.45134	0.015664	0.0097494	-0.0040364	0.90149	-0.0041984	0.010098	-0.0028762	0.90652	-0.0029926	0.0074677	0.033155	0.42588	0.031101	0.020375	0.013303	0.77551	0.010077	0.022236	0.010023	0.77289	0.0075191	0.016607	-0.008544	0.74206	-0.020482	0.0096552	0.51003	0.51096	0.010108	0.098073	0.098054	0.0037188
	#polyA	48	52	-0.033544	0.11638	-0.03314	0.0069209	-0.032336	0.15036	-0.031094	0.010202	-0.023395	0.15008	-0.022489	0.0073582	-0.084667	0.046294	-0.082736	0.011266	-0.11044	0.0073333	-0.099846	0.019986	-0.079951	0.0076464	-0.072268	0.014511	-0.018611	0.49152	-0.016298	0.0094287	0.46673	0.46583	0.010283	0.093386	0.093587	0.0041214
	H3k36me3 Cell Mean	48	49	-0.01899	0.37696	-0.01871	0.0099198	-0.021083	0.38405	-0.02054	0.0098723	-0.017218	0.38394	-0.016775	0.0080628	-0.012831	0.76982	-0.012711	0.019456	-0.075901	0.070767	-0.07636	0.019765	-0.062024	0.070864	-0.062412	0.016155	-0.014336	0.61975	-0.014013	0.0098914	0.45245	0.4533	0.0085808	0.089701	0.089572	0.0031118
	H3k36me3 Mean	49	51	-0.025994	0.22678	-0.025747	0.0088543	-0.033158	0.14705	-0.033084	0.0095836	-0.02308	0.14931	-0.023049	0.0066812	-0.034077	0.41996	-0.03286	0.018034	-0.088795	0.031913	-0.086928	0.020297	-0.06195	0.031734	-0.060706	0.013933	-0.030202	0.19038	-0.029212	0.010098	0.44456	0.44516	0.0084951	0.082738	0.082628	0.0031089
	#polyT	49	48	-0.016974	0.42982	-0.01672	0.0058492	-0.0030936	0.9243	-0.002685	0.0091117	-0.0025499	0.90652	-0.0022405	0.0066641	-0.11079	0.007258	-0.11088	0.0080197	-0.12545	0.002292	-0.12661	0.019915	-0.09087	0.0022671	-0.091748	0.014375	0.01082	0.69556	0.010232	0.009499	0.47288	0.4735	0.0083995	0.09316	0.09344	0.0034813
	Intron	49	53	-0.058576	0.0043315	-0.058319	0.010722	-0.045262	0.035756	-0.044352	0.010818	-0.036964	0.035807	-0.036223	0.0088349	-0.078273	0.06241	-0.078086	0.019454	-0.10528	0.010735	-0.10436	0.023577	-0.08603	0.010879	-0.085299	0.01927	-0.046548	0.035681	-0.045218	0.010477	0.45686	0.45716	0.0088371	0.090105	0.089902	0.0030821
	HelT	53	55	-0.093406	3.127e-06	-0.09275	0.0071352	-0.063551	0.0022378	-0.063371	0.0096108	-0.042419	0.0023407	-0.042274	0.0064605	-0.18757	2.7781e-06	-0.1844	0.013518	-0.17249	1.8628e-05	-0.16577	0.019321	-0.11476	2.3351e-05	-0.11036	0.013012	-0.039179	0.081267	-0.040795	0.0093345	0.44281	0.44312	0.0092688	0.08892	0.089183	0.0037819
HepG2-eQTL	TFBS Mean	3.5	9	0.067401	0.0060023	0.069115	0.014629	0.1333	3.406e-11	0.13393	0.010974	0.10191	2.7061e-11	0.1024	0.0084413	0.021168	1	0.022364	0.013513	0.18683	7.9291e-06	0.18703	0.019085	0.14229	5.6718e-06	0.14253	0.014639	0.1104	7.0658e-08	0.11207	0.010846	0.62066	0.62053	0.0089224	0.26702	0.26713	0.01294
	DNase Mean	4	19	0.074655	0.0023366	0.076849	0.016501	0.092259	5.8529e-06	0.091465	0.011625	0.069892	3.8315e-06	0.069304	0.0087723	0.026992	1	0.028529	0.016864	0.11506	0.006099	0.11688	0.018916	0.085274	0.005281	0.087024	0.014016	0.064471	0.0020506	0.066089	0.011499	0.57995	0.57933	0.0092238	0.30526	0.30481	0.014355
	#motifs	5	1	0.079862	0.0016229	0.080833	0.0093337	0.30284	2.7121e-55	0.30164	0.0092394	0.20578	3.6287e-54	0.20496	0.0063844	0.036488	1	0.037478	0.0089251	0.22101	1.0405e-07	0.22157	0.017825	0.14844	1.4619e-07	0.1488	0.012195	0.28791	9.5637e-50	0.28617	0.0096654	0.71847	0.71808	0.0082067	0.23986	0.24048	0.010342
	#deepsea-top	6	23	0.058084	0.019114	0.059825	0.015225	0.079713	9.6691e-05	0.079912	0.011396	0.055047	6.2201e-05	0.055167	0.0078376	0.011935	1	0.013304	0.016723	0.11325	0.0068177	0.1103	0.022102	0.079107	0.005281	0.077104	0.015136	0.057733	0.0059484	0.0587	0.011647	0.56993	0.56937	0.011023	0.26742	0.26775	0.014608
	TFBS Cell Mean	6.5	6	0.078249	0.0016229	0.080758	0.017908	0.17721	4.3899e-19	0.17721	0.010686	0.14108	5.616e-19	0.14109	0.0085494	0.040057	1	0.042166	0.019524	0.23413	2.108e-08	0.22803	0.021747	0.18351	3.2088e-08	0.17863	0.017131	0.15907	1.8936e-15	0.15839	0.01032	0.61316	0.61252	0.0076906	0.22301	0.22408	0.012074
	#tf-high	6.5	7	0.060591	0.014884	0.061499	0.013091	0.25886	2.3248e-40	0.26017	0.0093025	0.17853	1.1936e-39	0.17939	0.0065126	0.024097	1	0.02378	0.015616	0.19279	4.651e-06	0.18624	0.020308	0.13239	4.8177e-06	0.12782	0.014006	0.24832	4.491e-37	0.24928	0.0099743	0.6682	0.66864	0.010446	0.19833	0.19924	0.0091265
	TFBS Shuffled Mean	7	7	0.063381	0.014884	0.06544	0.0139	0.16579	3.4177e-14	0.16636	0.0099646	0.13143	3.1168e-14	0.13186	0.0079159	0.017987	1	0.019595	0.012721	0.19615	7.9291e-06	0.19648	0.018808	0.15292	6.9081e-06	0.15323	0.014729	0.13879	2.1511e-09	0.14018	0.0093998	0.61384	0.61458	0.007436	0.24893	0.24951	0.011994
	Motif Density	9	6	0.054908	0.024498	0.056263	0.011091	0.28573	2.8983e-49	0.28509	0.0096112	0.1942	1.5275e-48	0.19377	0.006645	-0.0023828	1	-0.00090127	0.010766	0.19284	4.651e-06	0.19375	0.016859	0.13106	4.7972e-06	0.13164	0.011561	0.25874	3.81e-40	0.25808	0.009412	0.70472	0.70495	0.0079993	0.2311	0.23192	0.0097563
	#deepbind-top	9	8	0.057652	0.019114	0.05727	0.010014	0.22445	2.5465e-30	0.22414	0.0088221	0.15208	4.3577e-30	0.15192	0.006062	0.03541	1	0.03425	0.011532	0.16515	8.2998e-05	0.16252	0.022196	0.11202	7.817e-05	0.10988	0.015091	0.20735	7.3579e-26	0.2082	0.008908	0.65211	0.65111	0.0092562	0.16902	0.16842	0.0061943
	DNase Cell Mean	9.5	5	0.054945	0.024498	0.05671	0.013318	0.19329	1.4357e-22	0.19464	0.010074	0.15785	3.614e-22	0.15897	0.0082274	0.018862	1	0.019991	0.016129	0.23403	2.108e-08	0.23024	0.017438	0.19125	3.4148e-08	0.18818	0.014253	0.18137	6.7445e-20	0.18267	0.0096889	0.60163	0.60174	0.0061835	0.17628	0.17637	0.0073307
	P300 Mean	12	16	0.027498	0.44333	0.028723	0.011518	0.076872	0.00017258	0.077398	0.0090338	0.057799	0.00018423	0.058212	0.0068458	0.0010652	1	0.0025873	0.015903	0.16354	9.2995e-05	0.16803	0.019604	0.12283	8.6845e-05	0.12634	0.01491	0.068159	0.0011159	0.0688	0.0092576	0.60343	0.6041	0.0082376	0.19685	0.1986	0.0097159
	H3k4me2 Mean	15	16	0.029748	0.44333	0.029602	0.0070864	0.093628	4.3466e-06	0.094017	0.010185	0.069069	4.2012e-06	0.069356	0.007584	0.0059736	1	0.0050479	0.0096357	0.17909	1.7954e-05	0.18008	0.018456	0.1336	1.387e-05	0.13446	0.013752	0.083504	5.5221e-05	0.082843	0.0099481	0.61102	0.61089	0.008923	0.16682	0.1668	0.0072468
	GC	16	4	0.071438	0.0033951	0.072145	0.0076706	0.1622	4.086e-16	0.16164	0.011604	0.11058	2.4385e-16	0.11015	0.0080352	0.073576	1	0.074145	0.0087093	0.26708	1.6761e-10	0.26574	0.015258	0.17767	6.9094e-10	0.17676	0.010214	0.14298	1.2553e-12	0.14175	0.011704	0.65385	0.6544	0.0089618	0.20607	0.20661	0.0095495
	#tf-med	16.5	17	0.02697	0.44358	0.027813	0.0061034	0.14303	9.571e-13	0.14334	0.0094914	0.098429	1.1634e-12	0.098675	0.0066146	-0.0018505	1	-0.0004905	0.009127	0.12325	0.0033647	0.12739	0.021065	0.083912	0.0037887	0.086708	0.014364	0.12697	4.0462e-10	0.12648	0.0096244	0.61172	0.61226	0.0086315	0.14608	0.14663	0.0053477
	H2az Mean	17	28	0.0072621	0.90292	0.0073356	0.0073265	0.055548	0.0071901	0.05699	0.01052	0.039422	0.0073873	0.040502	0.0075673	-0.032897	1	-0.033544	0.0089184	0.131	0.0018893	0.1313	0.02211	0.095016	0.0016092	0.095397	0.016106	0.042593	0.043596	0.045581	0.010461	0.58581	0.58635	0.010157	0.20313	0.20377	0.0095547
	H3k27ac Mean	18.5	25	0.021584	0.54828	0.020976	0.0061222	0.057606	0.0052924	0.058094	0.010245	0.040773	0.0054777	0.04115	0.0073504	-0.0012821	1	-0.0030012	0.0087476	0.11502	0.006099	0.11484	0.020494	0.083928	0.0048182	0.083929	0.014869	0.048016	0.023422	0.04679	0.01023	0.58569	0.58452	0.0090221	0.17139	0.17159	0.0077146
	H3k9ac Mean	18.5	18	0.023456	0.54828	0.022889	0.0077054	0.095932	2.6765e-06	0.096322	0.010748	0.070751	2.4777e-06	0.071042	0.0080005	-0.0054902	1	-0.0070975	0.01061	0.13442	0.001508	0.13573	0.019894	0.099336	0.0012741	0.1004	0.01464	0.082391	6.7447e-05	0.083135	0.01044	0.59459	0.59431	0.0089742	0.16621	0.16617	0.0070617
	H3k4me3 Mean	18.5	20	0.023136	0.54828	0.022909	0.0074367	0.088135	1.5569e-05	0.088982	0.009703	0.065937	1.5008e-05	0.066594	0.0073623	-0.0083878	1	-0.0094759	0.009658	0.16614	8.0079e-05	0.16643	0.019275	0.12485	6.8685e-05	0.1252	0.014513	0.079986	0.00010463	0.080804	0.0096715	0.60063	0.60054	0.0091671	0.16733	0.16782	0.0072311
	ProT	19	11	0.052781	0.031403	0.053193	0.0064335	0.11051	6.2185e-08	0.10997	0.011571	0.073613	7.1211e-08	0.073203	0.0078801	0.065435	1	0.065591	0.0089878	0.22655	5.3948e-08	0.22418	0.015598	0.14947	1.2557e-07	0.14768	0.010239	0.096395	2.9133e-06	0.096006	0.011552	0.61729	0.61767	0.0084429	0.16279	0.16385	0.0071833
	P300 Cell Mean	20	34	0.0046468	0.96666	0.0048634	0.0032396	0.083549	4.2235e-05	0.084608	0.0091643	0.068166	4.3813e-05	0.069038	0.0074811	-0.017342	1	-0.017713	0.0033683	0.054716	0.22402	0.054791	0.019898	0.044713	0.22379	0.044783	0.016264	0.077862	0.0001592	0.079247	0.0088752	0.51551	0.51551	0.0030422	0.11712	0.11729	0.0039326
	Promoter	21.5	20	0.018183	0.63374	0.019716	0.0087262	0.10507	2.8456e-07	0.10663	0.010511	0.08581	3.0668e-07	0.087085	0.0085841	-0.011229	1	-0.009873	0.013477	0.12833	0.0023146	0.12473	0.017426	0.10487	0.0023977	0.10195	0.014243	0.10078	1.0467e-06	0.10182	0.010682	0.57904	0.5796	0.0070452	0.13637	0.13676	0.0043693
	H3k4me3 Cell Mean	23.5	18	0.02169	0.54828	0.022394	0.0094962	0.098558	1.4118e-06	0.099585	0.010384	0.08049	1.495e-06	0.081332	0.0084811	-0.0035697	1	-0.0031375	0.014487	0.13146	0.0018893	0.13108	0.020175	0.10743	0.0018817	0.10714	0.01649	0.092062	7.795e-06	0.093281	0.010111	0.58556	0.58593	0.007829	0.13947	0.13984	0.0052951
	H3k9ac Cell Mean	25.25	23	0.021269	0.54828	0.021278	0.0098009	0.10242	5.6017e-07	0.10275	0.010442	0.083641	5.9915e-07	0.083915	0.008528	-0.0011975	1	-0.00181	0.016249	0.09934	0.018331	0.097569	0.017872	0.081179	0.018511	0.079747	0.014608	0.098571	1.7589e-06	0.099609	0.01025	0.56983	0.56965	0.0075564	0.1306	0.13066	0.0042811
	H3k4me2 Cell Mean	25.5	14	0.030009	0.44333	0.030369	0.011017	0.10028	9.4403e-07	0.10097	0.010185	0.081896	1.004e-06	0.082463	0.0083181	0.013843	1	0.013523	0.017226	0.15526	0.00021863	0.15167	0.019326	0.12688	0.00023737	0.12397	0.015796	0.092734	7.0341e-06	0.092994	0.010304	0.58832	0.58842	0.0080438	0.13836	0.13854	0.0051356
	H3k4me1 Mean	26.5	29	0.014926	0.71003	0.01398	0.01276	0.046986	0.024724	0.046559	0.011183	0.033772	0.024908	0.033472	0.0080656	0.014913	1	0.013747	0.026766	0.065172	0.14325	0.067845	0.019189	0.045927	0.15125	0.047972	0.013605	0.048908	0.021276	0.047564	0.011062	0.55251	0.55109	0.0089232	0.12252	0.12236	0.0045875
	H3k27me3 Cell Mean	27	30	0.013512	0.72753	0.01244	0.011886	0.042125	0.04633	0.040723	0.01047	0.034402	0.046371	0.033259	0.0085507	0.0084612	1	0.006489	0.023471	0.028387	0.54995	0.022654	0.019888	0.023197	0.54945	0.018516	0.016255	0.043209	0.041393	0.041334	0.010761	0.51838	0.51699	0.0078587	0.1133	0.11309	0.003436
	H2az Cell Mean	27	28	0.011763	0.78418	0.012404	0.0083881	0.035928	0.095967	0.038289	0.010918	0.029341	0.095982	0.031271	0.0089167	0.0025593	1	0.003047	0.014854	0.15479	0.00021863	0.15455	0.020448	0.1265	0.00023737	0.12632	0.016713	0.0323	0.13949	0.036319	0.010969	0.56326	0.56411	0.0070404	0.12753	0.12798	0.0041798
	Ctcf Mean	28	28	0.0020832	0.96666	0.0022289	0.0039268	0.06007	0.0040122	0.059786	0.010198	0.044886	0.0038635	0.044698	0.007591	-0.030393	1	-0.03061	0.0033791	0.058109	0.2005	0.055746	0.020617	0.042941	0.1977	0.041351	0.015271	0.046526	0.027174	0.046629	0.010188	0.54266	0.54165	0.00842	0.16496	0.1653	0.0083244
	MGW	29	26	0.025567	0.48241	0.025522	0.0034152	0.0063118	0.77531	0.0058448	0.010136	0.003655	0.80911	0.0033719	0.006773	0.049721	1	0.049298	0.0066092	0.15316	0.00024597	0.14487	0.016809	0.10278	0.00024774	0.097441	0.011005	0.010061	0.69788	0.0071287	0.011254	0.53559	0.53532	0.0084513	0.13021	0.1306	0.0060311
	H3k79me2 Mean	30	33	0.020882	0.54828	0.019979	0.011285	0.0254	0.25498	0.025485	0.0085462	0.017663	0.26102	0.017711	0.0060759	0.025568	1	0.023389	0.023185	0.046489	0.3171	0.046411	0.018768	0.033005	0.31454	0.03292	0.013376	0.026761	0.21932	0.026401	0.0089004	0.53396	0.53359	0.0076104	0.11908	0.11906	0.0039254
	H3k27ac Cell Mean	31	28	0.00282	0.96666	0.0027045	0.0057779	0.094094	4.0782e-06	0.093719	0.010876	0.076844	4.0372e-06	0.076541	0.0088825	-0.032624	1	-0.033727	0.0072484	0.095555	0.023403	0.090199	0.01869	0.078085	0.023587	0.073723	0.015276	0.090645	1.0454e-05	0.090014	0.010838	0.55607	0.55551	0.0067922	0.12701	0.12688	0.0043491
	Ezh2 Mean	32	44	-0.017287	0.65636	-0.017648	0.007797	-0.014166	0.55039	-0.012788	0.0097705	-0.0095176	0.55749	-0.0085333	0.0068081	-0.038015	1	-0.039041	0.014653	0.03728	0.41822	0.037654	0.021154	0.025326	0.43365	0.025684	0.014914	-0.024893	0.24832	-0.018714	0.0096145	0.52663	0.52731	0.0081087	0.12756	0.12867	0.0052216
	Ctcf Cell Mean	32.5	31	0.0023294	0.96666	0.0024081	0.0035003	0.087577	1.6985e-05	0.087738	0.009909	0.071046	1.7028e-05	0.071185	0.0080466	-0.027477	1	-0.027928	0.0031953	0.065467	0.14325	0.060557	0.020693	0.052988	0.14298	0.049051	0.016666	0.081846	7.2372e-05	0.082069	0.0096759	0.52986	0.52963	0.0051659	0.13635	0.13674	0.005962
	Exon	32.5	34	0.0054971	0.94702	0.0067115	0.0080923	0.003722	0.84855	0.0047611	0.011275	0.0030396	0.84851	0.0038884	0.0092081	0.0072322	1	0.0097521	0.01531	0.12479	0.0030587	0.13215	0.020409	0.10198	0.0031549	0.10802	0.016681	-0.0050976	0.82479	-0.0044548	0.011156	0.53573	0.53655	0.0062205	0.11899	0.11941	0.0042318
	H3k79me2 Cell Mean	35	35	-0.0065456	0.91714	-0.0078477	0.0072268	0.026385	0.23882	0.025573	0.0091617	0.021548	0.23875	0.020886	0.0074825	-0.029055	1	-0.031881	0.012154	0.04123	0.36668	0.036206	0.017302	0.033692	0.36625	0.029592	0.014141	0.024258	0.25681	0.022104	0.0093075	0.52847	0.52729	0.0065762	0.11581	0.1156	0.00352
	Roll	35.5	35	0.02037	0.55236	0.020395	0.0041395	-0.0080208	0.73625	-0.007784	0.0097444	-0.0056962	0.71516	-0.0055417	0.0065174	0.041613	1	0.041487	0.0080152	0.10751	0.010131	0.098439	0.018079	0.071139	0.01113	0.065334	0.011842	-0.0056926	0.81644	-0.0074875	0.010394	0.52207	0.52237	0.0081082	0.11832	0.11867	0.0048142
	#tf-low	36	32	0.0074319	0.90292	0.0073316	0.0063953	0.071683	0.0004894	0.071005	0.0090502	0.048713	0.00050565	0.048256	0.0061704	-0.0031161	1	-0.0021961	0.011196	0.016283	0.73173	0.016307	0.020248	0.011277	0.72583	0.011447	0.01366	0.063797	0.0022273	0.063865	0.0093156	0.52454	0.52376	0.0085733	0.11226	0.11231	0.0036005
	Distal	37.5	42	-0.015611	0.69691	-0.015573	0.0051031	0.024331	0.26731	0.023978	0.010252	0.01987	0.26102	0.019583	0.0083733	-0.034553	1	-0.033666	0.01024	-0.0052791	0.90779	-0.00051212	0.022374	-0.004314	0.90172	-0.00041859	0.018287	0.031632	0.14203	0.029972	0.010291	0.49914	0.49896	0.0068675	0.10913	0.10922	0.0033314
	Ezh2 Cell Mean	37.5	36	-0.016631	0.66769	-0.017307	0.005705	0.013687	0.55591	0.013473	0.010468	0.011191	0.55749	0.011015	0.0085334	-0.042404	1	-0.043978	0.0097236	0.065978	0.14325	0.063742	0.021317	0.053727	0.14298	0.051907	0.017394	0.0089101	0.715	0.0096522	0.010423	0.53	0.53005	0.0078872	0.1192	0.11953	0.0043417
	H3k27me3 Mean	38	41	-0.013978	0.72753	-0.013876	0.0076077	0.0038718	0.84855	0.0040578	0.0085078	0.00289	0.84851	0.0030221	0.0060463	-0.030192	1	-0.029648	0.015107	-0.0066582	0.89844	-0.0047395	0.02022	-0.0052575	0.88364	-0.003955	0.014485	3.6771e-05	0.99849	0.00045682	0.0089781	0.50637	0.50634	0.0083087	0.11228	0.11279	0.0042912
	Conservation	38	51	-0.027706	0.44333	-0.027959	0.0028616	-0.051132	0.013909	-0.051334	0.0088172	-0.034335	0.01324	-0.034483	0.0059055	-0.049469	1	-0.049898	0.0063914	-0.14187	0.00076156	-0.14418	0.019458	-0.09547	0.00072505	-0.097102	0.013087	-0.049336	0.020677	-0.04754	0.0089365	0.44858	0.4482	0.0085919	0.099125	0.099524	0.0039954
	H3k4me1 Cell Mean	40.75	44.5		1												1															0.5	0.5	0	0.1093	0.10934	0.002941
	Closest Gene Expression	42	42	-0.0081494	0.90292	-0.0082582	0.0033481	0.010544	0.64979	0.010929	0.010678	0.0070636	0.65159	0.0073519	0.0071705	-0.020987	1	-0.021288	0.0051418	-0.042911	0.35075	-0.039874	0.020682	-0.029198	0.34388	-0.027107	0.013759	0.0042281	0.84419	0.0055906	0.010505	0.50021	0.49988	0.0087083	0.10996	0.11028	0.0043052
	H3k9me3 Cell Mean	42.25	44.5		1												1															0.5	0.5	0	0.1093	0.10934	0.002941
	H3k9me1 Cell Mean	42.75	44.5		1												1															0.5	0.5	0	0.1093	0.10934	0.002941
	H3k9me3 Mean	43	35	0.01334	0.72753	0.01322	0.0073774	0.020874	0.34224	0.020974	0.010619	0.016141	0.34084	0.016239	0.0081743	0.023141	1	0.022439	0.014699	0.016847	0.73173	0.015874	0.020961	0.013234	0.72583	0.012501	0.016095	0.02617	0.22623	0.025354	0.010904	0.51782	0.51886	0.0087172	0.11165	0.11203	0.0034317
	H4k20me1 Mean	43.5	43	0.0030938	0.96666	0.0017534	0.014212	-0.010975	0.64654	-0.010206	0.0095902	-0.0076574	0.64092	-0.0071425	0.0065391	0.012092	1	0.009783	0.029686	0.0045206	0.90779	0.0067788	0.020007	0.0033203	0.90172	0.0048356	0.013735	-0.0076301	0.7522	-0.0090628	0.009602	0.49248	0.49189	0.0088861	0.103	0.10306	0.0033968
	#5-mers	44	31	0.051369	0.035993	0.051672	0.004511	-0.059275	0.0044196	-0.058593	0.0087561	-0.040757	0.0041521	-0.040314	0.0060318	0.11884	0.12568	0.12009	0.0089	0.11673	0.0057002	0.1168	0.018362	0.079318	0.005281	0.079226	0.012631	-0.060696	0.0037239	-0.059701	0.0091161	0.49773	0.49826	0.0098888	0.12019	0.12131	0.0052794
	H4k20me1 Cell Mean	45	48	0.0074081	0.90292	0.0063092	0.012101	-0.035596	0.096994	-0.035707	0.0097513	-0.02907	0.097007	-0.029163	0.007964	0.028799	1	0.026829	0.024634	-0.032033	0.49587	-0.034284	0.016598	-0.026177	0.49537	-0.028022	0.013566	-0.036063	0.094488	-0.036392	0.0096651	0.47152	0.4703	0.0060862	0.10472	0.10465	0.0029539
	H3k9me1 Mean	45	46	-0.022278	0.54828	-0.023444	0.010357	-0.024517	0.26731	-0.023099	0.010255	-0.018162	0.26102	-0.017126	0.0076143	-0.04486	1	-0.046901	0.021082	-0.023887	0.60944	-0.018392	0.018323	-0.017565	0.61577	-0.013484	0.013562	-0.027169	0.21629	-0.036921	0.0099231	0.50123	0.50135	0.0088188	0.10857	0.10873	0.0034758
	#polyA	48	45	0.0021094	0.96666	0.0021802	0.0048177	-0.023731	0.27526	-0.02358	0.010157	-0.017832	0.26102	-0.017736	0.007377	0.00046527	1	0.0011031	0.0094967	-0.04457	0.33552	-0.04287	0.019968	-0.03132	0.34388	-0.03007	0.014217	-0.0089148	0.715	-0.0083718	0.010742	0.47787	0.47897	0.0081471	0.10645	0.10691	0.0039286
	H3k36me3 Cell Mean	48	47	-0.027855	0.44333	-0.028853	0.0064634	-0.029363	0.18389	-0.028452	0.0098894	-0.02398	0.18385	-0.023237	0.0080768	-0.054691	1	-0.056647	0.01253	-0.027649	0.55143	-0.024782	0.018551	-0.022594	0.55095	-0.020255	0.015163	-0.031667	0.14203	-0.030415	0.0099273	0.49139	0.49148	0.0081949	0.10767	0.10778	0.0033224
	H3k36me3 Mean	49	51	-0.02749	0.44333	-0.028564	0.0066833	-0.060049	0.0040122	-0.059023	0.010151	-0.041617	0.0041521	-0.040916	0.0070895	-0.041922	1	-0.043953	0.013787	-0.015273	0.73727	-0.012345	0.019856	-0.0098123	0.76005	-0.0078873	0.013775	-0.057117	0.0063558	-0.053896	0.010561	0.47424	0.47444	0.009501	0.099745	0.099964	0.0034633
	#polyT	49	43	-0.007432	0.90292	-0.0072532	0.0023525	0.0072408	0.75287	0.0090381	0.010052	0.0053736	0.74655	0.0067272	0.0073346	-0.036067	1	-0.035762	0.004979	-0.10788	0.010131	-0.1069	0.019622	-0.076672	0.01113	-0.075931	0.014028	0.019877	0.36247	0.023817	0.01065	0.4723	0.47183	0.0091307	0.11814	0.11889	0.0054964
	Intron	49	51	0.0022871	0.96666	0.0011082	0.0076198	-0.058547	0.0048297	-0.0596	0.0098424	-0.047814	0.0048571	-0.048676	0.0080383	0.028156	1	0.025951	0.013945	-0.057158	0.20445	-0.062473	0.020009	-0.046708	0.20426	-0.051062	0.016354	-0.064691	0.0020506	-0.064518	0.0099415	0.4569	0.45624	0.0072795	0.10186	0.10183	0.0028871
	HelT	53	53	-0.041169	0.13834	-0.04137	0.0055514	-0.058342	0.0048333	-0.058037	0.011139	-0.038204	0.0056511	-0.038009	0.0075244	-0.064439	1	-0.064218	0.0091024	-0.19108	5.1369e-06	-0.18707	0.016475	-0.12633	6.9081e-06	-0.12349	0.010738	-0.046839	0.026822	-0.045242	0.011633	0.41848	0.41816	0.0082236	0.097339	0.097853	0.0041911
HepG2-chr	TFBS Mean	3.5	2	0.27142	8.7334e-38	0.27294	0.011704	0.35183	9.8356e-65	0.35165	0.0093824	0.23859	8.5564e-62	0.23846	0.0065091	0.08877	0.13956	0.090743	0.017568	0.16843	0.0032662	0.17072	0.023098	0.11456	0.002865	0.11614	0.015719	0.3336	7.1883e-58	0.33051	0.0095094	0.72716	0.72835	0.0085301	0.14691	0.14824	0.010031
	DNase Mean	4	5	0.31099	1.3765e-49	0.31195	0.0098938	0.32043	1.5217e-53	0.32107	0.0096461	0.21798	8.5634e-52	0.2185	0.0067341	0.12806	0.067686	0.12938	0.014605	0.14339	0.0078926	0.14559	0.021738	0.096596	0.0074641	0.098264	0.01458	0.29858	2.7758e-46	0.29736	0.0097941	0.6998	0.69982	0.011049	0.14698	0.14758	0.010011
	#motifs	5	2	0.27185	8.7334e-38	0.27402	0.018373	0.36509	9.6488e-70	0.36512	0.010194	0.24962	8.8799e-68	0.24959	0.0071214	0.010462	1	0.015607	0.023785	0.10786	0.046422	0.11606	0.027259	0.073511	0.043609	0.078953	0.018561	0.34102	2.5673e-60	0.34183	0.010071	0.68268	0.68345	0.01211	0.15141	0.1521	0.01296
	#deepsea-top	6	6	0.25986	7.2948e-35	0.26209	0.014375	0.32124	9.9231e-54	0.32093	0.0097204	0.21979	1.6504e-52	0.21954	0.0068225	0.057789	0.37142	0.060899	0.018595	0.1363	0.0091786	0.13649	0.023618	0.092726	0.0095137	0.092914	0.015848	0.29679	8.5691e-46	0.29602	0.010554	0.68813	0.68861	0.01107	0.16334	0.16558	0.013321
	TFBS Cell Mean	6.5	10	0.2191	5.8304e-25	0.21996	0.012694	0.3029	8.5695e-48	0.30278	0.009719	0.20571	6.4229e-46	0.20559	0.0067248	0.0039684	1	0.0039451	0.017678	0.063298	0.29247	0.063115	0.020459	0.041923	0.30005	0.041815	0.013846	0.28076	6.1693e-41	0.27901	0.010179	0.64665	0.6463	0.0090056	0.097767	0.097603	0.0058152
	#tf-high	6.5	9	0.2614	3.3284e-35	0.26231	0.014257	0.33338	6.1052e-58	0.33125	0.0081742	0.23023	1.1979e-55	0.2287	0.0058433	0.036119	0.59636	0.042069	0.01937	0.10105	0.062579	0.11517	0.024199	0.068353	0.066065	0.077958	0.016557	0.31119	3.4313e-50	0.30709	0.0084782	0.6537	0.65484	0.011178	0.12924	0.13001	0.0094496
	TFBS Shuffled Mean	7	7	0.25562	6.7948e-29	0.25371	0.011622	0.27043	1.1074e-31	0.26718	0.008891	0.19877	1.2751e-30	0.19659	0.0065139	0.095301	0.13956	0.093392	0.017952	0.15314	0.0078926	0.15108	0.021711	0.10899	0.0074641	0.10763	0.015463	0.25438	1.2613e-27	0.2508	0.0091411	0.68383	0.68192	0.010467	0.13627	0.13578	0.0093999
	Motif Density	9	8	0.23427	2.0768e-28	0.23538	0.018616	0.31496	9.6962e-52	0.31375	0.010833	0.21354	2.0382e-50	0.21265	0.0074717	-0.0019746	1	0.0023332	0.024569	0.09853	0.064366	0.10401	0.02672	0.065847	0.066065	0.069418	0.01816	0.30122	4.94e-47	0.30015	0.011052	0.65716	0.65683	0.012538	0.14041	0.14034	0.013081
	#deepbind-top	9	9	0.22494	3e-26	0.22573	0.015007	0.26166	1.6444e-35	0.26106	0.0096125	0.17823	2.859e-35	0.17786	0.0065467	0.095796	0.10971	0.10188	0.027034	0.15322	0.0047995	0.16122	0.02467	0.10532	0.00373	0.11101	0.016877	0.24277	1.4434e-30	0.24277	0.010149	0.66756	0.66828	0.013125	0.13246	0.13531	0.0099968
	DNase Cell Mean	9.5	29.5	0.078288	0.00045426	0.078359	0.006032	0.10346	1.8928e-06	0.10277	0.0096287	0.084491	2.007e-06	0.083936	0.0078641	0.027371	0.74436	0.027574	0.0065319	0.00061656	0.9884	0.00113	0.016333	0.00050388	0.98838	0.00092372	0.013351					0.51077	0.51093	0.0032398	0.06527	0.065087	0.0025611
	P300 Mean	12	5	0.26307	1.4498e-35	0.26447	0.011348	0.23956	6.4629e-30	0.24003	0.0090339	0.17286	2.928e-29	0.17324	0.0066465	0.13281	0.067686	0.1366	0.016342	0.15607	0.0047995	0.15972	0.02279	0.11175	0.00373	0.11436	0.016602	0.23072	1.0339e-27	0.23087	0.0094332	0.67451	0.67488	0.011973	0.14566	0.14668	0.011876
	H3k4me2 Mean	15	12	0.20704	2.1081e-22	0.20795	0.0094223	0.18488	3.9469e-18	0.18555	0.010155	0.1301	7.3844e-18	0.13065	0.0072342	0.098817	0.099005	0.10097	0.01384	0.11968	0.023941	0.12283	0.020664	0.0839	0.025383	0.086136	0.014346	0.17411	3.6434e-16	0.17301	0.010461	0.64216	0.64319	0.011815	0.10287	0.1028	0.0059424
	GC	16	17	0.16495	1.3775e-14	0.16799	0.017536	0.25568	6.0389e-34	0.25671	0.0094503	0.17453	9.612e-34	0.17529	0.0065011	-0.093337	0.11776	-0.088365	0.021676	0.0065345	0.95621	0.011589	0.02127	0.0070015	0.91116	0.0105	0.014387	0.23379	2.1112e-28	0.23357	0.0097113	0.58881	0.58964	0.012168	0.10817	0.10896	0.0075517
	#tf-med	16.5	14	0.18492	4.456e-18	0.18533	0.014209	0.19527	4.1001e-20	0.19422	0.0092261	0.13449	8.2581e-20	0.13376	0.006357	0.070295	0.3013	0.073745	0.024544	0.091224	0.089684	0.0965	0.022822	0.063103	0.086558	0.066818	0.015924	0.17113	1.1337e-15	0.17221	0.0094273	0.6279	0.62745	0.012965	0.12027	0.1211	0.0096443
	H2az Mean	17	16	0.16556	1.1584e-14	0.16763	0.010853	0.14775	5.4432e-12	0.14932	0.0099927	0.10101	8.3918e-12	0.10209	0.0069165	0.098827	0.099005	0.1029	0.020532	0.11192	0.038221	0.11435	0.023688	0.074895	0.043609	0.076635	0.016171	0.13002	1.5842e-09	0.13264	0.010222	0.61962	0.62095	0.011901	0.096685	0.096948	0.0056699
	H3k27ac Mean	18.5	13	0.21036	4.4723e-23	0.21119	0.0093768	0.17976	3.3024e-17	0.18028	0.0097216	0.12433	5.5347e-17	0.12472	0.0068411	0.10352	0.097023	0.10494	0.014772	0.1025	0.06135	0.10371	0.020917	0.070397	0.064231	0.07123	0.014294	0.16545	8.8962e-15	0.16034	0.010089	0.63495	0.63579	0.012336	0.10819	0.1082	0.0070131
	H3k9ac Mean	18.5	15	0.19581	3.9682e-20	0.19678	0.010194	0.1692	2.1824e-15	0.16952	0.0099706	0.11933	3.3869e-15	0.11961	0.0071619	0.064006	0.31815	0.065515	0.015883	0.097565	0.064389	0.098827	0.022612	0.067947	0.067765	0.069046	0.015894	0.1676	4.0662e-15	0.16191	0.010623	0.61795	0.61753	0.012119	0.10292	0.10274	0.0064064
	H3k4me3 Mean	18.5	17	0.18514	4.3268e-18	0.18575	0.010499	0.17563	1.7319e-16	0.17615	0.0097942	0.12513	3.0638e-16	0.12559	0.0071255	0.032905	0.64471	0.033566	0.01771	0.074403	0.20015	0.074136	0.020092	0.052915	0.20017	0.052715	0.014249	0.1682	3.4105e-15	0.16698	0.010237	0.60849	0.60812	0.010651	0.092803	0.092506	0.0053201
	ProT	19	19	0.15274	1.1331e-12	0.15537	0.015467	0.24357	6.9661e-31	0.24436	0.0099446	0.16385	1.6911e-30	0.16441	0.0067769	-0.084431	0.16103	-0.078995	0.020136	0.0058932	0.95621	0.013567	0.020686	0.0055144	0.93537	0.010779	0.013841	0.21876	5.0727e-25	0.22009	0.0098012	0.59294	0.5942	0.012246	0.10701	0.10797	0.0073681
	P300 Cell Mean	20	19	0.16167	4.5394e-14	0.16215	0.0095455	0.19674	2.2279e-20	0.19671	0.0098335	0.16068	5.1563e-20	0.16066	0.0080313	0.044114	0.4905	0.044092	0.02022	0.039046	0.56225	0.043693	0.024874	0.03191	0.56152	0.035716	0.020333	0.18709	1.6183e-18	0.1882	0.010228	0.59386	0.59389	0.010921	0.080338	0.080165	0.0039112
	Promoter	21.5	23	0.11228	2.593e-07	0.11299	0.011445	0.16196	3.3971e-14	0.16147	0.0089628	0.13227	4.9551e-14	0.13188	0.0073202	-0.046027	0.48531	-0.045114	0.013915	0.023004	0.81721	0.023891	0.021388	0.0188	0.82499	0.019529	0.017483	0.15712	1.9384e-13	0.15524	0.0091414	0.5523	0.55218	0.008332	0.074199	0.074032	0.0033776
	H3k4me3 Cell Mean	23.5	27	0.056065	0.01359	0.056134	0.0096506	0.078758	0.00032387	0.079519	0.010426	0.064321	0.00032976	0.064946	0.0085156	0.0042201	1	0.00045765	0.022213	0.022398	0.81721	0.018454	0.024567	0.018305	0.82499	0.015084	0.020082	0.082321	0.00017037	0.081734	0.010217	0.52406	0.52356	0.0077698	0.066999	0.066732	0.002616
	H3k9ac Cell Mean	25.25	27.5	0.061431	0.0064067	0.062156	0.0075548	0.059813	0.0069308	0.061161	0.010206	0.048849	0.0069652	0.049953	0.0083355	0.058974	0.3669	0.058516	0.015428	0.080051	0.16027	0.078324	0.024405	0.065421	0.16045	0.064024	0.019949					0.5286	0.52849	0.0059338	0.067592	0.067376	0.0028041
	H3k4me2 Cell Mean	25.5	36	0.025604	0.30158	0.026464	0.0069399	0.031466	0.17363	0.032785	0.0093929	0.025698	0.17359	0.026777	0.0076715	0.0039475	1	0.0017275	0.014851	-0.017308	0.86629	-0.021169	0.030608	-0.014145	0.86581	-0.017304	0.025019					0.50098	0.50101	0.0031093	0.064071	0.063874	0.0025149
	H3k4me1 Mean	26.5	18	0.13382	5.6386e-10	0.13473	0.0086767	0.10485	1.4016e-06	0.10588	0.010878	0.072903	1.5341e-06	0.07364	0.0076549	0.11642	0.097023	0.11945	0.015939	0.12731	0.01603	0.13379	0.020681	0.08859	0.015254	0.093046	0.014314	0.096238	9.6961e-06	0.095687	0.011093	0.61387	0.61489	0.012326	0.095079	0.09531	0.0053978
	H3k27me3 Cell Mean	27	24	0.082027	0.00023098	0.081972	0.01077	0.12791	2.8966e-09	0.1275	0.0097212	0.10446	3.34e-09	0.10414	0.0079397	-0.04027	0.53764	-0.037437	0.021585	-0.011231	0.91409	-0.0013561	0.022403	-0.0091787	0.91116	-0.0011085	0.018313	0.12544	5.9007e-09	0.12487	0.0098235	0.54917	0.54955	0.0096978	0.071944	0.07188	0.0034763
	H2az Cell Mean	27	32	0.0323	0.17317	0.033686	0.0099719	0.016814	0.49319	0.018204	0.010462	0.013732	0.48971	0.014868	0.0085444	0.050544	0.44959	0.051394	0.021991	0.050725	0.40066	0.049585	0.019875	0.041455	0.4001	0.040532	0.016247	0.012467	0.60512	0.014275	0.011256	0.5273	0.5281	0.0077514	0.06745	0.067359	0.0026633
	Ctcf Mean	28	24	0.097832	8.7062e-06	0.097054	0.013894	0.1023	2.4085e-06	0.10267	0.010993	0.073614	2.3292e-06	0.073875	0.0079525	0.048752	0.4513	0.048287	0.028817	0.0035686	0.95621	0.0061165	0.02206	0.0035402	0.97525	0.0053631	0.015797	0.09723	8.0451e-06	0.097509	0.010572	0.53028	0.53162	0.01394	0.07894	0.079471	0.0053918
	MGW	29	28	0.051408	0.024792	0.053572	0.010752	0.078219	0.00034719	0.079165	0.0095679	0.052219	0.00035038	0.052866	0.0064035	-0.044349	0.4905	-0.041274	0.024853	0.004087	0.95621	0.0086504	0.020133	0.00055157	0.98838	0.0036764	0.013368	0.067235	0.0022466	0.067507	0.009182	0.5401	0.54203	0.011489	0.071108	0.07157	0.0038028
	H3k79me2 Mean	30	30	0.049161	0.032135	0.048726	0.0097004	0.067173	0.0023354	0.066406	0.01156	0.047266	0.0023315	0.046721	0.008114	-0.052289	0.44379	-0.05346	0.015194	0.0045179	0.95621	0.00455	0.019371	0.0029916	0.97525	0.0030127	0.013376	0.071402	0.0011892	0.067765	0.011631	0.52641	0.52593	0.011019	0.069911	0.06982	0.0037303
	H3k27ac Cell Mean	31	42		1												1															0.5	0.5	0	0.063953	0.063753	0.0025157
	Ezh2 Mean	32	30	0.041342	0.078752	0.041841	0.011795	0.058726	0.0079051	0.059458	0.011812	0.040513	0.0082218	0.040991	0.0081419	-0.023299	0.81553	-0.022839	0.021125	0.014979	0.89615	0.018317	0.023447	0.009998	0.89083	0.012367	0.016203	0.057293	0.0097006	0.058719	0.012642	0.52904	0.52959	0.013784	0.075818	0.075627	0.0049786
	Ctcf Cell Mean	32.5	32	0.041034	0.079262	0.040176	0.010807	0.064053	0.0037372	0.063806	0.010793	0.050664	0.0038148	0.050462	0.008543	-0.0027315	1	-0.0031396	0.026108	-0.051327	0.40066	-0.052726	0.024141	-0.040733	0.39919	-0.041826	0.019128	0.066114	0.0026136	0.06396	0.010803	0.49908	0.49891	0.0093837	0.06409	0.064032	0.0028325
	Exon	32.5	30	0.069994	0.0017888	0.070279	0.012102	0.090338	3.5004e-05	0.091088	0.010828	0.073778	3.6172e-05	0.074395	0.0088436	-0.0089114	1	-0.012421	0.024573	0.0033068	0.95621	0.00058172	0.021682	0.0027024	0.97525	0.00047551	0.017723	0.089638	3.9701e-05	0.089134	0.010794	0.52539	0.52598	0.0079023	0.068194	0.06822	0.0030569
	H3k79me2 Cell Mean	35	41	0.0086833	0.82969	0.0081133	0.010865	0.015046	0.52775	0.014468	0.010678	0.012288	0.52761	0.011816	0.0087207	-0.051745	0.44379	-0.053661	0.025324	-0.023427	0.81721	-0.025192	0.023171	-0.019145	0.82499	-0.020593	0.018941	0.017102	0.47737	0.014388	0.01047	0.50074	0.49966	0.011317	0.064042	0.063768	0.0028701
	Roll	35.5	36	0.012117	0.70543	0.0134	0.011032	0.0048581	0.81841	0.0055554	0.009888	0.0032055	0.82029	0.0036645	0.0065854	0.0075468	1	0.0069306	0.024438	0.019192	0.84592	0.016208	0.021309	0.012299	0.86284	0.010477	0.014079	0.00067529	0.97454	0.00049442	0.0090988	0.51225	0.51332	0.012885	0.065127	0.065466	0.0036943
	#tf-low	36	20	0.075926	0.0006769	0.075602	0.01201	0.085576	9.1154e-05	0.08468	0.010078	0.058342	9.0413e-05	0.057738	0.0068838	0.10238	0.097023	0.10729	0.028315	0.12631	0.01603	0.12596	0.023553	0.086703	0.015254	0.08624	0.0163	0.07311	0.00091331	0.075458	0.010835	0.60238	0.60181	0.01328	0.089828	0.090279	0.0056144
	Distal	37.5	33	0.0079252	0.84357	0.0092517	0.01038	-0.011139	0.63522	-0.010199	0.0088686	-0.0090973	0.6351	-0.0083298	0.0072433	0.071477	0.30092	0.073617	0.026649	0.057283	0.32931	0.053695	0.023165	0.046814	0.32738	0.043891	0.018936	-0.024373	0.29992	-0.021826	0.0087884	0.52374	0.52446	0.010027	0.067175	0.067141	0.0030281
	Ezh2 Cell Mean	37.5	45	-0.0027737	1	-0.0024338	0.01149	0.030825	0.17962	0.031115	0.010909	0.025175	0.17957	0.025413	0.0089094	-0.064563	0.31815	-0.063747	0.020178	-0.065668	0.28588	-0.062785	0.021636	-0.053667	0.28565	-0.051322	0.017686	0.034149	0.13374	0.03501	0.011227	0.48925	0.48904	0.011317	0.06272	0.062558	0.0027456
	H3k27me3 Mean	38	38	-0.0020456	1	-0.00065645	0.0095081	0.019304	0.42729	0.020424	0.010804	0.013603	0.42088	0.014381	0.007491	-0.039963	0.53764	-0.039741	0.015965	-0.011594	0.91409	-0.0084584	0.023665	-0.0082398	0.91116	-0.005977	0.016547	0.014679	0.54325	0.018753	0.011764	0.51064	0.51178	0.012935	0.065221	0.06579	0.0032055
	Conservation	38	21	0.037526	0.10919	0.03861	0.010844	0.042415	0.061467	0.043154	0.011287	0.028106	0.063463	0.028598	0.0075561	0.10425	0.097023	0.10262	0.024999	0.13663	0.0091786	0.13237	0.023321	0.0898	0.011141	0.08695	0.015614	0.046704	0.03704	0.046058	0.011374	0.58887	0.5886	0.0138	0.083697	0.084101	0.00518
	H3k4me1 Cell Mean	40.75	42		1												1															0.5	0.5	0	0.063953	0.063753	0.0025157
	Closest Gene Expression	42	42	-0.013226	0.67699	-0.013682	0.0079574	-0.0064509	0.77537	-0.0050637	0.010594	-0.004313	0.77542	-0.0033908	0.0071023	0.012159	1	0.017945	0.023684	0.030043	0.73167	0.031314	0.024142	0.019639	0.74755	0.020488	0.016358	-0.011394	0.62872	-0.0066713	0.010928	0.49818	0.49898	0.012745	0.068784	0.069289	0.0042692
	H3k9me3 Cell Mean	42.25	42		1												1															0.5	0.5	0	0.063953	0.063753	0.0025157
	H3k9me1 Cell Mean	42.75	42		1												1															0.5	0.5	0	0.063953	0.063753	0.0025157
	H3k9me3 Mean	43	46	-0.033266	0.16214	-0.033975	0.010592	-0.036692	0.11041	-0.036564	0.010791	-0.028084	0.11032	-0.027977	0.0082865	-0.016334	0.95607	-0.016152	0.020496	-0.022758	0.81721	-0.023688	0.020469	-0.016932	0.82499	-0.017697	0.015693	-0.039007	0.084024	-0.038488	0.010944	0.49129	0.49071	0.011639	0.062344	0.062229	0.002564
	H4k20me1 Mean	43.5	44	-0.0032394	1	-0.0047158	0.011035	0.033777	0.14341	0.031529	0.010023	0.023524	0.13732	0.021964	0.0068918	-0.10224	0.097023	-0.10228	0.020924	-0.039655	0.56225	-0.037153	0.022269	-0.02842	0.5508	-0.026678	0.015259	0.049592	0.026626	0.045164	0.0099511	0.48518	0.48382	0.011676	0.061642	0.061472	0.0031832
	#5-mers	44	49	-0.07052	0.0016943	-0.071094	0.011729	-0.078828	0.00032387	-0.07879	0.010836	-0.053965	0.00031103	-0.053931	0.0073928	-0.0031625	1	-0.0047896	0.019159	-0.061068	0.31057	-0.060683	0.021989	-0.042792	0.29793	-0.042496	0.015057	-0.06783	0.0021029	-0.06638	0.01091	0.45149	0.45145	0.012952	0.058282	0.058426	0.0028688
	H4k20me1 Cell Mean	45	45	-0.019065	0.47866	-0.019752	0.010837	-0.0090209	0.69666	-0.010159	0.011138	-0.0073673	0.69656	-0.0082972	0.0090967	-0.062351	0.32886	-0.06249	0.02366	-0.060001	0.31314	-0.058839	0.02257	-0.049035	0.31277	-0.048096	0.01845	-0.0030304	0.90458	-0.0048534	0.011264	0.47346	0.47294	0.0091425	0.0613	0.061128	0.0025271
	H3k9me1 Mean	45	43	-0.0064878	0.88566	-0.0073609	0.0096916	0.023405	0.32482	0.021964	0.010719	0.017565	0.32243	0.016494	0.0081053	-0.10226	0.097023	-0.10025	0.019248	-0.05714	0.32931	-0.050177	0.023898	-0.042897	0.32738	-0.037641	0.018106	0.024288	0.29992	0.02137	0.010352	0.49296	0.49085	0.012719	0.0647	0.064207	0.0034041
	#polyA	48	49	-0.06822	0.0023285	-0.068989	0.0087275	-0.11978	2.8942e-08	-0.11997	0.0099951	-0.090242	3.0831e-08	-0.09035	0.0075849	0.04878	0.4513	0.044724	0.012401	0.040468	0.56225	0.031838	0.022856	0.029671	0.56152	0.02313	0.017216	-0.097929	7.1382e-06	-0.10018	0.0099863	0.4622	0.46093	0.0092034	0.05913	0.059005	0.0025365
	H3k36me3 Cell Mean	48	52	-0.038882	0.0973	-0.041462	0.011077	-0.013076	0.5813	-0.015382	0.010618	-0.010679	0.58117	-0.012563	0.0086717	-0.11314	0.097023	-0.11624	0.024052	-0.099112	0.064366	-0.098156	0.023729	-0.080998	0.066065	-0.080235	0.019397	-0.0045084	0.86665	-0.0082795	0.010567	0.43874	0.4364	0.010334	0.058486	0.058222	0.0023644
	H3k36me3 Mean	49	47	0.00013709	1	-0.0026582	0.011455	0.016278	0.49929	0.013969	0.010518	0.011484	0.48971	0.0098956	0.0073083	-0.066712	0.31815	-0.070807	0.0272	-0.064393	0.29019	-0.06343	0.024119	-0.044344	0.29291	-0.043875	0.016651	0.023959	0.30034	0.018352	0.010117	0.47015	0.46772	0.011862	0.058475	0.058177	0.0029497
	#polyT	49	50	-0.09234	2.8549e-05	-0.093021	0.010951	-0.14461	1.5133e-11	-0.14371	0.01134	-0.10943	1.5496e-11	-0.10876	0.0085939	-0.014866	0.96773	-0.01767	0.017673	-0.013456	0.90808	-0.017207	0.019764	-0.010722	0.89083	-0.013555	0.014896	-0.12281	1.2076e-08	-0.12292	0.011812	0.44171	0.44177	0.012202	0.060476	0.060742	0.0030162
	Intron	49	48	-0.064737	0.0039627	-0.065697	0.011898	-0.058019	0.0085228	-0.058776	0.010216	-0.047383	0.008559	-0.048004	0.0083438	-0.064867	0.31815	-0.066199	0.024759	-0.073908	0.20015	-0.073395	0.024484	-0.0604	0.20017	-0.059995	0.020014	-0.042601	0.058251	-0.044502	0.010195	0.44673	0.44592	0.010448	0.058709	0.058508	0.0025271
	HelT	53	52	-0.14284	3.2447e-11	-0.1453	0.013498	-0.22368	3.776e-26	-0.22446	0.010116	-0.14986	1.0472e-25	-0.15041	0.0068673	0.064478	0.31815	0.059012	0.020072	-0.019676	0.84592	-0.027618	0.020596	-0.013277	0.85208	-0.018864	0.013848	-0.20867	7.6573e-23	-0.21141	0.010406	0.3982	0.39647	0.012199	0.052443	0.05232	0.0028133
HepG2-epi	TFBS Mean	3.5	2	0.26835	9.7277e-37	0.26872	0.013901	0.24119	3.0519e-29	0.24173	0.010546	0.16358	6.4297e-29	0.16396	0.007311	0.13556	0.014725	0.13547	0.023103	0.22405	4.4823e-06	0.22689	0.019521	0.15164	5.029e-06	0.1534	0.013287	0.21745	5.9896e-24	0.21474	0.01032	0.72143	0.72154	0.018212	0.068875	0.070189	0.010112
	DNase Mean	4	2	0.28296	1.0929e-40	0.28408	0.011653	0.23942	4.2005e-29	0.24016	0.0094093	0.16255	1.0196e-28	0.16302	0.0065245	0.14828	0.012203	0.15021	0.01971	0.18896	0.00010802	0.19333	0.021602	0.12678	0.00012624	0.12966	0.014555	0.21848	5.9896e-24	0.21964	0.0098887	0.72341	0.7244	0.018767	0.075332	0.076235	0.010503
	#motifs	5	8	0.19839	1.956e-20	0.19962	0.011638	0.19001	1.1046e-18	0.19146	0.010482	0.1285	1.0212e-18	0.12947	0.0071867	0.081955	0.17391	0.080226	0.02095	0.034281	0.55807	0.035183	0.023422	0.022952	0.55847	0.023575	0.015835	0.17674	3.0953e-16	0.17972	0.010342	0.64953	0.64688	0.019832	0.08967	0.090581	0.015855
	#deepsea-top	6	3	0.25678	9.9369e-34	0.25712	0.013072	0.22322	2.0904e-25	0.22383	0.0090007	0.15268	1.6006e-25	0.15313	0.0062414	0.095706	0.11032	0.096338	0.023102	0.12789	0.015934	0.12849	0.022461	0.086985	0.014544	0.087128	0.015378	0.20674	8.5389e-22	0.20551	0.0098607	0.68305	0.68268	0.020217	0.10178	0.10303	0.019076
	TFBS Cell Mean	6.5	7	0.19967	1.2278e-20	0.2	0.011068	0.20573	1.1077e-21	0.20558	0.010266	0.13991	1.9724e-21	0.13982	0.0070798	0.11951	0.032645	0.12157	0.023611	0.17013	0.00042047	0.17354	0.020366	0.11442	0.00049249	0.1169	0.013699	0.17978	1.0476e-16	0.17629	0.01039	0.66405	0.66312	0.019795	0.040937	0.041502	0.0039009
	#tf-high	6.5	6	0.20052	9.6222e-21	0.20178	0.012789	0.20056	1.0495e-20	0.20127	0.010282	0.13898	8.7497e-21	0.13946	0.0072402	0.081971	0.17391	0.082179	0.02357	0.075692	0.19766	0.073132	0.025691	0.051883	0.19771	0.050022	0.017653	0.19044	1.2876e-18	0.18963	0.01057	0.64477	0.6448	0.02062	0.081887	0.084536	0.015398
	TFBS Shuffled Mean	7	4	0.25153	4.647e-28	0.25241	0.013762	0.19366	1.2171e-15	0.19444	0.0099739	0.14322	1.4898e-15	0.14382	0.0074688	0.12794	0.027568	0.12829	0.022572	0.19244	0.00024207	0.19149	0.020825	0.13855	0.00024297	0.13768	0.014961	0.17685	2.8831e-13	0.17687	0.0096345	0.69198	0.68881	0.018852	0.06323	0.064806	0.0092164
	Motif Density	9	13	0.16969	2.8281e-15	0.17121	0.01171	0.15945	1.7412e-13	0.16129	0.010373	0.10733	1.8383e-13	0.1086	0.0070761	0.065725	0.32167	0.063478	0.022768	0.035137	0.55807	0.03226	0.024336	0.024159	0.55847	0.022396	0.016385	0.14796	9.1007e-12	0.14984	0.010569	0.63843	0.63624	0.019929	0.078874	0.080091	0.014661
	#deepbind-top	9	13	0.13994	9.9121e-11	0.14172	0.010696	0.12537	7.824e-09	0.12739	0.0099695	0.08446	8.0636e-09	0.085842	0.0067184	0.13625	0.014725	0.13417	0.025386	0.10446	0.06368	0.10629	0.025764	0.0704	0.06337	0.071539	0.0175	0.12139	2.1951e-08	0.12389	0.011557	0.68879	0.68972	0.018106	0.057255	0.058163	0.0063273
	DNase Cell Mean	9.5	29.5	0.070713	0.0016999	0.071392	0.0082034	0.074859	0.00076251	0.075652	0.010213	0.061137	0.00077353	0.061788	0.0083411	0.025611	0.75574	0.022936	0.016113	0.016369	0.79946	0.012463	0.025503	0.013377	0.77254	0.010188	0.020847					0.51159	0.51147	0.0047477	0.02471	0.024706	0.0015954
	P300 Mean	12	9	0.21109	6.8638e-23	0.21255	0.012231	0.15416	1.0013e-12	0.15496	0.010539	0.11097	1.3264e-12	0.11152	0.0076568	0.1652	0.0048748	0.16402	0.021843	0.19999	4.8824e-05	0.19705	0.021952	0.14261	5.7828e-05	0.14053	0.015862	0.14354	3.4492e-11	0.14349	0.01024	0.65448	0.65563	0.02421	0.049318	0.050083	0.0063576
	H3k4me2 Mean	15	10	0.19444	9.6648e-20	0.19564	0.010823	0.16393	3.5782e-14	0.16472	0.009089	0.11522	5.6394e-14	0.11575	0.0064418	0.094332	0.11083	0.094806	0.019034	0.10925	0.05065	0.11084	0.02295	0.075937	0.05591	0.077116	0.015989	0.15602	6.4164e-13	0.15527	0.009583	0.64549	0.64639	0.022219	0.042789	0.04315	0.0049854
	GC	16	20	0.14898	5.374e-12	0.15043	0.014201	0.17458	6.8444e-16	0.17486	0.011569	0.11895	5.1163e-16	0.11911	0.0079483	-0.043227	0.55572	-0.041281	0.025903	0.04206	0.51556	0.043271	0.024571	0.028326	0.51104	0.029171	0.016613	0.1602	1.7687e-13	0.15834	0.011152	0.51019	0.51066	0.026185	0.031547	0.032306	0.0036002
	#tf-med	16.5	22	0.11446	1.6024e-07	0.11729	0.010811	0.091076	3.4862e-05	0.09409	0.010154	0.062612	3.6452e-05	0.064664	0.006962	0.088515	0.13597	0.086131	0.022653	0.046252	0.49305	0.046638	0.023353	0.033192	0.45554	0.033416	0.015935	0.082615	0.00018762	0.085411	0.010643	0.6763	0.67581	0.019984	0.046232	0.046929	0.0043899
	H2az Mean	17	10	0.16416	2.2618e-14	0.16532	0.011108	0.13326	7.6958e-10	0.13412	0.010197	0.09076	1.22e-09	0.091391	0.0070821	0.11586	0.037949	0.12011	0.023153	0.16945	0.00042047	0.17521	0.0257	0.11778	0.0004525	0.12177	0.017934	0.12604	6.0525e-09	0.12761	0.010939	0.66369	0.66454	0.021063	0.047268	0.047658	0.005598
	H3k27ac Mean	18.5	13	0.19618	4.8423e-20	0.19689	0.011809	0.15552	6.6922e-13	0.15605	0.009399	0.10841	5.7078e-13	0.10875	0.0066555	0.080558	0.17726	0.081548	0.020902	0.087569	0.13338	0.090566	0.023869	0.060113	0.13858	0.06246	0.016588	0.15028	4.4734e-12	0.14579	0.0092564	0.60952	0.60947	0.025135	0.046459	0.046963	0.006164
	H3k9ac Mean	18.5	15	0.1902	5.9665e-19	0.19152	0.012419	0.14642	1.2883e-11	0.14761	0.0097609	0.10381	1.2597e-11	0.10463	0.0070008	0.055995	0.37235	0.056496	0.021153	0.082176	0.15954	0.084631	0.022492	0.057823	0.1594	0.059608	0.015841	0.13834	1.6512e-10	0.13935	0.010108	0.57999	0.57898	0.025739	0.043825	0.04411	0.0059365
	H3k4me3 Mean	18.5	15	0.1859	3.6385e-18	0.18686	0.012842	0.15287	1.4674e-12	0.15311	0.0091263	0.10916	1.8157e-12	0.10932	0.006587	0.048502	0.4709	0.049111	0.022002	0.082848	0.15954	0.081239	0.023525	0.05908	0.1594	0.057947	0.016652	0.14702	1.152e-11	0.14675	0.0092939	0.58925	0.58873	0.024481	0.037135	0.037405	0.0044961
	ProT	19	21	0.11316	2.1548e-07	0.11491	0.013228	0.14356	3.161e-11	0.14428	0.011663	0.096466	2.8094e-11	0.096956	0.0078996	-0.034199	0.67148	-0.032266	0.024588	0.05551	0.38669	0.056567	0.024262	0.03696	0.36899	0.037687	0.016272	0.13004	1.9419e-09	0.13225	0.011402	0.51887	0.5189	0.02423	0.028351	0.028874	0.0027778
	P300 Cell Mean	20	18	0.12341	1.4065e-08	0.1229	0.012371	0.11423	1.5815e-07	0.1135	0.01249	0.093293	1.7285e-07	0.092696	0.010201	0.14089	0.014725	0.14335	0.024455	0.18726	0.00010802	0.19153	0.022372	0.15304	0.00012624	0.15657	0.018288	0.10778	7.9603e-07	0.10498	0.012605	0.60702	0.60515	0.019084	0.03194	0.031838	0.0026723
	Promoter	21.5	16	0.14463	2.224e-11	0.14347	0.011568	0.14072	7.5674e-11	0.1392	0.0097289	0.11493	9.35e-11	0.11369	0.0079459	0.035016	0.67148	0.034743	0.023211	0.089296	0.12924	0.086875	0.023953	0.072978	0.12968	0.071016	0.01958	0.14046	8.8665e-11	0.13615	0.0093162	0.57299	0.57199	0.018174	0.030776	0.030826	0.0028964
	H3k4me3 Cell Mean	23.5	25	0.070185	0.0017938	0.070363	0.011893	0.077299	0.00050712	0.077088	0.010967	0.06313	0.00053622	0.062961	0.0089569	0.00038172	1	-7.2282e-05	0.026879	0.042394	0.51556	0.037955	0.02076	0.034647	0.51104	0.031026	0.016971	0.065326	0.003625	0.065216	0.011088	0.51419	0.51411	0.01618	0.024843	0.024871	0.0018143
	H3k9ac Cell Mean	25.25	27.5	0.061518	0.0067444	0.060569	0.010853	0.070033	0.0016501	0.068954	0.010822	0.057196	0.0016677	0.056318	0.0088384	0.023534	0.75574	0.022843	0.022207	0.044781	0.50361	0.045056	0.021158	0.036598	0.5029	0.036831	0.017295					0.51708	0.51647	0.012182	0.024987	0.024973	0.0017322
	H3k4me2 Cell Mean	25.5	32.5	0.024155	0.33808	0.025067	0.0076213	0.015765	0.51571	0.016715	0.009809	0.012875	0.52638	0.013652	0.0080114	0.067899	0.30465	0.06572	0.011077	0.092986	0.12101	0.087525	0.019847	0.075995	0.12157	0.071547	0.016224					0.51169	0.51179	0.00076844	0.024714	0.024719	0.0015667
	H3k4me1 Mean	26.5	23	0.084611	0.00015043	0.08717	0.0093035	0.077336	0.00050712	0.079441	0.0093709	0.053617	0.00054235	0.055052	0.0064987	0.031326	0.68196	0.035604	0.022651	-0.014993	0.79946	-0.0051193	0.023052	-0.010868	0.77254	-0.003904	0.015868	0.074419	0.00083971	0.076676	0.0098212	0.56988	0.57267	0.021925	0.031053	0.031607	0.003063
	H3k27me3 Cell Mean	27	21	0.089702	5.493e-05	0.090403	0.01105	0.099636	5.5593e-06	0.10008	0.011004	0.081372	5.844e-06	0.081737	0.0089872	0.0054008	1	0.0032188	0.022894	0.060931	0.35353	0.057811	0.025115	0.049796	0.35312	0.047257	0.02053	0.10303	2.4457e-06	0.10123	0.011395	0.51034	0.50912	0.01629	0.024676	0.024696	0.0016804
	H2az Cell Mean	27	26	0.057836	0.010566	0.056864	0.01014	0.052582	0.020949	0.051087	0.01092	0.042943	0.021002	0.041725	0.008919	0.068789	0.30465	0.068926	0.02403	0.11515	0.037087	0.11348	0.026381	0.094111	0.0377	0.092765	0.021565	0.055295	0.015604	0.054797	0.011084	0.55186	0.55185	0.013393	0.026933	0.026949	0.001827
	Ctcf Mean	28	28	0.072144	0.001379	0.073262	0.011677	0.060228	0.0076024	0.060351	0.011774	0.043349	0.0073797	0.043436	0.0084847	0.033262	0.67282	0.038662	0.021312	0.026926	0.65029	0.03709	0.026973	0.019147	0.64875	0.026332	0.019245	0.054423	0.016989	0.053019	0.011626	0.51845	0.51871	0.02254	0.029135	0.029673	0.0033766
	MGW	29	30	0.034494	0.16017	0.036212	0.012261	0.048914	0.03265	0.049937	0.011917	0.032747	0.03203	0.033432	0.0079644	-0.056615	0.37235	-0.054101	0.023329	0.0052565	0.91067	0.0051212	0.023013	0.0032134	0.90958	0.0031177	0.015364	0.049142	0.031823	0.050033	0.012015	0.5182	0.51907	0.022993	0.028201	0.028762	0.003079
	H3k79me2 Mean	30	26	0.077516	0.0005456	0.077556	0.011773	0.07249	0.0011193	0.071648	0.010612	0.050746	0.0011948	0.050122	0.0074681	-0.0088072	0.99538	-0.0090331	0.021326	0.054192	0.38669	0.050701	0.023319	0.038857	0.36899	0.036568	0.016468	0.068956	0.0020795	0.067932	0.010796	0.52043	0.52069	0.021636	0.026876	0.027228	0.0025274
	H3k27ac Cell Mean	31	41		1												1															0.5	0.5	0	0.02415	0.02415	0.0015319
	Ezh2 Mean	32	34	0.023226	0.35461	0.024985	0.010772	0.032563	0.17388	0.033891	0.01048	0.022574	0.17342	0.023515	0.0072333	-0.03112	0.68196	-0.028267	0.025045	0.022216	0.7093	0.024455	0.02775	0.016211	0.68644	0.017802	0.019497	0.048291	0.034296	0.046772	0.011063	0.44511	0.44811	0.018292	0.022444	0.022828	0.0017252
	Ctcf Cell Mean	32.5	40	0.012264	0.64248	0.012618	0.0093016	-0.0041771	0.86005	-0.0043284	0.010408	-0.0033359	0.85869	-0.0034628	0.0082874	0.0027159	1	0.0067435	0.018447	-0.0052873	0.91067	0.0028413	0.023421	-0.0045611	0.90958	0.0018705	0.018503	-0.011518	0.63832	-0.012874	0.010689	0.49565	0.49523	0.014415	0.025362	0.025621	0.0020281
	Exon	32.5	22	0.1265	6.0496e-09	0.12629	0.012329	0.12509	8.0461e-09	0.12517	0.01102	0.10216	9.1616e-09	0.10223	0.0090005	0.023436	0.75574	0.022048	0.02315	0.040675	0.51556	0.039504	0.023199	0.033242	0.51476	0.032293	0.018964	0.13045	1.8225e-09	0.12889	0.010776	0.55222	0.55051	0.015928	0.028697	0.028658	0.0025702
	H3k79me2 Cell Mean	35	35	0.017852	0.50757	0.017649	0.011312	0.01809	0.47202	0.017425	0.010837	0.014774	0.47187	0.014232	0.0088512	-0.014374	0.89421	-0.014795	0.022825	0.034637	0.55807	0.031743	0.02177	0.028308	0.55847	0.025948	0.017796	0.013932	0.56824	0.012973	0.010781	0.48226	0.48343	0.018678	0.02337	0.023476	0.0016373
	Roll	35.5	32	0.025643	0.31567	0.026501	0.011784	0.033639	0.16147	0.03439	0.01183	0.022009	0.17163	0.022542	0.0078732	-0.036389	0.66268	-0.034486	0.020436	-0.015628	0.79946	-0.013699	0.021484	-0.011485	0.77254	-0.010164	0.014275	0.032197	0.17423	0.030875	0.011597	0.54818	0.54755	0.021003	0.029733	0.030175	0.0029367
	#tf-low	36	19	0.010188	0.70579	0.010584	0.012404	-0.00066684	0.97486	0.0011461	0.010683	-0.00056437	0.96872	0.00066032	0.007232	0.12445	0.027568	0.11817	0.032025	0.068151	0.26617	0.065699	0.025153	0.046522	0.26427	0.044846	0.01725	-0.00081709	0.9692	0.001274	0.011442	0.59215	0.58938	0.02127	0.036166	0.03653	0.0039725
	Distal	37.5	33	-0.014597	0.5748	-0.013499	0.010781	-0.025552	0.28807	-0.024368	0.010027	-0.020868	0.28796	-0.019902	0.0081898	0.049941	0.46047	0.055483	0.025367	0.026062	0.65135	0.034833	0.024151	0.0213	0.65077	0.028474	0.019742	-0.024367	0.32162	-0.02387	0.010039	0.54752	0.54772	0.01892	0.027013	0.02714	0.0023618
	Ezh2 Cell Mean	37.5	43	-0.0015907	1	-0.0018719	0.011088	0.01783	0.47202	0.016894	0.011615	0.014561	0.47187	0.013798	0.0094867	-0.060394	0.34466	-0.058127	0.019227	-0.031657	0.59159	-0.031494	0.02248	-0.025872	0.59095	-0.025745	0.018376	0.018961	0.43186	0.017957	0.01183	0.46195	0.46067	0.015965	0.022633	0.022637	0.0014726
	H3k27me3 Mean	38	38	-0.014516	0.5748	-0.014068	0.010986	-0.010751	0.66231	-0.010533	0.010724	-0.0072908	0.67264	-0.0071379	0.0073834	-0.02007	0.80803	-0.020821	0.022452	0.012404	0.81694	0.0090044	0.028598	0.0085303	0.82019	0.0061509	0.020108	-0.0080765	0.73259	-0.0088263	0.010876	0.45064	0.45041	0.019331	0.025312	0.025913	0.0027044
	Conservation	38	28	0.030642	0.22322	0.030715	0.010411	0.009615	0.6893	0.010303	0.0099697	0.0066807	0.6748	0.0071483	0.0066444	0.063696	0.33253	0.064101	0.021301	0.041438	0.51556	0.048179	0.024133	0.02788	0.51104	0.032452	0.016065	0.0091574	0.70855	0.01019	0.010299	0.60405	0.60371	0.021708	0.041834	0.043371	0.0049072
	H3k4me1 Cell Mean	40.75	41		1												1															0.5	0.5	0	0.02415	0.02415	0.0015319
	Closest Gene Expression	42	37	-0.025683	0.31567	-0.025318	0.0069798	-0.016005	0.51571	-0.015504	0.011753	-0.010324	0.52638	-0.0099941	0.0078596	-0.0059163	1	-0.0057711	0.019218	0.028174	0.64202	0.029853	0.023091	0.020635	0.5932	0.021696	0.015621	-0.019447	0.42787	-0.018236	0.0117	0.50895	0.5052	0.01879	0.025017	0.025173	0.0020308
	H3k9me3 Cell Mean	42.25	41		1												1															0.5	0.5	0	0.02415	0.02415	0.0015319
	H3k9me1 Cell Mean	42.75	41		1												1															0.5	0.5	0	0.02415	0.02415	0.0015319
	H3k9me3 Mean	43	50	-0.062019	0.0064655	-0.060876	0.010542	-0.055138	0.015286	-0.054465	0.011135	-0.042305	0.015032	-0.04179	0.0085392	-0.041601	0.57084	-0.040889	0.017347	-0.0047557	0.91067	-0.0077729	0.022083	-0.0037435	0.90958	-0.0061248	0.016777	-0.052886	0.020221	-0.053054	0.011523	0.43202	0.43333	0.017299	0.021355	0.021506	0.0013913
	H4k20me1 Mean	43.5	50	0.0044757	0.9141	0.0045771	0.010999	0.030708	0.20063	0.030373	0.010683	0.02119	0.19836	0.02096	0.0073614	-0.10488	0.066694	-0.10635	0.020649	-0.080994	0.16075	-0.083696	0.021196	-0.055083	0.16883	-0.056963	0.014731	0.0345	0.14407	0.034248	0.010744	0.40216	0.40244	0.019713	0.019599	0.019795	0.0013025
	#5-mers	44	40	-0.038022	0.11559	-0.038219	0.010036	-0.028563	0.23006	-0.029023	0.010382	-0.019425	0.23075	-0.019731	0.0070751	0.019274	0.80803	0.018963	0.019504	0.014181	0.79946	0.014078	0.020204	0.010609	0.77254	0.010565	0.013622	-0.019962	0.42316	-0.020457	0.010718	0.51046	0.50841	0.019431	0.024512	0.024713	0.0019948
	H4k20me1 Cell Mean	45	49	-0.024985	0.32454	-0.025141	0.0098873	-0.013717	0.57176	-0.013767	0.010562	-0.011203	0.57162	-0.011244	0.0086264	-0.063042	0.33253	-0.067412	0.017742	-0.060029	0.35353	-0.06838	0.023057	-0.04906	0.35312	-0.055897	0.018848	-0.01406	0.56824	-0.014733	0.010448	0.44044	0.43886	0.014635	0.022426	0.022468	0.0014003
	H3k9me1 Mean	45	48	-0.015301	0.57166	-0.014324	0.01155	0.0076138	0.74773	0.0081086	0.010567	0.0059265	0.73612	0.0063242	0.007911	-0.10768	0.060744	-0.10874	0.02431	-0.057724	0.37467	-0.062241	0.020611	-0.043161	0.36899	-0.046548	0.015475	0.0067581	0.76504	0.003078	0.010798	0.41708	0.41911	0.021286	0.020627	0.020774	0.0013556
	#polyA	48	47	-0.043546	0.065055	-0.043524	0.0096839	-0.047992	0.035549	-0.047757	0.010596	-0.036244	0.034807	-0.036077	0.0079654	-0.02945	0.69947	-0.028076	0.016621	-0.050259	0.43731	-0.044622	0.020541	-0.037156	0.45079	-0.033044	0.015292	-0.035034	0.14077	-0.035359	0.010228	0.46309	0.46469	0.020186	0.022222	0.022473	0.001614
	H3k36me3 Cell Mean	48	46	-0.028895	0.25345	-0.028772	0.011868	-0.023139	0.33935	-0.023141	0.012214	-0.018897	0.33923	-0.0189	0.0099758	-0.060458	0.34466	-0.059417	0.01845	-0.075105	0.19766	-0.074449	0.018772	-0.06138	0.19771	-0.060858	0.015345	-0.020406	0.42065	-0.021822	0.012229	0.4685	0.46962	0.016949	0.022868	0.022959	0.001483
	H3k36me3 Mean	49	45	0.01687	0.5292	0.01679	0.011797	0.028637	0.23006	0.028119	0.011341	0.019917	0.23075	0.019592	0.0078592	-0.058285	0.36353	-0.058351	0.022793	-0.039827	0.51593	-0.038853	0.020973	-0.027624	0.51476	-0.027015	0.014527	0.028502	0.23559	0.02565	0.011702	0.46848	0.46907	0.020448	0.02234	0.022607	0.0017569
	#polyT	49	46	-0.059746	0.008245	-0.059455	0.010849	-0.094538	1.7043e-05	-0.095155	0.010954	-0.071735	1.525e-05	-0.072233	0.0082965	-0.0031122	1	-0.00054315	0.021	-0.036293	0.55807	-0.037497	0.024063	-0.026839	0.55847	-0.027793	0.01817	-0.088004	6.5713e-05	-0.087338	0.010882	0.46318	0.46671	0.015949	0.027235	0.027827	0.0030701
	Intron	49	50	-0.060338	0.0077945	-0.061147	0.010304	-0.042648	0.065	-0.043736	0.010514	-0.034831	0.065038	-0.035721	0.0085872	-0.088659	0.13597	-0.092119	0.021351	-0.091001	0.12584	-0.097118	0.022344	-0.074372	0.12634	-0.079389	0.018265	-0.043883	0.056419	-0.043271	0.010462	0.41168	0.4124	0.018298	0.021266	0.021328	0.0013224
	HelT	53	49	-0.083994	0.00016314	-0.085907	0.012399	-0.10648	1.1149e-06	-0.10752	0.011545	-0.071467	1.0333e-06	-0.072165	0.0077844	0.024277	0.75574	0.023472	0.023944	-0.054801	0.38669	-0.054858	0.024105	-0.037731	0.36899	-0.03787	0.016219	-0.10064	4.1341e-06	-0.10338	0.011254	0.45779	0.45837	0.023432	0.024077	0.024468	0.0021778
hESC	TFBS Mean	3.5	3	0.22778	6.2025e-27	0.22546	0.012515	0.30753	1.8984e-49	0.30669	0.0095628	0.21256	3.7372e-48	0.21193	0.0066112	0.090991	0.094213	0.087611	0.020363	0.080131	0.12211	0.078579	0.022162	0.054624	0.11656	0.053601	0.014791	0.29392	3.4875e-45	0.29274	0.010052	0.67878	0.67788	0.0076734	0.32384	0.32271	0.011523
	DNase Mean	4	11	0.17952	3.2687e-17	0.17792	0.011236	0.23035	6.4543e-28	0.22965	0.011087	0.1583	4.3416e-28	0.15786	0.0077015	-0.006412	0.98438	-0.010927	0.019779	0.0049264	0.97008	-0.0061299	0.021225	0.004098	0.97418	-0.0034834	0.014215	0.21737	6.164e-25	0.21778	0.010899	0.61815	0.61678	0.0093909	0.30038	0.29907	0.011201
	#motifs	5	8	0.20221	1.6441e-21	0.20094	0.01203	0.29068	2.8154e-44	0.28965	0.0097184	0.19733	1.2393e-43	0.19665	0.0066992	0.0080382	0.98438	0.0071988	0.023211	0.027969	0.65093	0.029287	0.02573	0.018974	0.64365	0.019768	0.017654	0.27662	5.399e-40	0.27352	0.010068	0.65779	0.65722	0.0084576	0.27929	0.279	0.0092554
	#deepsea-top	6	8	0.22376	4.4189e-26	0.2217	0.011493	0.2423	7.8494e-31	0.2409	0.010576	0.16392	3.0765e-30	0.16287	0.0072869	0.032955	0.60691	0.029516	0.017569	0.051914	0.39079	0.05057	0.021225	0.036317	0.35656	0.035204	0.014209	0.23225	2.4682e-28	0.23094	0.01161	0.64701	0.64631	0.0078092	0.34437	0.34383	0.012285
	TFBS Cell Mean	6.5	1	0.3427	9.2038e-62	0.34	0.010226	0.37161	1.8333e-73	0.37018	0.0083499	0.26423	2.2122e-70	0.26317	0.0059909	0.20421	5.267e-05	0.19957	0.02051	0.20647	1.9121e-05	0.20007	0.021097	0.14284	1.8434e-05	0.13853	0.014598	0.36162	2.674e-69	0.35963	0.0087024	0.72263	0.7214	0.0071359	0.35621	0.35361	0.010846
	#tf-high	6.5	6	0.21911	4.3771e-25	0.21683	0.010444	0.28043	3.2111e-41	0.27907	0.0090756	0.19184	1.2022e-39	0.19093	0.0063406	0.051716	0.38301	0.048801	0.019634	0.10749	0.037535	0.10325	0.022747	0.075627	0.032353	0.072801	0.015677	0.27406	2.4481e-39	0.27219	0.009613	0.67601	0.67519	0.0072516	0.28856	0.28771	0.0083717
	TFBS Shuffled Mean	7	16	0.19738	2.0055e-13	0.19288	0.012772	0.18892	2.7265e-14	0.18664	0.0088848	0.14414	2.7598e-14	0.1424	0.006811	0.074785	0.22168	0.069781	0.019788	0.036773	0.59762	0.033343	0.01969	0.028232	0.56749	0.025634	0.014541	0.18278	1.3794e-14	0.18041	0.0090375	0.59968	0.59829	0.0073414	0.27908	0.27592	0.0098945
	Motif Density	9	11	0.19578	2.7811e-20	0.19403	0.011392	0.27758	1.8991e-40	0.27632	0.0096589	0.18767	1.2022e-39	0.18682	0.0066322	0.011941	0.92534	0.011383	0.021852	0.044072	0.4975	0.047346	0.025489	0.028905	0.48997	0.031141	0.017538	0.266	4.2995e-37	0.26296	0.010573	0.65552	0.65493	0.0082888	0.27698	0.27673	0.0091799
	#deepbind-top	9	9	0.20053	3.2762e-21	0.19916	0.012546	0.20358	5.0277e-22	0.20279	0.010921	0.13821	4.8665e-22	0.13759	0.0074106	0.15457	0.0020554	0.15461	0.023184	0.17825	0.00017638	0.17904	0.022631	0.1238	0.00012804	0.12398	0.015629	0.1861	1.4258e-18	0.18886	0.010612	0.63436	0.63311	0.00897	0.254	0.2533	0.0087736
	DNase Cell Mean	9.5	13	0.21416	4.9117e-24	0.21457	0.0056622	0.30218	7.5986e-48	0.30361	0.0090656	0.24678	1.1122e-45	0.24797	0.0074041	0.047828	0.40886	0.046083	0.012542	0.029464	0.63722	0.025809	0.02227	0.024078	0.63658	0.021096	0.018203	0.30415	2.5125e-48	0.30494	0.0090646	0.6095	0.60936	0.0035751	0.21512	0.21445	0.0043439
	P300 Mean	12	9	0.23472	1.7305e-28	0.2341	0.012773	0.21574	1.4706e-24	0.21531	0.010424	0.15889	1.5913e-24	0.15858	0.0077811	0.13926	0.0055024	0.13784	0.023281	0.10909	0.035997	0.10416	0.022564	0.078803	0.033413	0.075015	0.016486	0.20542	2.1782e-22	0.20506	0.010559	0.64112	0.63977	0.0089573	0.28565	0.2845	0.01006
	H3k4me2 Mean	15	20	0.12603	4.5728e-09	0.12548	0.011887	0.18187	8.1277e-18	0.18212	0.011223	0.13025	4.8067e-18	0.13045	0.0081292	-0.04947	0.40652	-0.051278	0.020044	-0.0045949	0.97008	-0.0071145	0.021279	-0.00065061	0.99785	-0.0025774	0.015144	0.16842	1.8994e-15	0.16733	0.010953	0.60833	0.60776	0.0091366	0.25971	0.25872	0.0083137
	GC	16	22	0.092715	2.1852e-05	0.090678	0.010287	0.20756	7.73e-23	0.20651	0.010554	0.14461	6.9401e-24	0.14388	0.0072155	-0.12772	0.011769	-0.13226	0.019348	-0.11245	0.030558	-0.11859	0.023452	-0.075966	0.030001	-0.080006	0.015943	0.22003	1.699e-25	0.21646	0.011197	0.58567	0.58421	0.0091452	0.23222	0.23156	0.0071823
	#tf-med	16.5	16	0.19125	2.0437e-19	0.19036	0.012976	0.1427	1.7358e-11	0.14143	0.011658	0.098293	2.0085e-11	0.097394	0.0080905	0.19578	7.3912e-05	0.19591	0.022437	0.21834	8.1621e-06	0.21842	0.022224	0.15112	8.6724e-06	0.15082	0.015684	0.13255	4.4343e-10	0.13118	0.011072	0.60688	0.60628	0.0090024	0.25322	0.25361	0.0091921
	H2az Mean	17	30	0.078896	0.00030562	0.07878	0.011595	0.10573	7.5939e-07	0.10543	0.01146	0.073782	5.4007e-07	0.073569	0.0079822	-0.056117	0.3399	-0.055608	0.017059	-0.019689	0.75118	-0.020205	0.021164	-0.012392	0.7674	-0.012778	0.014536	0.10307	1.4427e-06	0.1014	0.012085	0.56274	0.56217	0.0091717	0.24899	0.24768	0.0086668
	H3k27ac Mean	18.5	15	0.16717	4.4631e-15	0.16609	0.01197	0.18375	3.8191e-18	0.18337	0.010262	0.131	2.74e-18	0.13074	0.0073533	0.03647	0.5843	0.035581	0.018548	0.094988	0.071099	0.091815	0.020368	0.068437	0.059706	0.066088	0.014269	0.15433	3.1115e-13	0.1554	0.010542	0.62097	0.62042	0.0086413	0.29194	0.29002	0.010313
	H3k9ac Mean	18.5	21	0.15108	1.6578e-12	0.15028	0.012049	0.16415	8.964e-15	0.16372	0.01072	0.11856	7.0342e-15	0.11827	0.0077943	-0.0015373	1	-0.0020298	0.018982	0.041949	0.50604	0.040729	0.019664	0.032226	0.47235	0.031375	0.013912	0.15969	4.4384e-14	0.15868	0.010929	0.61051	0.60994	0.0089943	0.27997	0.27862	0.0089505
	H3k4me3 Mean	18.5	20	0.13749	1.5989e-10	0.13662	0.012664	0.17545	1.1052e-16	0.17529	0.011098	0.12784	6.7528e-17	0.12777	0.0081019	-0.048095	0.40886	-0.048799	0.020814	-0.0020362	0.97008	-0.0044073	0.021567	8.0495e-05	0.99785	-0.001581	0.015274	0.17503	1.5348e-16	0.17541	0.011284	0.60888	0.60798	0.0094588	0.26673	0.2659	0.0087486
	ProT	19	23	0.082869	0.00015018	0.080823	0.010634	0.19968	3.0481e-21	0.19865	0.010744	0.1369	5.7264e-22	0.1362	0.0072509	-0.142	0.0048762	-0.14706	0.020536	-0.13496	0.0062632	-0.1406	0.023092	-0.092292	0.0049843	-0.095932	0.015668	0.19458	3.2886e-20	0.19401	0.011219	0.58141	0.58007	0.0091734	0.22607	0.22556	0.0069339
	P300 Cell Mean	20	5	0.25654	5.7707e-34	0.25637	0.0097654	0.25744	9.0259e-35	0.25715	0.010501	0.20196	2.6712e-34	0.20179	0.0082804	0.16893	0.00073978	0.1679	0.019582	0.15728	0.0013097	0.15341	0.020832	0.12217	0.0014402	0.11915	0.01632	0.24668	6.5662e-32	0.24603	0.010632	0.65336	0.65279	0.007589	0.26329	0.26229	0.0076957
	Promoter	21.5	27	0.0864	7.8551e-05	0.085599	0.011011	0.15951	4.6394e-14	0.15927	0.010666	0.13027	6.9259e-14	0.13008	0.008711	-0.10705	0.042988	-0.10822	0.016639	-0.091437	0.079593	-0.092312	0.019944	-0.074723	0.081124	-0.075455	0.016302	0.17022	9.7426e-16	0.16952	0.010903	0.56435	0.56381	0.0062558	0.20698	0.20614	0.0053433
	H3k4me3 Cell Mean	23.5	22	0.11388	1.3701e-07	0.11391	0.011265	0.19242	8.4454e-20	0.19189	0.0095197	0.15715	1.8374e-19	0.15672	0.007775	-0.10007	0.059479	-0.097869	0.022687	-0.061403	0.27813	-0.059139	0.021452	-0.05018	0.27784	-0.04834	0.017535	0.19711	1.0879e-20	0.19656	0.0095694	0.59608	0.59599	0.0072629	0.21291	0.21232	0.0054011
	H3k9ac Cell Mean	25.25	22	0.13093	1.1415e-09	0.13044	0.008638	0.15431	3.072e-13	0.15339	0.0095256	0.12602	4.205e-13	0.12528	0.0077798	0.043648	0.46586	0.04	0.018303	0.036565	0.56163	0.028259	0.021132	0.029881	0.56095	0.023099	0.017273	0.15051	1.1853e-12	0.15012	0.0099129	0.58585	0.58577	0.0062408	0.20663	0.20602	0.0045604
	H3k4me2 Cell Mean	25.5	24	0.12981	1.5337e-09	0.13026	0.009418	0.21108	1.4427e-23	0.2125	0.0097563	0.17239	4.1203e-23	0.17355	0.0079682	-0.058176	0.3331	-0.0605	0.023099	-0.059316	0.29491	-0.062915	0.022651	-0.048474	0.29457	-0.051427	0.018515	0.2127	6.2442e-24	0.2139	0.0096465	0.57343	0.57355	0.004595	0.20062	0.2001	0.0043814
	H3k4me1 Mean	26.5	32	0.064967	0.0030561	0.064798	0.01034	0.10181	1.9354e-06	0.10238	0.011781	0.071989	1.7469e-06	0.072418	0.0083507	-0.025585	0.67598	-0.030707	0.019726	0.0015789	0.97008	-0.0075579	0.021051	0.0024414	0.97418	-0.0039671	0.01463	0.09616	6.79e-06	0.09924	0.011575	0.5578	0.55749	0.0087446	0.21114	0.21074	0.0067984
	H3k27me3 Cell Mean	27	49	-0.073587	0.0007682	-0.074421	0.0075942	-0.0019254	0.92698	-0.0031853	0.009402	-0.0015724	0.92696	-0.0026015	0.0076788	-0.18345	0.00020584	-0.18536	0.013841	-0.18918	8.8246e-05	-0.19454	0.021317	-0.1546	9.1457e-05	-0.15902	0.017424	0.0043242	0.86975	0.0029842	0.0097953	0.46594	0.46508	0.0063113	0.16828	0.1677	0.0036006
	H2az Cell Mean	27	45	-0.036307	0.10437	-0.036407	0.011603	-0.014637	0.51457	-0.015386	0.011597	-0.011954	0.51444	-0.012566	0.0094714	-0.065192	0.26063	-0.058787	0.022936	-0.081175	0.1201	-0.075605	0.025466	-0.066337	0.11656	-0.061799	0.020816	-0.011406	0.62243	-0.011895	0.01121	0.47839	0.47645	0.0071187	0.17004	0.16907	0.0039132
	Ctcf Mean	28	32	0.0090911	0.70287	0.0081908	0.0094929	0.13307	3.7114e-10	0.13228	0.011003	0.094986	5.2711e-10	0.094483	0.0078448	-0.033555	0.60691	-0.035838	0.023652	-0.021266	0.73599	-0.022542	0.021999	-0.014949	0.7382	-0.015883	0.015557	0.13876	6.2957e-11	0.13745	0.011179	0.56537	0.56416	0.0087416	0.19666	0.19607	0.0056605
	MGW	29	37	0.037533	0.094082	0.035251	0.010218	0.07369	0.00059996	0.072178	0.010595	0.049457	0.00056223	0.048418	0.0070995	-0.067786	0.24938	-0.068838	0.021316	-0.088592	0.085767	-0.084591	0.022602	-0.060128	0.083086	-0.057466	0.015259	0.061021	0.0046028	0.059819	0.010351	0.53936	0.53907	0.007765	0.19498	0.1943	0.0060526
	H3k79me2 Mean	30	18	0.13588	2.534e-10	0.13395	0.012286	0.14009	3.992e-11	0.13926	0.010191	0.10293	3.9234e-11	0.10234	0.0075184	0.028542	0.66205	0.027583	0.020437	0.066753	0.22468	0.067564	0.024041	0.04917	0.20821	0.049777	0.017504	0.128	1.738e-09	0.12928	0.010159	0.60066	0.59967	0.0084693	0.26248	0.26119	0.0096481
	H3k27ac Cell Mean	31	14	0.17067	1.1896e-15	0.17029	0.006434	0.18008	1.6582e-17	0.1804	0.0099319	0.14706	2.9978e-17	0.14734	0.0081116	0.16145	0.0012637	0.15748	0.011988	0.18238	0.00013417	0.17411	0.020777	0.14905	0.00012878	0.14232	0.016983	0.16646	3.9171e-15	0.16883	0.0097766	0.58792	0.58775	0.0050072	0.20664	0.20599	0.004514
	Ezh2 Mean	32	48	-0.039628	0.080822	-0.040012	0.010511	0.011241	0.6154	0.011085	0.010381	0.0077795	0.61322	0.0076718	0.0071618	-0.11866	0.020101	-0.12409	0.021632	-0.14211	0.0040365	-0.15477	0.024708	-0.098337	0.0038319	-0.10698	0.017071	0.00012973	0.99507	0.0008432	0.010736	0.47464	0.47413	0.0086725	0.17169	0.1709	0.005539
	Ctcf Cell Mean	32.5	27	0.057408	0.0089646	0.055675	0.0099786	0.15955	4.6394e-14	0.15785	0.0096392	0.12316	1.0691e-13	0.12182	0.0074154	0.0043535	1	0.00090448	0.0224	0.02959	0.63722	0.025476	0.022425	0.02309	0.63658	0.019975	0.017396	0.16053	3.3681e-14	0.15733	0.0099636	0.56229	0.56109	0.0067529	0.19529	0.19444	0.0049453
	Exon	32.5	35	0.062329	0.0045132	0.060754	0.011212	0.097585	4.9763e-06	0.097763	0.011278	0.079696	5.2129e-06	0.079846	0.0092109	-0.028573	0.66205	-0.031324	0.01598	-0.0036579	0.97008	-0.0077333	0.020417	-0.0029893	0.97418	-0.0063211	0.016689	0.10094	2.2723e-06	0.10127	0.01164	0.52926	0.52843	0.0046356	0.18851	0.18759	0.004694
	H3k79me2 Cell Mean	35	25	0.11141	2.5356e-07	0.11034	0.012105	0.12452	4.8327e-09	0.1245	0.010059	0.10169	5.5e-09	0.10168	0.0082151	0.035358	0.59053	0.033701	0.02548	0.042011	0.50604	0.043582	0.023969	0.034332	0.48997	0.035623	0.019592	0.11836	2.7782e-08	0.11869	0.010216	0.5703	0.57036	0.0066768	0.20636	0.20588	0.0054318
	Roll	35.5	38	0.027271	0.23139	0.02531	0.0099764	0.018084	0.42048	0.016872	0.01036	0.012001	0.42303	0.01117	0.0069236	-0.0067844	0.98438	-0.0046779	0.020689	-0.022471	0.72823	-0.013834	0.022168	-0.014185	0.7382	-0.008411	0.014812	0.0037435	0.87509	0.0046016	0.010607	0.52714	0.52724	0.0077327	0.19384	0.19326	0.006421
	#tf-low	36	44	0.0056002	0.81906	0.0045763	0.011663	-0.0035147	0.8835	-0.0040587	0.010673	-0.0016802	0.92376	-0.002052	0.0072676	0.051997	0.38301	0.0533	0.025414	0.041153	0.50604	0.04904	0.022873	0.02882	0.48997	0.034401	0.015725	-0.01509	0.51115	-0.014035	0.010772	0.49968	0.49856	0.0082863	0.17165	0.17113	0.0050488
	Distal	37.5	45	-0.038495	0.087989	-0.038243	0.0095136	-0.023972	0.27971	-0.023744	0.010604	-0.019577	0.27961	-0.019393	0.0086601	-0.024305	0.68609	-0.025365	0.01969	0.025078	0.69223	0.023392	0.026606	0.020494	0.69165	0.01912	0.021748	-0.023415	0.29261	-0.023749	0.0109	0.48298	0.48341	0.0058053	0.17132	0.17095	0.003908
	Ezh2 Cell Mean	37.5	39	0.044865	0.045689	0.043889	0.011121	0.11078	2.1385e-07	0.11024	0.010622	0.090055	2.355e-07	0.089619	0.0086544	-0.077528	0.17352	-0.079859	0.020589	-0.087157	0.089242	-0.08971	0.020215	-0.071103	0.088374	-0.073182	0.016495	0.10789	4.4499e-07	0.10746	0.011179	0.52553	0.5249	0.0069707	0.18391	0.18325	0.0041099
	H3k27me3 Mean	38	53	-0.087697	6.2178e-05	-0.0881	0.010274	-0.057559	0.0073299	-0.058074	0.010126	-0.039746	0.0069808	-0.040112	0.0069463	-0.12532	0.013048	-0.13069	0.023472	-0.18805	8.8246e-05	-0.19672	0.025384	-0.13041	9.1457e-05	-0.13684	0.017655	-0.06408	0.0029269	-0.063391	0.010565	0.43174	0.43144	0.0076693	0.15107	0.15062	0.0039435
	Conservation	38	48	-0.099968	4.2952e-06	-0.099662	0.0081964	-0.046361	0.030663	-0.046391	0.010214	-0.032254	0.023987	-0.032294	0.0067151	-0.10566	0.044141	-0.10599	0.019894	-0.10609	0.038754	-0.11008	0.020957	-0.070971	0.038816	-0.073703	0.014055	-0.035699	0.10057	-0.034463	0.010033	0.44785	0.44796	0.0076343	0.1488	0.14854	0.0034082
	H3k4me1 Cell Mean	40.75	40.5	0.020063	0.38031	0.01966	0.011137	0.061373	0.0043406	0.061192	0.011956	0.050122	0.0043657	0.049977	0.0097648	-0.027545	0.66205	-0.029532	0.020607	-0.029565	0.63722	-0.034064	0.020999	-0.024161	0.63658	-0.027843	0.017165					0.50895	0.50862	0.0054791	0.17857	0.17795	0.0039637
	Closest Gene Expression	42	26	0.024384	0.28669	0.026456	0.014797	0.093068	1.353e-05	0.091179	0.0093918	0.06256	1.3554e-05	0.061279	0.0063073	0.071036	0.22168	0.071202	0.019798	0.047946	0.44309	0.044853	0.023318	0.030488	0.47235	0.028506	0.015982	0.092413	1.5358e-05	0.090351	0.010463	0.56539	0.56446	0.0079211	0.22636	0.22599	0.0080044
	H3k9me3 Cell Mean	42.25	42.5		1												1															0.5	0.5	0	0.17593	0.1754	0.0035932
	H3k9me1 Cell Mean	42.75	42.5		1												1															0.5	0.5	0	0.17593	0.1754	0.0035932
	H3k9me3 Mean	43	52	-0.084393	0.00011442	-0.084975	0.010892	-0.098135	4.5065e-06	-0.098223	0.01135	-0.073808	5.0376e-06	-0.073881	0.0085721	-0.062263	0.28761	-0.059818	0.01906	-0.089446	0.08542	-0.083836	0.020117	-0.067786	0.083279	-0.063694	0.015207	-0.1017	1.9511e-06	-0.10219	0.011499	0.43498	0.43419	0.0086147	0.16056	0.15999	0.003835
	H4k20me1 Mean	43.5	32	0.058276	0.0081071	0.056508	0.010474	0.077692	0.00030216	0.076698	0.010682	0.053747	0.0002967	0.053066	0.0074046	0.0029566	1	-0.0038211	0.020141	0.0038597	0.97008	-0.008475	0.020411	0.0024392	0.97418	-0.0061326	0.014058	0.073864	0.00061693	0.0741	0.010522	0.54455	0.54341	0.0089442	0.21078	0.21006	0.0076888
	#5-mers	44	52	-0.065709	0.0027878	-0.06575	0.0086785	-0.16639	3.9024e-15	-0.16553	0.0097434	-0.11296	6.0067e-15	-0.11234	0.0066095	0.13665	0.006193	0.1368	0.01692	0.14119	0.0040365	0.13937	0.023008	0.096562	0.0038319	0.095446	0.015447	-0.1651	6.3483e-15	-0.16345	0.009579	0.4371	0.43725	0.0087577	0.15614	0.15598	0.0046493
	H4k20me1 Cell Mean	45	39	0.020266	0.38031	0.019622	0.011021	0.049356	0.021533	0.049658	0.010824	0.040308	0.021571	0.040557	0.0088399	-0.027061	0.66205	-0.030577	0.022859	-0.0032642	0.97008	-0.0052374	0.020489	-0.0026676	0.97418	-0.004281	0.016747	0.046691	0.030159	0.047768	0.010792	0.52282	0.52309	0.0074538	0.18327	0.1829	0.0045905
	H3k9me1 Mean	45	35	0.03839	0.087989	0.038689	0.010475	0.064655	0.0026557	0.065844	0.010775	0.048587	0.0025294	0.049508	0.0080358	-0.0014021	1	-0.0032277	0.017338	0.040316	0.50689	0.03659	0.018989	0.029888	0.51178	0.027098	0.01412	0.049057	0.022933	0.066558	0.010546	0.54392	0.54385	0.0088288	0.1941	0.19382	0.0056267
	#polyA	48	46	-0.0146	0.53483	-0.013059	0.00836	-0.060068	0.0051725	-0.058079	0.0092838	-0.044839	0.0052993	-0.043329	0.0069283	0.079207	0.16646	0.0808	0.018718	0.092553	0.078285	0.096104	0.021531	0.068508	0.081124	0.071277	0.016176	-0.052882	0.014183	-0.051356	0.0098946	0.479	0.47997	0.0066129	0.1678	0.16773	0.0040448
	H3k36me3 Cell Mean	48	34	0.078319	0.00033045	0.078376	0.010712	0.075329	0.00045693	0.076019	0.010056	0.061519	0.00046384	0.062087	0.0082128	0.087748	0.10823	0.089225	0.022873	0.10292	0.045143	0.10824	0.022446	0.08411	0.045555	0.088473	0.018347	0.073182	0.00067673	0.073395	0.0095999	0.54289	0.54359	0.0062149	0.19174	0.19156	0.0045465
	H3k36me3 Mean	49	27	0.079494	0.00028154	0.078215	0.010623	0.078245	0.00027948	0.078932	0.010023	0.056282	0.00026092	0.056797	0.0071891	0.066831	0.25069	0.0651	0.021079	0.067048	0.22468	0.061992	0.022779	0.048437	0.20821	0.044958	0.016232	0.072595	0.00071598	0.074216	0.0099902	0.55832	0.55808	0.0083092	0.21318	0.21284	0.0065774
	#polyT	49	50	-0.031111	0.16869	-0.030331	0.01054	-0.072309	0.00074868	-0.071725	0.010871	-0.05396	0.00077131	-0.053489	0.0081353	0.099272	0.059479	0.098141	0.022081	0.11651	0.024644	0.11353	0.025443	0.087921	0.024243	0.085872	0.019128	-0.073054	0.00067673	-0.072267	0.010656	0.46033	0.4607	0.0087393	0.16353	0.16332	0.0044333
	Intron	49	48	-0.0137	0.55389	-0.013179	0.010357	-0.054435	0.011172	-0.054409	0.011299	-0.044456	0.011207	-0.044437	0.0092281	0.056496	0.3399	0.059503	0.020888	-0.018522	0.75813	-0.014088	0.025958	-0.015137	0.7674	-0.011516	0.021218	-0.059254	0.0058675	-0.058321	0.011557	0.46173	0.46194	0.0063656	0.16628	0.16585	0.0037638
	HelT	53	53	-0.067213	0.0022417	-0.064956	0.011077	-0.1731	2.7625e-16	-0.17163	0.010554	-0.11796	1.0739e-16	-0.11696	0.0070871	0.14955	0.002819	0.15365	0.021338	0.14672	0.0030815	0.14886	0.022926	0.098827	0.0029528	0.10034	0.015511	-0.1724	4.2527e-16	-0.17116	0.010707	0.42553	0.42668	0.0089399	0.15069	0.15097	0.0045563
