# Supplementary material for: Meta‐analysis of massively parallel reporter assays enables prediction of regulatory function across cell types
Source: Hum Mutat. 2019 Jun 18;40(9):1299–313. doi: 10.1002/humu.23820 (PMC6771677; doi:10.1002/humu.23820)
Supplement: Supplementary file 3 — Supporting information [file HUMU-40-1299-s003.xlsx]

## Sheet: Regression
		correlator	rank	Pearson		Spearman		KendalTau		Pearson_top_25		Spearman_top_25		KendalTau_top_25		Spearman_binned
		category	median	mean	std	mean	std	mean	std	mean	std	mean	std	mean	std	mean	std
dataset	feature	model
K562	Full	Ensemble	1	0.60723	0.028102	0.57799	0.044943	0.40919	0.030922	0.4865	0.11843	0.46421	0.11641	0.32788	0.084651	0.55438	0.041242
		ExtraTrees	4	0.58339	0.033677	0.55678	0.054948	0.39232	0.038047	0.45797	0.10962	0.43787	0.10286	0.30931	0.076457	0.54333	0.056312
		GradientBoosting	2	0.59819	0.021015	0.57071	0.041221	0.40436	0.028503	0.45778	0.13996	0.42821	0.11606	0.2969	0.085659	0.5487	0.036177
		RandomForest	5	0.58061	0.038324	0.55397	0.049545	0.38911	0.036603	0.45473	0.12116	0.43975	0.10714	0.30566	0.079671	0.5377	0.055496
		ElasticNet	18	0.47682	0.06346	0.45373	0.069543	0.3123	0.043807	0.40792	0.13411	0.36394	0.14518	0.25316	0.10872	0.442	0.06789
		Shuffle	38	0.013919	0.09585	-0.0053385	0.093667	-0.0020997	0.06354	0.056976	0.10357	0.051811	0.1229	0.036043	0.088961	-0.012291	0.091489
	DeepBind	Ensemble	3	0.59257	0.037925	0.5373	0.058409	0.3754	0.043276	0.47915	0.10934	0.45563	0.13077	0.31347	0.0992	0.513	0.060963
		ExtraTrees	7	0.56387	0.035626	0.50406	0.066322	0.35095	0.04749	0.46645	0.1249	0.43974	0.13608	0.30549	0.09986	0.47936	0.077693
		GradientBoosting	10	0.54928	0.055319	0.494	0.057722	0.34354	0.041469	0.44057	0.10912	0.41534	0.1192	0.2895	0.090454	0.45771	0.055648
		RandomForest	8	0.56131	0.032155	0.50273	0.062156	0.35162	0.045011	0.4619	0.1278	0.44552	0.12983	0.30555	0.095119	0.48369	0.060873
		ElasticNet	5	0.57978	0.04309	0.53705	0.065134	0.37406	0.049732	0.46659	0.10067	0.44811	0.12657	0.3142	0.09962	0.52067	0.061457
		Shuffle	39	-0.021776	0.066753	-0.0073758	0.06902	-0.0060571	0.046434	-0.049724	0.12195	0.038483	0.081077	0.021865	0.052356	-0.0012953	0.071994
	DeepSea	Ensemble	9	0.54997	0.056706	0.52976	0.056662	0.3691	0.044209	0.41557	0.14764	0.38864	0.13383	0.27685	0.095403	0.51265	0.066915
		ExtraTrees	12	0.53328	0.058496	0.51598	0.064116	0.35858	0.048168	0.39808	0.14394	0.38258	0.14169	0.26773	0.098787	0.49907	0.065356
		GradientBoosting	17	0.50338	0.058999	0.483	0.057981	0.33633	0.045017	0.37669	0.15024	0.35605	0.12611	0.2564	0.08792	0.47167	0.065133
		RandomForest	10	0.53885	0.05571	0.52588	0.060014	0.36783	0.045831	0.39395	0.1477	0.38887	0.13202	0.27826	0.095143	0.50734	0.071657
		ElasticNet	13	0.53238	0.062514	0.50645	0.051813	0.35167	0.036595	0.40601	0.14192	0.36607	0.13516	0.25613	0.096189	0.496	0.053202
		Shuffle	40	0.0042381	0.13436	-0.0083818	0.12055	-0.0057113	0.080708	-0.00014852	0.17318	-0.017494	0.1645	-0.016572	0.11167	-0.013968	0.12088
	Motifs	Ensemble	16	0.52048	0.036545	0.48914	0.060045	0.342	0.040715	0.39827	0.11937	0.38723	0.15246	0.27251	0.1061	0.4547	0.069212
		ExtraTrees	13	0.52622	0.034765	0.5004	0.060589	0.34986	0.042335	0.41225	0.1315	0.38912	0.1499	0.26824	0.10765	0.46438	0.076197
		GradientBoosting	29	0.45326	0.053707	0.42955	0.069702	0.29659	0.048274	0.33056	0.15474	0.3315	0.1622	0.22905	0.11527	0.40036	0.081559
		RandomForest	14	0.52603	0.028937	0.49843	0.058087	0.3475	0.039889	0.41036	0.13319	0.37729	0.15078	0.26313	0.10736	0.47152	0.073122
		ElasticNet	19	0.47761	0.055252	0.43987	0.055094	0.30367	0.035959	0.37817	0.11381	0.37363	0.14124	0.26264	0.10259	0.42195	0.067276
		Shuffle	37	0.039325	0.090886	0.0087451	0.097468	0.0043055	0.065967	0.095009	0.16096	0.075839	0.19497	0.052133	0.13427	0.0026921	0.095209
	Experimental	Ensemble	21	0.46307	0.054988	0.44065	0.074888	0.30435	0.050316	0.36025	0.14146	0.35576	0.15172	0.24719	0.11033	0.43133	0.083788
		ExtraTrees	23	0.45641	0.058455	0.43259	0.070665	0.29924	0.048837	0.37846	0.11044	0.39565	0.12096	0.27381	0.087885	0.42002	0.080547
		GradientBoosting	32	0.39293	0.070212	0.37026	0.077202	0.25459	0.052913	0.26438	0.18653	0.26402	0.20638	0.17827	0.14387	0.36201	0.093835
		RandomForest	20	0.46503	0.055587	0.44125	0.071657	0.30483	0.048499	0.37323	0.11587	0.38389	0.11876	0.26761	0.087746	0.42569	0.065133
		ElasticNet	29	0.42532	0.05666	0.41655	0.069391	0.2861	0.047057	0.34066	0.099943	0.33372	0.12524	0.22676	0.090157	0.39834	0.073186
		Shuffle	36	0.054266	0.10158	0.04575	0.082266	0.03069	0.0562	0.059876	0.14122	0.042708	0.1314	0.030737	0.089104	0.042409	0.074567
	Locus specific	Ensemble	24	0.45605	0.050205	0.43794	0.05826	0.30477	0.042079	0.35717	0.13083	0.3419	0.16798	0.23222	0.11322	0.41873	0.052529
		ExtraTrees	27	0.44959	0.047099	0.43246	0.050366	0.29877	0.034864	0.33801	0.12584	0.31674	0.151	0.21759	0.10534	0.40972	0.055129
		GradientBoosting	34	0.36099	0.066678	0.35328	0.058477	0.23906	0.04445	0.2773	0.13683	0.27284	0.13835	0.19042	0.097861	0.33205	0.056634
		RandomForest	25	0.4537	0.052515	0.43777	0.051223	0.30303	0.035209	0.33924	0.136	0.34294	0.15375	0.23483	0.10856	0.41906	0.056326
		ElasticNet	22	0.4626	0.037431	0.43874	0.052869	0.30373	0.038383	0.37699	0.15967	0.32918	0.16858	0.22821	0.11519	0.42334	0.061637
		Shuffle	41	-0.016622	0.091824	-0.018674	0.086665	-0.013259	0.058276	0.0095584	0.20539	-0.028434	0.22906	-0.029608	0.15202	-0.021349	0.078735
	5-mer	Ensemble	30	0.41992	0.058165	0.4321	0.063857	0.29735	0.046303	0.29473	0.17995	0.29638	0.16793	0.20612	0.12136	0.41034	0.050066
		ExtraTrees	32	0.38678	0.059596	0.39944	0.072069	0.27145	0.050033	0.24073	0.19708	0.21957	0.17431	0.15489	0.11852	0.39536	0.066511
		GradientBoosting	34	0.33633	0.074804	0.36297	0.054509	0.24811	0.039474	0.23242	0.17107	0.26013	0.15063	0.17681	0.1064	0.34969	0.063733
		RandomForest	33	0.37981	0.067389	0.39356	0.081944	0.26933	0.054341	0.24015	0.20113	0.22509	0.18648	0.15646	0.12924	0.38136	0.079559
		ElasticNet	28	0.44041	0.052794	0.44171	0.066119	0.30363	0.048658	0.33146	0.16581	0.31807	0.15365	0.22241	0.10785	0.42004	0.074952
		Shuffle	42	-0.022676	0.092896	-0.024662	0.085204	-0.018648	0.05703	-0.022742	0.16656	-0.040329	0.16787	-0.034647	0.11607	-0.026316	0.095339
LCL-eQTL	Full	Ensemble	2	0.55749	0.050162	0.40168	0.047186	0.27926	0.034157	0.55333	0.08782	0.35745	0.11868	0.24567	0.082291	0.37335	0.041961
		ExtraTrees	1	0.56278	0.046238	0.40374	0.056977	0.27988	0.040618	0.56417	0.083998	0.3549	0.12659	0.24133	0.090743	0.37842	0.055127
		GradientBoosting	5	0.52419	0.062948	0.38302	0.050449	0.26568	0.037532	0.50194	0.084232	0.34417	0.083893	0.23508	0.057147	0.36186	0.043075
		RandomForest	3	0.55952	0.043144	0.40213	0.061669	0.27895	0.045348	0.56608	0.087029	0.34962	0.11509	0.23704	0.079215	0.3703	0.065817
		ElasticNet	18	0.44419	0.047604	0.26283	0.04649	0.17965	0.033314	0.48978	0.091649	0.30903	0.14485	0.21233	0.1004	0.2388	0.034421
		Shuffle	38	0.078077	0.049311	0.065072	0.058265	0.043162	0.038714	0.023848	0.18108	0.0091436	0.13244	0.0030799	0.091641	0.062461	0.068624
	DeepBind	Ensemble	9	0.49525	0.0688	0.38839	0.065775	0.27059	0.047645	0.43505	0.095331	0.31324	0.10396	0.21322	0.072495	0.36447	0.07084
		ExtraTrees	11	0.48023	0.076453	0.37438	0.062022	0.25948	0.044452	0.40176	0.10628	0.2909	0.10079	0.19695	0.06942	0.34147	0.066075
		GradientBoosting	13	0.44801	0.070305	0.35542	0.069571	0.24639	0.051595	0.42037	0.093484	0.32148	0.094467	0.21951	0.063967	0.33629	0.072464
		RandomForest	12	0.47848	0.064353	0.3815	0.062373	0.26415	0.045034	0.41067	0.092359	0.29985	0.10436	0.20366	0.069849	0.34899	0.066256
		ElasticNet	19	0.44091	0.078029	0.34278	0.052891	0.23612	0.037446	0.39791	0.10714	0.27452	0.1127	0.1921	0.078388	0.31061	0.069981
		Shuffle	38	0.04809	0.033924	0.064093	0.033963	0.042246	0.023114	-0.0057067	0.091567	0.029752	0.11766	0.016046	0.081881	0.066183	0.03593
	DeepSea	Ensemble	8	0.53564	0.044632	0.35763	0.045592	0.24709	0.033215	0.55201	0.093755	0.33423	0.10849	0.23005	0.073114	0.32666	0.042366
		ExtraTrees	7	0.52892	0.048184	0.35716	0.04528	0.24623	0.032209	0.54436	0.091902	0.34266	0.11403	0.23467	0.074606	0.33115	0.042708
		GradientBoosting	19	0.47031	0.057203	0.30375	0.052337	0.20822	0.036212	0.48925	0.10734	0.2909	0.087151	0.20235	0.057028	0.27879	0.047319
		RandomForest	5	0.53476	0.049061	0.36061	0.051133	0.24881	0.037596	0.55594	0.095204	0.34778	0.10579	0.239	0.073009	0.33425	0.050531
		ElasticNet	16	0.52855	0.042805	0.34137	0.046642	0.23222	0.033668	0.56784	0.097575	0.2842	0.12184	0.19023	0.083403	0.31607	0.047742
		Shuffle	40	0.035058	0.068476	0.042532	0.049715	0.028737	0.033587	-0.039659	0.14569	-0.0093944	0.11455	-0.0046677	0.085859	0.038968	0.044181
	Motifs	Ensemble	10	0.4866	0.074667	0.37401	0.054518	0.25664	0.040295	0.43863	0.11063	0.29607	0.095118	0.19881	0.069523	0.35273	0.056457
		ExtraTrees	13	0.4781	0.066032	0.37336	0.053619	0.25608	0.038552	0.42038	0.092276	0.29295	0.11029	0.19732	0.078037	0.34724	0.055785
		GradientBoosting	22	0.42741	0.089602	0.32476	0.064873	0.22298	0.046343	0.41278	0.12683	0.27167	0.10117	0.18039	0.070686	0.30712	0.065469
		RandomForest	14	0.47685	0.060601	0.37764	0.052666	0.25936	0.038032	0.4208	0.085227	0.2853	0.090891	0.19433	0.065345	0.35688	0.053306
		ElasticNet	21	0.4293	0.078471	0.32793	0.050734	0.22375	0.035385	0.3954	0.1513	0.27603	0.099669	0.18904	0.074518	0.31234	0.060919
		Shuffle	36	0.076709	0.074389	0.08077	0.070638	0.054307	0.048167	0.028339	0.10769	0.047074	0.11657	0.031148	0.079481	0.080984	0.068273
	Experimental	Ensemble	17	0.44621	0.064713	0.19553	0.061813	0.13339	0.043287	0.53347	0.094886	0.32319	0.12277	0.2301	0.090282	0.17321	0.057353
		ExtraTrees	28	0.40774	0.073219	0.20168	0.056548	0.13791	0.039083	0.52123	0.098762	0.31795	0.13633	0.2232	0.10273	0.17871	0.056086
		GradientBoosting	30	0.40264	0.072008	0.17311	0.056714	0.11814	0.038116	0.50049	0.10761	0.28916	0.10753	0.20394	0.079157	0.1563	0.054756
		RandomForest	20	0.43532	0.065445	0.20252	0.056408	0.13818	0.039848	0.53297	0.0949	0.32284	0.12818	0.22525	0.093015	0.17433	0.054725
		ElasticNet	30	0.4215	0.0484	0.10963	0.070977	0.074219	0.048485	0.49222	0.08032	0.26083	0.081316	0.18076	0.057208	0.094581	0.060974
		Shuffle	37	0.08723	0.078788	0.047512	0.066891	0.031619	0.043973	0.11322	0.16067	0.034494	0.13095	0.021964	0.090881	0.044889	0.060729
	Locus specific	Ensemble	20	0.41761	0.085849	0.30327	0.048159	0.20774	0.034638	0.46189	0.094688	0.29817	0.097362	0.2053	0.067635	0.27599	0.046188
		ExtraTrees	25	0.4102	0.087592	0.28484	0.052486	0.19499	0.037625	0.45362	0.087267	0.27113	0.090921	0.18324	0.064158	0.25799	0.048586
		GradientBoosting	30	0.35809	0.091952	0.2463	0.059698	0.16796	0.041165	0.4462	0.10399	0.29501	0.096356	0.20319	0.06809	0.21574	0.051732
		RandomForest	24	0.39219	0.097019	0.28589	0.048389	0.19571	0.034409	0.42209	0.11353	0.26227	0.10145	0.17942	0.067646	0.26447	0.042302
		ElasticNet	26	0.36301	0.05363	0.28937	0.053188	0.19826	0.038763	0.37389	0.068661	0.26722	0.10154	0.18324	0.06849	0.26131	0.058833
		Shuffle	42	-0.035661	0.053654	-0.017302	0.053269	-0.012553	0.036016	-0.099631	0.063907	-0.10655	0.094279	-0.070312	0.063608	-0.0031756	0.045072
	5-mer	Ensemble	23	0.41531	0.045646	0.29334	0.044115	0.20113	0.031373	0.44721	0.079998	0.22726	0.11199	0.15498	0.078712	0.26396	0.041023
		ExtraTrees	28	0.40028	0.059369	0.27284	0.05089	0.18731	0.036167	0.41325	0.092372	0.19929	0.10353	0.1327	0.073295	0.2426	0.058676
		GradientBoosting	33	0.32661	0.039748	0.24995	0.043796	0.16965	0.030983	0.39573	0.10169	0.21806	0.11656	0.14733	0.078741	0.22916	0.04628
		RandomForest	26	0.4043	0.059595	0.28126	0.050986	0.19274	0.035624	0.4252	0.08209	0.21089	0.099996	0.14155	0.072294	0.25285	0.053315
		ElasticNet	25	0.41035	0.049107	0.28272	0.042706	0.19309	0.02902	0.4336	0.066532	0.22281	0.10617	0.15009	0.073483	0.26453	0.042038
		Shuffle	41	0.0012764	0.042912	-0.024099	0.049993	-0.016087	0.034045	0.000345	0.073996	-0.076512	0.10862	-0.052776	0.076766	-0.025906	0.056716
HepG2-eQTL	Full	Ensemble	2	0.58297	0.05804	0.44682	0.04085	0.31187	0.030093	0.49014	0.12834	0.46671	0.1096	0.32872	0.085963	0.41144	0.041229
		ExtraTrees	1	0.5952	0.048361	0.45396	0.040473	0.31499	0.027496	0.51292	0.12132	0.47122	0.11708	0.33134	0.092015	0.41763	0.048036
		GradientBoosting	5	0.52697	0.065747	0.41971	0.034205	0.29258	0.026013	0.4465	0.1443	0.44603	0.11443	0.31502	0.082901	0.39329	0.043587
		RandomForest	3	0.57811	0.048421	0.43799	0.052425	0.30426	0.038744	0.48991	0.121	0.48507	0.10049	0.34122	0.075611	0.40786	0.057095
		ElasticNet	20	0.4825	0.056906	0.33985	0.052528	0.23335	0.037879	0.41232	0.13887	0.38973	0.072327	0.26374	0.052165	0.30719	0.048739
		Shuffle	37	0.10873	0.082089	0.095504	0.058559	0.063366	0.039845	0.074089	0.15593	0.087151	0.097938	0.056645	0.065672	0.090997	0.06178
	DeepBind	Ensemble	9	0.5312	0.055585	0.40122	0.056125	0.27724	0.040053	0.46762	0.12178	0.42998	0.12034	0.30001	0.092281	0.36738	0.059121
		ExtraTrees	8	0.52728	0.067149	0.40347	0.046896	0.27944	0.03245	0.46212	0.13036	0.42135	0.12183	0.28938	0.093453	0.37213	0.050568
		GradientBoosting	16	0.4653	0.061368	0.355	0.060154	0.24525	0.042473	0.41779	0.13279	0.41052	0.12396	0.28472	0.090045	0.3307	0.061141
		RandomForest	7	0.53428	0.054739	0.40722	0.054529	0.28253	0.03897	0.47032	0.119	0.42715	0.098364	0.29758	0.075892	0.37836	0.057782
		ElasticNet	15	0.46809	0.06793	0.36314	0.038892	0.2501	0.028335	0.429	0.10581	0.40221	0.12394	0.27632	0.093543	0.33883	0.04278
		Shuffle	39	0.065811	0.06409	0.084374	0.059208	0.055435	0.039539	0.0056405	0.059013	0.068156	0.11704	0.045828	0.080353	0.079859	0.052447
	DeepSea	Ensemble	11	0.48075	0.058646	0.38809	0.063852	0.26661	0.047081	0.39232	0.15052	0.44748	0.089219	0.31586	0.067005	0.36816	0.069216
		ExtraTrees	12	0.48389	0.055459	0.37928	0.062398	0.26049	0.045054	0.40252	0.15553	0.44201	0.10039	0.31175	0.073912	0.35661	0.074089
		GradientBoosting	24	0.41927	0.068968	0.33335	0.060356	0.22811	0.042484	0.35329	0.13956	0.43801	0.083432	0.30579	0.064295	0.31551	0.064366
		RandomForest	13	0.47928	0.055315	0.37397	0.07133	0.25599	0.051997	0.39736	0.15461	0.44068	0.11249	0.30942	0.08289	0.35474	0.082012
		ElasticNet	23	0.431	0.066104	0.37385	0.061119	0.25465	0.045092	0.33476	0.15434	0.34859	0.10293	0.23819	0.073423	0.34604	0.069664
		Shuffle	40	0.025485	0.055862	0.03611	0.044787	0.024883	0.029557	-0.03161	0.1135	-0.05805	0.10765	-0.04154	0.074185	0.037249	0.04443
	Motifs	Ensemble	10	0.5448	0.068973	0.39942	0.035987	0.27682	0.026323	0.45747	0.11804	0.39046	0.10464	0.27302	0.078185	0.36412	0.039856
		ExtraTrees	7	0.54673	0.074613	0.40822	0.034403	0.28304	0.025418	0.46555	0.1308	0.39182	0.12877	0.27614	0.098092	0.37436	0.043783
		GradientBoosting	16	0.48418	0.069759	0.35638	0.044736	0.24546	0.032102	0.43198	0.096729	0.37076	0.099947	0.25838	0.073488	0.32874	0.050838
		RandomForest	5	0.55277	0.071379	0.41369	0.034049	0.28683	0.024498	0.46773	0.13076	0.39482	0.12185	0.27977	0.092673	0.37588	0.038225
		ElasticNet	25	0.47607	0.062258	0.33005	0.055106	0.22641	0.037491	0.38204	0.1107	0.343	0.089676	0.22934	0.067259	0.29909	0.054311
		Shuffle	37	0.10456	0.065592	0.13447	0.080207	0.090079	0.053676	0.054789	0.094924	0.080398	0.1171	0.052169	0.078915	0.13286	0.088597
	Experimental	Ensemble	31	0.35682	0.064006	0.23214	0.060175	0.1584	0.042136	0.30318	0.16784	0.25809	0.096093	0.18056	0.064636	0.21622	0.061133
		ExtraTrees	32	0.33959	0.076791	0.23224	0.057025	0.15809	0.039697	0.32112	0.18124	0.27699	0.10684	0.19082	0.073743	0.20604	0.05769
		GradientBoosting	34	0.26981	0.05778	0.17519	0.05521	0.11936	0.039626	0.228	0.12912	0.21955	0.090039	0.15287	0.064354	0.15361	0.055039
		RandomForest	29	0.36076	0.070024	0.23871	0.055573	0.16239	0.038636	0.32564	0.16943	0.27957	0.099365	0.1924	0.069064	0.20999	0.060351
		ElasticNet	35	0.31221	0.083119	0.17419	0.043027	0.1176	0.028986	0.24714	0.17433	0.19954	0.088418	0.13699	0.06082	0.15815	0.039564
		Shuffle	38	0.082321	0.074695	0.032908	0.043061	0.021647	0.028855	0.080696	0.13977	0.071752	0.11464	0.048348	0.074594	0.018067	0.046302
	Locus specific	Ensemble	27	0.39676	0.04497	0.35125	0.035329	0.24045	0.02429	0.31022	0.10655	0.30356	0.11182	0.20798	0.082111	0.31812	0.036738
		ExtraTrees	24	0.42319	0.049237	0.35322	0.039115	0.24126	0.026142	0.3509	0.11513	0.3145	0.094693	0.21521	0.069647	0.32023	0.04303
		GradientBoosting	31	0.28852	0.055662	0.26194	0.037974	0.17697	0.025772	0.24015	0.11008	0.26578	0.099662	0.17553	0.069309	0.23356	0.037732
		RandomForest	27	0.39691	0.048533	0.34598	0.039181	0.2364	0.026886	0.31038	0.099831	0.29435	0.13161	0.20369	0.094423	0.31268	0.044915
		ElasticNet	31	0.34256	0.032562	0.34601	0.043749	0.2369	0.031099	0.23158	0.10423	0.261	0.10745	0.17963	0.075833	0.3121	0.05197
		Shuffle	42	-0.0044061	0.089461	0.0052508	0.078156	0.0033408	0.052618	-0.031499	0.15503	-0.034844	0.1095	-0.027275	0.075731	0.01189	0.085531
	5-mer	Ensemble	18	0.50245	0.054523	0.35187	0.047243	0.24162	0.032759	0.44085	0.11423	0.3975	0.10655	0.27227	0.085101	0.32385	0.052636
		ExtraTrees	11	0.51257	0.065278	0.32768	0.055135	0.22492	0.038697	0.45202	0.12018	0.42322	0.10777	0.29292	0.083002	0.28266	0.053233
		GradientBoosting	26	0.41754	0.060779	0.32971	0.036323	0.22566	0.025534	0.375	0.13175	0.36135	0.11492	0.24611	0.088478	0.29904	0.034855
		RandomForest	13	0.51036	0.062461	0.33633	0.060805	0.23119	0.043241	0.45086	0.11643	0.41568	0.10141	0.28686	0.079409	0.29608	0.065682
		ElasticNet	22.5	0.45364	0.045385	0.32103	0.053136	0.2186	0.036531	0.4071	0.084579	0.36214	0.10493	0.24611	0.077873	0.29159	0.062341
		Shuffle	40	0.016333	0.049214	0.013872	0.056463	0.0095488	0.038463	0.030895	0.099062	0.031858	0.079148	0.019628	0.051073	0.020391	0.044282
HepG2-chr	Full	Ensemble	1	0.59925	0.062814	0.58588	0.044989	0.41482	0.037334	0.3327	0.17631	0.29787	0.14129	0.20758	0.096845	0.55071	0.051863
		ExtraTrees	6	0.56107	0.062283	0.55412	0.044765	0.38838	0.034949	0.28751	0.1715	0.2498	0.14945	0.17172	0.10326	0.51929	0.059994
		GradientBoosting	2	0.5957	0.073541	0.58143	0.046098	0.41302	0.036537	0.33422	0.17661	0.29514	0.1399	0.20579	0.099021	0.54769	0.052528
		RandomForest	9	0.55644	0.074493	0.5348	0.051213	0.3742	0.040782	0.30944	0.19512	0.24821	0.13474	0.17762	0.090302	0.50469	0.06007
		ElasticNet	10	0.53796	0.040052	0.51761	0.050809	0.35987	0.039631	0.30843	0.14245	0.30604	0.1185	0.21177	0.0897	0.47896	0.061414
		Shuffle	42	-0.02463	0.056739	-0.022383	0.052786	-0.015378	0.036114	-0.014748	0.14823	-0.013868	0.1551	-0.010193	0.10472	-0.022999	0.061827
	DeepBind	Ensemble	4	0.5656	0.072506	0.5663	0.06377	0.39961	0.048357	0.26116	0.14857	0.25484	0.14536	0.17839	0.098403	0.53136	0.075863
		ExtraTrees	10	0.53736	0.068664	0.52857	0.062561	0.36952	0.047425	0.2573	0.15933	0.25565	0.142	0.17866	0.096441	0.49687	0.065229
		GradientBoosting	18	0.50837	0.081574	0.51416	0.060377	0.35878	0.046981	0.21092	0.14004	0.208	0.13819	0.14518	0.092337	0.48562	0.055842
		RandomForest	15	0.52836	0.066384	0.52002	0.051611	0.36283	0.038096	0.24174	0.16529	0.24232	0.14595	0.16783	0.10293	0.49309	0.062069
		ElasticNet	4	0.57008	0.071983	0.56454	0.065841	0.3975	0.049548	0.27583	0.13767	0.24323	0.12057	0.16917	0.079126	0.52592	0.066976
		Shuffle	38	0.059457	0.13329	0.062382	0.12815	0.042423	0.087056	0.015053	0.168	0.011361	0.13234	0.0074684	0.090992	0.064983	0.12124
	DeepSea	Ensemble	17	0.53786	0.080196	0.48506	0.04518	0.33746	0.03525	0.33466	0.21685	0.24556	0.15232	0.17408	0.10604	0.45006	0.050228
		ExtraTrees	22	0.50363	0.087428	0.45111	0.058023	0.31221	0.04454	0.319	0.21961	0.23393	0.15711	0.16594	0.10719	0.42572	0.062385
		GradientBoosting	22	0.50332	0.067877	0.44642	0.038232	0.3083	0.028448	0.34127	0.20567	0.24557	0.14256	0.17573	0.095902	0.41387	0.045506
		RandomForest	20	0.50958	0.089192	0.45913	0.059815	0.31813	0.04647	0.32493	0.22003	0.24199	0.15705	0.17074	0.10981	0.43121	0.062006
		ElasticNet	16	0.52864	0.07694	0.49263	0.046506	0.34427	0.037306	0.2923	0.20432	0.2223	0.15827	0.16014	0.10728	0.45853	0.052716
		Shuffle	39	0.047392	0.034691	0.035599	0.041569	0.023916	0.026646	0.097332	0.10516	0.021777	0.069307	0.01695	0.047742	0.02696	0.056886
	Motifs	Ensemble	5	0.56352	0.058824	0.55456	0.04447	0.38871	0.032915	0.30672	0.16861	0.26819	0.15055	0.18557	0.10719	0.52125	0.04312
		ExtraTrees	8	0.54208	0.060969	0.54417	0.050992	0.38228	0.037514	0.25078	0.16324	0.24023	0.15156	0.16405	0.10444	0.50964	0.057118
		GradientBoosting	15	0.52577	0.066133	0.50434	0.045518	0.35	0.031982	0.32251	0.15393	0.28367	0.1286	0.19574	0.090147	0.47793	0.05003
		RandomForest	13	0.53646	0.061263	0.54081	0.054964	0.38037	0.040872	0.24452	0.1612	0.22895	0.14236	0.15786	0.09631	0.50713	0.062898
		ElasticNet	9	0.53821	0.04782	0.52167	0.038111	0.363	0.029043	0.31195	0.16848	0.27319	0.13739	0.18699	0.098347	0.48648	0.048736
		Shuffle	36	0.12144	0.076498	0.10446	0.064671	0.069855	0.043669	0.069864	0.16781	0.06826	0.13971	0.050451	0.095969	0.096008	0.06645
	Experimental	Ensemble	18	0.50754	0.048543	0.48365	0.044028	0.33524	0.03207	0.29075	0.1493	0.28288	0.14348	0.19584	0.10026	0.45139	0.048094
		ExtraTrees	21	0.48674	0.050937	0.47015	0.0433	0.32325	0.033429	0.26479	0.13296	0.25937	0.14446	0.18245	0.099586	0.43769	0.043077
		GradientBoosting	25	0.45793	0.056161	0.43005	0.056391	0.29625	0.04174	0.26535	0.17161	0.25271	0.15102	0.17308	0.11099	0.40047	0.058434
		RandomForest	20	0.49104	0.052299	0.47835	0.039716	0.32979	0.030314	0.25594	0.14484	0.25341	0.14985	0.18015	0.10435	0.448	0.041592
		ElasticNet	17	0.50496	0.039312	0.47874	0.054351	0.32961	0.04008	0.30788	0.1309	0.29198	0.13234	0.20248	0.088644	0.45254	0.063464
		Shuffle	37	0.081971	0.10432	0.095125	0.088715	0.06307	0.058731	-0.061789	0.13325	-0.032841	0.10474	-0.026562	0.070404	0.094198	0.076565
	Locus specific	Ensemble	28	0.36458	0.058458	0.39048	0.043885	0.26592	0.03061	0.050951	0.10899	0.070808	0.10135	0.047798	0.070483	0.3671	0.047402
		ExtraTrees	30	0.35568	0.06221	0.38548	0.05718	0.26334	0.039689	0.042463	0.10915	0.090092	0.10964	0.060128	0.075604	0.36793	0.056267
		GradientBoosting	35	0.27714	0.047676	0.30383	0.038193	0.205	0.026716	0.047224	0.08984	0.038121	0.085597	0.020973	0.057735	0.28494	0.036579
		RandomForest	31	0.35402	0.065116	0.37883	0.051605	0.25857	0.035557	0.048956	0.11758	0.089154	0.10212	0.060204	0.075455	0.35585	0.052973
		ElasticNet	27	0.37374	0.059273	0.39839	0.061224	0.2733	0.042841	0.050625	0.12809	0.084398	0.10728	0.057077	0.077051	0.37107	0.05899
		Shuffle	39	0.040346	0.085679	0.037768	0.074807	0.024118	0.050625	0.039243	0.083884	0.0067521	0.1003	0.0042196	0.068357	0.033005	0.083498
	5-mer	Ensemble	29	0.36294	0.046351	0.35224	0.045851	0.23817	0.030236	0.14308	0.15995	0.15008	0.11264	0.10437	0.081439	0.33798	0.043887
		ExtraTrees	32	0.33574	0.056359	0.34308	0.059883	0.232	0.04059	0.049367	0.16219	0.089831	0.13124	0.058451	0.089363	0.32004	0.062971
		GradientBoosting	34	0.28665	0.047578	0.28218	0.045394	0.19087	0.03017	0.19137	0.17061	0.17297	0.12308	0.11736	0.086214	0.27078	0.045306
		RandomForest	33	0.33419	0.055137	0.33904	0.062981	0.22956	0.042986	0.05066	0.15314	0.10497	0.12635	0.071443	0.0879	0.32385	0.062478
		ElasticNet	27	0.38048	0.03207	0.36689	0.036697	0.24797	0.024291	0.16099	0.13763	0.1637	0.079411	0.1173	0.052396	0.34519	0.033686
		Shuffle	41	0.02146	0.078987	0.007061	0.068818	0.0042769	0.046139	0.071931	0.11797	0.089108	0.10866	0.060847	0.075421	0.0026172	0.070463
HepG2-epi	Full	Ensemble	1	0.47627	0.032875	0.44544	0.046101	0.30804	0.031488	0.29246	0.10238	0.27365	0.089392	0.18326	0.060958	0.42016	0.053954
		ExtraTrees	2	0.4566	0.03296	0.43075	0.041593	0.29784	0.02878	0.28318	0.095633	0.26546	0.10597	0.17866	0.073883	0.39477	0.045253
		GradientBoosting	3	0.44227	0.054237	0.41693	0.070965	0.28801	0.051135	0.25568	0.10968	0.23585	0.080939	0.1623	0.05192	0.38872	0.075153
		RandomForest	4	0.43801	0.049508	0.39521	0.037431	0.27018	0.025518	0.27233	0.1141	0.22708	0.086426	0.15232	0.062431	0.36579	0.046321
		ElasticNet	7	0.42302	0.043735	0.37531	0.068443	0.25705	0.047954	0.28598	0.089272	0.29109	0.086634	0.19817	0.056735	0.3411	0.073263
		Shuffle	38	0.025933	0.10225	0.011453	0.10288	0.008157	0.068988	0.069903	0.11239	0.099768	0.15737	0.068765	0.10404	0.0077844	0.10011
	DeepBind	Ensemble	15	0.40958	0.034064	0.37971	0.057028	0.25963	0.040439	0.22097	0.085313	0.1948	0.089541	0.1319	0.06429	0.35815	0.061699
		ExtraTrees	19	0.40041	0.038607	0.3747	0.051647	0.25623	0.035968	0.20647	0.093069	0.18338	0.1019	0.1257	0.071454	0.34979	0.05483
		GradientBoosting	30	0.32531	0.042258	0.29124	0.055069	0.19652	0.03935	0.17275	0.090846	0.13811	0.075323	0.093135	0.05348	0.2768	0.051433
		RandomForest	20	0.39888	0.037682	0.37068	0.055239	0.25318	0.038469	0.20377	0.088769	0.18501	0.083241	0.12493	0.059274	0.34699	0.073254
		ElasticNet	8	0.42125	0.039696	0.39094	0.0602	0.26637	0.042557	0.25539	0.086541	0.22554	0.1125	0.15563	0.078034	0.36499	0.061234
		Shuffle	42	0.0010726	0.096135	-0.0033965	0.081997	-0.0024177	0.055226	-0.0031334	0.14135	0.012818	0.17879	0.0070757	0.12093	-0.0062596	0.068072
	DeepSea	Ensemble	12	0.43773	0.065432	0.37162	0.051322	0.2537	0.036114	0.29818	0.13709	0.22675	0.079438	0.15345	0.05659	0.34386	0.055098
		ExtraTrees	17	0.41733	0.062898	0.35238	0.056519	0.24125	0.04022	0.28329	0.12533	0.21278	0.068756	0.14368	0.052144	0.32927	0.059801
		GradientBoosting	21	0.39324	0.066424	0.33446	0.045209	0.22782	0.032636	0.28984	0.15901	0.21867	0.1136	0.14904	0.079767	0.29837	0.047499
		RandomForest	19	0.40998	0.068662	0.3448	0.059515	0.23452	0.042165	0.28181	0.12765	0.2059	0.06347	0.13881	0.044328	0.31612	0.056649
		ElasticNet	12	0.42541	0.058896	0.35954	0.051219	0.24639	0.035803	0.28085	0.1233	0.2403	0.074445	0.16547	0.049291	0.32692	0.049593
		Shuffle	36	0.060759	0.065342	0.039874	0.074189	0.026923	0.048972	0.094458	0.11859	0.076594	0.12188	0.048767	0.084442	0.035919	0.073363
	Motifs	Ensemble	12	0.41521	0.034807	0.38066	0.044044	0.26325	0.031347	0.23747	0.11874	0.21383	0.096645	0.14538	0.066777	0.35508	0.056822
		ExtraTrees	13	0.41142	0.031997	0.38423	0.049642	0.26566	0.035604	0.22551	0.10522	0.2013	0.073556	0.13822	0.049231	0.35799	0.057057
		GradientBoosting	27	0.35074	0.055893	0.31846	0.051534	0.21833	0.036223	0.22166	0.12062	0.20777	0.12313	0.14431	0.084153	0.29866	0.066288
		RandomForest	17	0.40394	0.026633	0.37359	0.041798	0.25815	0.030389	0.22256	0.10828	0.20612	0.069518	0.1377	0.046536	0.34008	0.043159
		ElasticNet	24	0.38051	0.035304	0.34206	0.055426	0.23445	0.038907	0.20977	0.13228	0.16758	0.090392	0.11695	0.058838	0.32057	0.064805
		Shuffle	39	0.027815	0.0962	0.0098669	0.081627	0.0067699	0.054042	0.027982	0.11086	0.048934	0.097153	0.032926	0.056925	0.00030609	0.070722
	Experimental	Ensemble	9	0.42067	0.034063	0.37668	0.065114	0.25832	0.044664	0.28994	0.087769	0.30615	0.089006	0.20703	0.05864	0.34735	0.062787
		ExtraTrees	18	0.40106	0.03453	0.35628	0.057537	0.24236	0.039214	0.28888	0.079342	0.30671	0.09498	0.20651	0.062916	0.32959	0.070271
		GradientBoosting	24	0.36454	0.038588	0.33376	0.053202	0.22694	0.036514	0.24651	0.10414	0.25976	0.096924	0.17386	0.067272	0.30555	0.059465
		RandomForest	15	0.40728	0.032212	0.36251	0.054379	0.24748	0.037088	0.2908	0.080351	0.31098	0.082129	0.21016	0.054645	0.33646	0.06001
		ElasticNet	10	0.4176	0.046995	0.36883	0.070757	0.25202	0.049739	0.28518	0.08514	0.29771	0.08578	0.20541	0.05987	0.33017	0.075599
		Shuffle	36	0.040522	0.0615	0.044559	0.05752	0.029857	0.039331	0.010829	0.1465	0.05457	0.1348	0.037602	0.094893	0.036761	0.059552
	Locus specific	Ensemble	32	0.2519	0.046209	0.2334	0.043194	0.15843	0.029385	0.085172	0.11082	0.056626	0.086391	0.032817	0.060314	0.21923	0.049389
		ExtraTrees	33	0.24684	0.060938	0.22393	0.075211	0.15269	0.051079	0.10848	0.097916	0.11333	0.094971	0.074044	0.061942	0.20839	0.084085
		GradientBoosting	35	0.17516	0.053471	0.17883	0.042203	0.12127	0.029039	0.046078	0.12588	0.032929	0.089848	0.019357	0.061316	0.17073	0.040592
		RandomForest	32	0.25139	0.048634	0.23304	0.048292	0.15656	0.0325	0.092004	0.1013	0.05581	0.096022	0.03267	0.064409	0.22215	0.051477
		ElasticNet	34	0.24206	0.044066	0.22881	0.058467	0.15429	0.041096	0.079156	0.136	0.039851	0.13096	0.020209	0.090675	0.20754	0.069252
		Shuffle	41	0.0081688	0.084683	0.0021077	0.082219	0.0012092	0.054764	0.03156	0.13673	-0.003868	0.17203	-0.0043479	0.1164	0.0060538	0.071462
	5-mer	Ensemble	23	0.37223	0.02941	0.35775	0.025838	0.24545	0.018947	0.17927	0.14679	0.178	0.13057	0.12363	0.085751	0.33581	0.034971
		ExtraTrees	26	0.35441	0.034691	0.34445	0.05298	0.23573	0.037372	0.14992	0.14441	0.16708	0.12616	0.11428	0.087677	0.31812	0.058803
		GradientBoosting	29	0.3133	0.050318	0.30404	0.028361	0.20668	0.019914	0.16751	0.14798	0.16315	0.13596	0.10891	0.091049	0.28277	0.024198
		RandomForest	28	0.34963	0.033449	0.3455	0.045561	0.23785	0.033579	0.12549	0.14368	0.13747	0.1243	0.097647	0.082007	0.32106	0.057137
		ElasticNet	25	0.3589	0.020159	0.33866	0.01755	0.23084	0.011824	0.19271	0.12717	0.19298	0.12507	0.13243	0.08259	0.31306	0.029469
		Shuffle	40	0.016361	0.091592	0.010503	0.087498	0.0059487	0.057489	-0.021911	0.12345	-0.029692	0.10812	-0.021491	0.070786	0.012202	0.084796
hESC	Full	Ensemble	2	0.58549	0.04072	0.59601	0.068624	0.42006	0.051799	0.32229	0.10973	0.36375	0.11565	0.25	0.079574	0.57128	0.070021
		ExtraTrees	3	0.57133	0.047058	0.59705	0.067133	0.42129	0.051695	0.26368	0.10926	0.30601	0.14227	0.20852	0.096818	0.57457	0.07055
		GradientBoosting	1	0.6094	0.048135	0.6087	0.065063	0.43314	0.048458	0.34953	0.099569	0.3692	0.10604	0.25953	0.074439	0.57871	0.072676
		RandomForest	4	0.56138	0.04342	0.59024	0.065514	0.41625	0.049391	0.25199	0.10573	0.30434	0.14578	0.2084	0.10119	0.56695	0.066592
		ElasticNet	12	0.51783	0.048307	0.51625	0.055473	0.35917	0.041935	0.28217	0.0968	0.30624	0.098025	0.20576	0.066948	0.49578	0.051798
		Shuffle	40	0.055326	0.071599	0.034137	0.05896	0.023292	0.039372	0.06808	0.097792	0.044484	0.08124	0.030576	0.059539	0.029483	0.066754
	DeepBind	Ensemble	5	0.5494	0.027905	0.55688	0.051794	0.38894	0.038615	0.31202	0.092522	0.33771	0.13414	0.23749	0.094123	0.52995	0.055871
		ExtraTrees	9	0.51591	0.038735	0.52759	0.060826	0.36611	0.046947	0.28105	0.092599	0.30874	0.16165	0.21191	0.11613	0.50946	0.054249
		GradientBoosting	12	0.50985	0.04205	0.51945	0.057974	0.36158	0.041344	0.26648	0.075345	0.29477	0.10055	0.20263	0.075143	0.4917	0.066551
		RandomForest	6	0.53051	0.033731	0.54194	0.058772	0.37821	0.044779	0.29925	0.089864	0.32193	0.14062	0.22193	0.097437	0.51841	0.055691
		ElasticNet	7	0.52113	0.034854	0.53946	0.041569	0.37469	0.030231	0.29493	0.1186	0.31118	0.1545	0.21454	0.1084	0.51235	0.037651
		Shuffle	38	0.086727	0.06822	0.047506	0.042667	0.031835	0.02949	0.14583	0.17421	0.09053	0.10643	0.064661	0.068618	0.047995	0.053472
	DeepSea	Ensemble	18	0.45633	0.032679	0.47168	0.057443	0.32755	0.040678	0.18474	0.10281	0.24043	0.12835	0.17118	0.094256	0.46057	0.071259
		ExtraTrees	24	0.41841	0.050683	0.42493	0.068488	0.29377	0.048403	0.15707	0.12685	0.19993	0.14911	0.14198	0.10701	0.40605	0.078921
		GradientBoosting	23	0.41632	0.033625	0.43954	0.055457	0.30553	0.040258	0.18453	0.084699	0.23896	0.10024	0.16529	0.074851	0.42398	0.063818
		RandomForest	25	0.41622	0.035951	0.42155	0.059438	0.29131	0.042485	0.1608	0.1113	0.20966	0.13942	0.14875	0.10263	0.40095	0.065238
		ElasticNet	20	0.4604	0.030807	0.47702	0.036866	0.32734	0.027392	0.18018	0.077502	0.215	0.13353	0.14887	0.095356	0.45332	0.043307
		Shuffle	39	0.058394	0.049045	0.04882	0.042797	0.03136	0.028499	0.052858	0.1606	0.08318	0.14323	0.053884	0.10016	0.037847	0.04266
	Motifs	Ensemble	11	0.51196	0.033261	0.53183	0.052386	0.3717	0.039275	0.20308	0.086566	0.22276	0.15645	0.15683	0.11108	0.5086	0.055551
		ExtraTrees	13	0.50447	0.040826	0.52966	0.052642	0.3679	0.037751	0.18426	0.10373	0.20469	0.15464	0.13935	0.11247	0.50952	0.048741
		GradientBoosting	18	0.45945	0.047295	0.47795	0.052753	0.33227	0.038644	0.20525	0.09134	0.21635	0.13063	0.15213	0.093624	0.45829	0.058774
		RandomForest	14	0.50422	0.042829	0.53774	0.051702	0.37349	0.037226	0.15472	0.10432	0.17678	0.14988	0.1203	0.10637	0.51677	0.050144
		ElasticNet	18	0.47023	0.032085	0.49898	0.057933	0.34623	0.042129	0.17516	0.086504	0.19642	0.15005	0.13358	0.098324	0.4815	0.061014
		Shuffle	36	0.090703	0.070105	0.10219	0.082178	0.069783	0.056202	0.090822	0.097969	0.096967	0.10912	0.065664	0.071136	0.10022	0.079288
	Experimental	Ensemble	12	0.50496	0.056563	0.49093	0.067234	0.34031	0.050107	0.2764	0.1217	0.30185	0.11459	0.20702	0.077166	0.46515	0.068275
		ExtraTrees	17	0.4861	0.060371	0.47376	0.066398	0.32875	0.048052	0.27946	0.12803	0.29317	0.11326	0.20138	0.076369	0.45029	0.063918
		GradientBoosting	19	0.46337	0.059327	0.45377	0.074766	0.31009	0.053264	0.22787	0.13679	0.25629	0.1158	0.1708	0.077986	0.43646	0.071919
		RandomForest	15	0.4979	0.05912	0.48209	0.063509	0.33615	0.04639	0.28747	0.10846	0.30176	0.10612	0.2104	0.074001	0.45948	0.068433
		ElasticNet	16	0.49076	0.054058	0.47769	0.055714	0.33041	0.041672	0.27932	0.084241	0.30685	0.082621	0.21303	0.060114	0.45481	0.056324
		Shuffle	36	0.10615	0.057327	0.093925	0.063678	0.062633	0.043476	0.09226	0.11372	0.086732	0.11906	0.064035	0.086938	0.08616	0.058346
	Locus specific	Ensemble	31	0.33477	0.062082	0.34719	0.057093	0.23766	0.039689	0.15432	0.087015	0.16493	0.12301	0.11881	0.085776	0.34237	0.054021
		ExtraTrees	30	0.3363	0.073404	0.35447	0.061341	0.24371	0.044464	0.13183	0.10165	0.15292	0.13043	0.10952	0.092376	0.35215	0.06135
		GradientBoosting	35	0.23459	0.063641	0.26002	0.065129	0.17412	0.044653	0.12281	0.078698	0.13239	0.12938	0.094112	0.088319	0.24716	0.057805
		RandomForest	27	0.35457	0.058883	0.36462	0.058987	0.24997	0.042752	0.16089	0.081534	0.18313	0.12443	0.12782	0.086831	0.3482	0.056597
		ElasticNet	32	0.33088	0.051868	0.33208	0.064552	0.22458	0.044324	0.16227	0.086838	0.17029	0.12317	0.11855	0.087927	0.3251	0.055562
		Shuffle	41	0.026683	0.053364	0.016623	0.074601	0.011476	0.050245	0.017585	0.17281	0.0034152	0.10745	-0.0022555	0.074814	0.01676	0.074338
	5-mer	Ensemble	27	0.35888	0.068542	0.38495	0.056368	0.26074	0.041807	0.10295	0.10347	0.14583	0.077198	0.097619	0.050312	0.35683	0.049666
		ExtraTrees	29	0.34402	0.063208	0.37308	0.061879	0.25447	0.04369	0.05692	0.10662	0.084242	0.11354	0.056767	0.077825	0.35167	0.048799
		GradientBoosting	33	0.31034	0.07637	0.32633	0.071923	0.2227	0.051036	0.14128	0.10568	0.20584	0.086725	0.14348	0.058094	0.30438	0.066456
		RandomForest	30	0.33587	0.066122	0.38275	0.064158	0.25955	0.044979	0.01787	0.11704	0.048561	0.11971	0.033708	0.074827	0.36888	0.062434
		ElasticNet	34	0.30768	0.051392	0.34906	0.039115	0.23416	0.026651	0.054283	0.10099	0.049118	0.11915	0.033833	0.078942	0.33051	0.031251
		Shuffle	42	-0.017483	0.069296	-0.014079	0.080646	-0.0094961	0.054483	-0.019269	0.083199	-0.035306	0.10244	-0.02218	0.071294	-0.011333	0.081502

## Sheet: Classification
		correlator	rank	AUROC		AUPRC
		category	median	mean	std	mean	std
dataset	feature	model
K562	Full	Ensemble	1.5	0.84583	0.02214	0.65464	0.04368
		RandomForest	1.5	0.8461	0.021912	0.65257	0.04355
		ExtraTrees	3	0.84108	0.022276	0.64422	0.046841
		Shuffle	24	0.54818	0.080013	0.29764	0.05783
	DeepBind	Ensemble	5	0.82972	0.025578	0.63636	0.04222
		RandomForest	7	0.82478	0.025863	0.62739	0.035459
		ExtraTrees	4	0.83289	0.02416	0.64121	0.035101
		Shuffle	25.5	0.51794	0.043757	0.26205	0.042607
	DeepSea	Ensemble	7.5	0.8281	0.020304	0.61417	0.046507
		RandomForest	6.5	0.82831	0.020448	0.61469	0.045236
		ExtraTrees	9	0.82177	0.02186	0.60563	0.052096
		Shuffle	25.5	0.51455	0.08529	0.27011	0.058348
	Motifs	Ensemble	10.5	0.79484	0.040655	0.55696	0.065848
		RandomForest	14	0.79017	0.042178	0.55313	0.068735
		ExtraTrees	12.5	0.79454	0.037152	0.55482	0.069597
		Shuffle	23	0.55729	0.075478	0.29909	0.041848
	Experimental	Ensemble	13.5	0.79477	0.030634	0.53628	0.033154
		RandomForest	11.5	0.79723	0.031548	0.53909	0.037594
		ExtraTrees	17.5	0.78698	0.034757	0.52604	0.035421
		Shuffle	22	0.6142	0.073031	0.34659	0.090789
	Locus specific	Ensemble	13.5	0.7946	0.04215	0.53859	0.094069
		RandomForest	15.5	0.79452	0.045171	0.5359	0.099315
		ExtraTrees	17.5	0.7831	0.037997	0.52624	0.086582
		Shuffle	27	0.48885	0.053097	0.24375	0.052869
	5-mer	Ensemble	20.5	0.71802	0.048445	0.4242	0.04407
		RandomForest	20.5	0.71399	0.047923	0.42524	0.045337
		ExtraTrees	19	0.71879	0.047388	0.43365	0.050155
		Shuffle	28	0.46187	0.06639	0.23222	0.045989
LCL-eQTL	Full	Ensemble	1.5	0.79364	0.040685	0.46327	0.090814
		RandomForest	2	0.7947	0.037646	0.45852	0.087138
		ExtraTrees	2.5	0.78626	0.036706	0.46002	0.090586
		Shuffle	22	0.62201	0.061844	0.17393	0.053209
	DeepBind	Ensemble	6	0.78231	0.039218	0.37771	0.092317
		RandomForest	9	0.78056	0.038142	0.36723	0.077917
		ExtraTrees	8	0.77032	0.042636	0.37099	0.099346
		Shuffle	25	0.55403	0.074337	0.13903	0.043278
	DeepSea	Ensemble	6.5	0.76233	0.057941	0.45108	0.094528
		RandomForest	8	0.76025	0.054234	0.44009	0.097735
		ExtraTrees	5.5	0.76541	0.050873	0.45205	0.092465
		Shuffle	26	0.50849	0.049335	0.12495	0.037831
	Motifs	Ensemble	11	0.75915	0.029867	0.37	0.066676
		RandomForest	9	0.76052	0.03131	0.37614	0.056343
		ExtraTrees	12	0.75171	0.03939	0.36821	0.073144
		Shuffle	23	0.6184	0.037073	0.15779	0.036016
	Experimental	Ensemble	15	0.70526	0.048945	0.34628	0.090077
		RandomForest	11	0.70555	0.04861	0.37828	0.089823
		ExtraTrees	16	0.69859	0.05479	0.3242	0.092799
		Shuffle	24	0.59446	0.064285	0.14288	0.046807
	Locus specific	Ensemble	15	0.70723	0.045334	0.32417	0.10477
		RandomForest	15	0.71218	0.044531	0.31727	0.10085
		ExtraTrees	18	0.69425	0.045056	0.31561	0.098429
		Shuffle	28	0.47417	0.068359	0.09949	0.023841
	5-mer	Ensemble	20	0.67181	0.046709	0.28058	0.068392
		RandomForest	20	0.67252	0.045338	0.27724	0.068717
		ExtraTrees	20	0.66308	0.049902	0.28194	0.069611
		Shuffle	27	0.48587	0.077676	0.11253	0.03728
HepG2-eQTL	Full	Ensemble	1	0.85242	0.04752	0.60714	0.089371
		RandomForest	2.5	0.85227	0.044961	0.59719	0.095421
		ExtraTrees	2.5	0.84913	0.054978	0.60512	0.095409
		Shuffle	22	0.61237	0.051754	0.20886	0.05314
	DeepBind	Ensemble	8	0.81399	0.061783	0.51134	0.10554
		RandomForest	10	0.81395	0.058848	0.50139	0.097425
		ExtraTrees	11	0.80551	0.06657	0.50872	0.10643
		Shuffle	24	0.57826	0.045554	0.16684	0.048366
	DeepSea	Ensemble	5	0.8266	0.045305	0.52291	0.091516
		RandomForest	8	0.82153	0.043715	0.51109	0.089171
		ExtraTrees	4	0.82726	0.046227	0.52335	0.083536
		Shuffle	25.5	0.51399	0.051597	0.1562	0.035245
	Motifs	Ensemble	8.5	0.81185	0.049747	0.51154	0.10128
		RandomForest	8	0.81049	0.052202	0.51505	0.092896
		ExtraTrees	9.5	0.80354	0.056214	0.5119	0.10384
		Shuffle	23	0.608	0.0523	0.1887	0.056753
	Experimental	Ensemble	19.5	0.71292	0.030482	0.36301	0.069206
		RandomForest	17.5	0.71322	0.034149	0.38099	0.066723
		ExtraTrees	21	0.70844	0.02827	0.33449	0.075966
		Shuffle	25.5	0.56593	0.03884	0.15149	0.034476
	Locus specific	Ensemble	16.5	0.76095	0.060576	0.37242	0.077683
		RandomForest	19	0.75499	0.065609	0.36089	0.080429
		ExtraTrees	17.5	0.75684	0.061122	0.36592	0.077507
		Shuffle	28	0.47763	0.064052	0.12794	0.024307
	5-mer	Ensemble	13.5	0.78746	0.041816	0.5004	0.080341
		RandomForest	13.5	0.79248	0.03386	0.48783	0.080008
		ExtraTrees	15	0.77952	0.047449	0.48683	0.084637
		Shuffle	27	0.50355	0.045959	0.14074	0.037033
HepG2-chr	Full	Ensemble	1.5	0.80587	0.046855	0.32914	0.073454
		RandomForest	2	0.79515	0.058693	0.33039	0.088305
		ExtraTrees	2.5	0.79834	0.038671	0.31075	0.071918
		Shuffle	18	0.65779	0.060913	0.18509	0.05755
	DeepBind	Ensemble	6	0.77356	0.059977	0.30769	0.082212
		RandomForest	10	0.75778	0.065036	0.29427	0.074202
		ExtraTrees	7	0.77818	0.055845	0.29695	0.080958
		Shuffle	24.5	0.60337	0.056093	0.13579	0.060323
	DeepSea	Ensemble	11.5	0.75019	0.08082	0.29183	0.099142
		RandomForest	13	0.73946	0.084903	0.28707	0.11367
		ExtraTrees	13	0.74303	0.066277	0.27972	0.094807
		Shuffle	25.5	0.56988	0.065155	0.12785	0.05251
	Motifs	Ensemble	7	0.77104	0.054824	0.30754	0.068217
		RandomForest	8	0.765	0.062475	0.30273	0.055116
		ExtraTrees	10	0.76167	0.052159	0.29254	0.078771
		Shuffle	20.5	0.64903	0.078314	0.14685	0.057837
	Experimental	Ensemble	10	0.78421	0.049486	0.25016	0.064169
		RandomForest	9.5	0.78139	0.05468	0.25413	0.070533
		ExtraTrees	9	0.78612	0.048299	0.25031	0.065272
		Shuffle	25	0.63319	0.061899	0.1192	0.043598
	Locus specific	Ensemble	17	0.66786	0.05888	0.16264	0.055453
		RandomForest	17	0.66424	0.070704	0.16415	0.053166
		ExtraTrees	18.5	0.66293	0.048445	0.14862	0.039224
		Shuffle	27	0.50014	0.081418	0.095521	0.041857
	5-mer	Ensemble	22.5	0.64467	0.051222	0.13897	0.052261
		RandomForest	22.5	0.64874	0.04067	0.13756	0.055683
		ExtraTrees	20	0.66013	0.057	0.14335	0.045184
		Shuffle	28	0.49955	0.089335	0.088969	0.0291
HepG2-epi	Full	Ensemble	1.5	0.82652	0.10887	0.27076	0.17075
		RandomForest	5	0.79928	0.13017	0.24255	0.15313
		ExtraTrees	2	0.83892	0.096958	0.25329	0.15244
		Shuffle	14.5	0.69212	0.15976	0.17001	0.15696
	DeepBind	Ensemble	10.5	0.7797	0.1142	0.15933	0.13306
		RandomForest	17	0.73435	0.14154	0.12786	0.11079
		ExtraTrees	9.5	0.77966	0.1117	0.16978	0.13689
		Shuffle	23.5	0.62246	0.065663	0.087181	0.073045
	DeepSea	Ensemble	5.5	0.7767	0.16628	0.25565	0.17166
		RandomForest	11	0.75657	0.18095	0.21215	0.11485
		ExtraTrees	7.5	0.76948	0.15015	0.24771	0.18069
		Shuffle	25.5	0.58833	0.19138	0.065633	0.050116
	Motifs	Ensemble	12	0.76786	0.13884	0.1602	0.11755
		RandomForest	13.5	0.75091	0.14055	0.15978	0.11267
		ExtraTrees	12.5	0.77482	0.1267	0.1457	0.10689
		Shuffle	20.5	0.68076	0.15345	0.1258	0.083618
	Experimental	Ensemble	5.5	0.80069	0.07219	0.22721	0.14239
		RandomForest	5.5	0.80116	0.063511	0.2246	0.13973
		ExtraTrees	6	0.79567	0.075705	0.23995	0.1413
		Shuffle	26.5	0.57204	0.12455	0.0633	0.054931
	Locus specific	Ensemble	17	0.71522	0.17714	0.14015	0.11563
		RandomForest	18.5	0.72962	0.14309	0.11668	0.064594
		ExtraTrees	17	0.69564	0.18695	0.14544	0.12016
		Shuffle	26	0.54842	0.13865	0.069892	0.052449
	5-mer	Ensemble	22	0.67754	0.13979	0.096372	0.090465
		RandomForest	24	0.64053	0.15889	0.069555	0.055717
		ExtraTrees	19	0.6849	0.14032	0.13559	0.15821
		Shuffle	27.5	0.56806	0.069984	0.04255	0.018879
hESC	Full	Ensemble	1	0.85165	0.02759	0.55959	0.078629
		RandomForest	3	0.84066	0.028523	0.54873	0.072152
		ExtraTrees	2	0.84881	0.029132	0.55663	0.08249
		Shuffle	23	0.56512	0.059362	0.24144	0.063806
	DeepBind	Ensemble	4.5	0.82008	0.023673	0.51109	0.062363
		RandomForest	6	0.81252	0.021688	0.50652	0.058451
		ExtraTrees	4.5	0.81872	0.024007	0.51346	0.06298
		Shuffle	25	0.56199	0.057977	0.22841	0.049438
	DeepSea	Ensemble	13.5	0.7601	0.03245	0.46738	0.076736
		RandomForest	15	0.75131	0.032696	0.45596	0.074557
		ExtraTrees	13.5	0.76369	0.03058	0.46301	0.080737
		Shuffle	26	0.53612	0.053214	0.2169	0.045665
	Motifs	Ensemble	8	0.80855	0.029471	0.49544	0.060426
		RandomForest	8.5	0.80879	0.030907	0.49	0.066678
		ExtraTrees	9	0.80682	0.028332	0.49411	0.063992
		Shuffle	23	0.5682	0.063304	0.23527	0.057968
	Experimental	Ensemble	11	0.79728	0.030197	0.48867	0.063586
		RandomForest	8.5	0.79863	0.031218	0.49641	0.063339
		ExtraTrees	12	0.79699	0.032459	0.4849	0.068291
		Shuffle	23	0.57126	0.058825	0.23472	0.032704
	Locus specific	Ensemble	18	0.71936	0.039964	0.36624	0.063638
		RandomForest	17	0.72141	0.042127	0.37162	0.05101
		ExtraTrees	20	0.70931	0.042035	0.35237	0.070086
		Shuffle	27	0.50054	0.030654	0.19336	0.039923
	5-mer	Ensemble	18.5	0.70513	0.02741	0.37696	0.050512
		RandomForest	20.5	0.70389	0.028397	0.36471	0.049133
		ExtraTrees	17	0.71013	0.023509	0.38499	0.053208
		Shuffle	28	0.4734	0.04973	0.18903	0.037379
