# Supplementary material for: Meta‐analysis of massively parallel reporter assays enables prediction of regulatory function across cell types
Source: Hum Mutat. 2019 Jun 18;40(9):1299–313. doi: 10.1002/humu.23820 (PMC6771677; doi:10.1002/humu.23820)
Supplement: Supplementary file 4 — Supporting information [file HUMU-40-1299-s004.xlsx]

## Sheet: Regression
		correlator	rank	Pearson		Spearman		KendalTau		Pearson_top_25		Spearman_top_25		KendalTau_top_25		Spearman_binned
		category	median	mean	std	mean	std	mean	std	mean	std	mean	std	mean	std	mean	std
dataset	feature	model
K562	Full	Ensemble	1	0.60723	0.028102	0.57799	0.044943	0.40919	0.030922	0.4865	0.11843	0.46421	0.11641	0.32788	0.084651	0.55438	0.041242
		ExtraTrees	4	0.58339	0.033677	0.55678	0.054948	0.39232	0.038047	0.45797	0.10962	0.43787	0.10286	0.30931	0.076457	0.54333	0.056312
		GradientBoosting	2	0.59819	0.021015	0.57071	0.041221	0.40436	0.028503	0.45778	0.13996	0.42821	0.11606	0.2969	0.085659	0.5487	0.036177
		RandomForest	5	0.58061	0.038324	0.55397	0.049545	0.38911	0.036603	0.45473	0.12116	0.43975	0.10714	0.30566	0.079671	0.5377	0.055496
		ElasticNet	23	0.47682	0.06346	0.45373	0.069543	0.3123	0.043807	0.40792	0.13411	0.36394	0.14518	0.25316	0.10872	0.442	0.06789
		Shuffle	49	0.013919	0.09585	-0.0053385	0.093667	-0.0020997	0.06354	0.056976	0.10357	0.051811	0.1229	0.036043	0.088961	-0.012291	0.091489
	DeepBind	Ensemble	3	0.59257	0.037925	0.5373	0.058409	0.3754	0.043276	0.47915	0.10934	0.45563	0.13077	0.31347	0.0992	0.513	0.060963
		ExtraTrees	7	0.56387	0.035626	0.50406	0.066322	0.35095	0.04749	0.46645	0.1249	0.43974	0.13608	0.30549	0.09986	0.47936	0.077693
		GradientBoosting	11	0.54928	0.055319	0.494	0.057722	0.34354	0.041469	0.44057	0.10912	0.41534	0.1192	0.2895	0.090454	0.45771	0.055648
		RandomForest	8	0.56131	0.032155	0.50273	0.062156	0.35162	0.045011	0.4619	0.1278	0.44552	0.12983	0.30555	0.095119	0.48369	0.060873
		ElasticNet	5	0.57978	0.04309	0.53705	0.065134	0.37406	0.049732	0.46659	0.10067	0.44811	0.12657	0.3142	0.09962	0.52067	0.061457
		Shuffle	50	-0.021776	0.066753	-0.0073758	0.06902	-0.0060571	0.046434	-0.049724	0.12195	0.038483	0.081077	0.021865	0.052356	-0.0012953	0.071994
	DeepSea	Ensemble	9	0.54997	0.056706	0.52976	0.056662	0.3691	0.044209	0.41557	0.14764	0.38864	0.13383	0.27685	0.095403	0.51265	0.066915
		ExtraTrees	12	0.53328	0.058496	0.51598	0.064116	0.35858	0.048168	0.39808	0.14394	0.38258	0.14169	0.26773	0.098787	0.49907	0.065356
		GradientBoosting	21	0.50338	0.058999	0.483	0.057981	0.33633	0.045017	0.37669	0.15024	0.35605	0.12611	0.2564	0.08792	0.47167	0.065133
		RandomForest	11	0.53885	0.05571	0.52588	0.060014	0.36783	0.045831	0.39395	0.1477	0.38887	0.13202	0.27826	0.095143	0.50734	0.071657
		ElasticNet	13	0.53238	0.062514	0.50645	0.051813	0.35167	0.036595	0.40601	0.14192	0.36607	0.13516	0.25613	0.096189	0.496	0.053202
		Shuffle	51	0.0042381	0.13436	-0.0083818	0.12055	-0.0057113	0.080708	-0.00014852	0.17318	-0.017494	0.1645	-0.016572	0.11167	-0.013968	0.12088
	Motifs	Ensemble	19	0.52048	0.036545	0.48914	0.060045	0.342	0.040715	0.39827	0.11937	0.38723	0.15246	0.27251	0.1061	0.4547	0.069212
		ExtraTrees	15	0.52622	0.034765	0.5004	0.060589	0.34986	0.042335	0.41225	0.1315	0.38912	0.1499	0.26824	0.10765	0.46438	0.076197
		GradientBoosting	34	0.45326	0.053707	0.42955	0.069702	0.29659	0.048274	0.33056	0.15474	0.3315	0.1622	0.22905	0.11527	0.40036	0.081559
		RandomForest	16	0.52603	0.028937	0.49843	0.058087	0.3475	0.039889	0.41036	0.13319	0.37729	0.15078	0.26313	0.10736	0.47152	0.073122
		ElasticNet	26	0.47761	0.055252	0.43987	0.055094	0.30367	0.035959	0.37817	0.11381	0.37363	0.14124	0.26264	0.10259	0.42195	0.067276
		Shuffle	47	0.039325	0.090886	0.0087451	0.097468	0.0043055	0.065967	0.095009	0.16096	0.075839	0.19497	0.052133	0.13427	0.0026921	0.095209
	Experimental	Ensemble	26	0.46307	0.054988	0.44065	0.074888	0.30435	0.050316	0.36025	0.14146	0.35576	0.15172	0.24719	0.11033	0.43133	0.083788
		ExtraTrees	28	0.45641	0.058455	0.43259	0.070665	0.29924	0.048837	0.37846	0.11044	0.39565	0.12096	0.27381	0.087885	0.42002	0.080547
		GradientBoosting	42	0.39293	0.070212	0.37026	0.077202	0.25459	0.052913	0.26438	0.18653	0.26402	0.20638	0.17827	0.14387	0.36201	0.093835
		RandomForest	25	0.46503	0.055587	0.44125	0.071657	0.30483	0.048499	0.37323	0.11587	0.38389	0.11876	0.26761	0.087746	0.42569	0.065133
		ElasticNet	35	0.42532	0.05666	0.41655	0.069391	0.2861	0.047057	0.34066	0.099943	0.33372	0.12524	0.22676	0.090157	0.39834	0.073186
		Shuffle	47	0.054266	0.10158	0.04575	0.082266	0.03069	0.0562	0.059876	0.14122	0.042708	0.1314	0.030737	0.089104	0.042409	0.074567
	DeepSea Cell	Ensemble	12	0.52804	0.064061	0.49939	0.057595	0.34729	0.045263	0.42302	0.18098	0.40942	0.1388	0.28661	0.090334	0.48468	0.063675
		ExtraTrees	16	0.51577	0.063611	0.4879	0.061981	0.34044	0.04552	0.44082	0.14679	0.41651	0.1222	0.30007	0.084353	0.47634	0.073545
		GradientBoosting	22	0.48293	0.065856	0.45735	0.063658	0.31739	0.050672	0.37789	0.20793	0.38009	0.17199	0.2656	0.1227	0.45199	0.066498
		RandomForest	15	0.51389	0.064164	0.4922	0.060158	0.3444	0.044202	0.42283	0.16673	0.41089	0.13148	0.29287	0.089852	0.479	0.057078
		ElasticNet	21	0.48602	0.081107	0.50142	0.056471	0.35048	0.043588	0.3338	0.18911	0.33497	0.16154	0.23566	0.11458	0.49235	0.050906
		Shuffle	50	-0.017278	0.099803	-0.01093	0.090102	-0.0087976	0.059799	0.039084	0.18634	0.057341	0.18108	0.041181	0.10947	-0.0043637	0.095936
	Experimental Cell	Ensemble	34	0.43084	0.070381	0.38406	0.087266	0.26654	0.058264	0.42716	0.10268	0.38171	0.11352	0.2617	0.082615	0.35968	0.090324
		ExtraTrees	38	0.40492	0.055741	0.37661	0.071301	0.26053	0.049473	0.39507	0.11788	0.39658	0.12589	0.27217	0.093787	0.3584	0.073058
		GradientBoosting	43	0.36734	0.069762	0.30981	0.089241	0.21151	0.060677	0.37867	0.12437	0.31746	0.12887	0.21491	0.089565	0.29135	0.09116
		RandomForest	35	0.42743	0.073119	0.38737	0.083827	0.2681	0.056781	0.40911	0.1046	0.38108	0.11006	0.25847	0.082951	0.37669	0.088642
		ElasticNet	39	0.40297	0.059595	0.37448	0.068108	0.25764	0.046629	0.37348	0.095158	0.33898	0.092522	0.2348	0.065696	0.36931	0.066534
		Shuffle	48	0.037659	0.065747	0.038587	0.059466	0.024735	0.040799	0.038103	0.17675	-0.032625	0.13757	-0.029379	0.099242	0.044718	0.054505
	Locus specific	Ensemble	31	0.45605	0.050205	0.43794	0.05826	0.30477	0.042079	0.35717	0.13083	0.3419	0.16798	0.23222	0.11322	0.41873	0.052529
		ExtraTrees	33	0.44959	0.047099	0.43246	0.050366	0.29877	0.034864	0.33801	0.12584	0.31674	0.151	0.21759	0.10534	0.40972	0.055129
		GradientBoosting	44	0.36099	0.066678	0.35328	0.058477	0.23906	0.04445	0.2773	0.13683	0.27284	0.13835	0.19042	0.097861	0.33205	0.056634
		RandomForest	30	0.4537	0.052515	0.43777	0.051223	0.30303	0.035209	0.33924	0.136	0.34294	0.15375	0.23483	0.10856	0.41906	0.056326
		ElasticNet	28	0.4626	0.037431	0.43874	0.052869	0.30373	0.038383	0.37699	0.15967	0.32918	0.16858	0.22821	0.11519	0.42334	0.061637
		Shuffle	53	-0.016622	0.091824	-0.018674	0.086665	-0.013259	0.058276	0.0095584	0.20539	-0.028434	0.22906	-0.029608	0.15202	-0.021349	0.078735
	5-mer	Ensemble	37	0.41992	0.058165	0.4321	0.063857	0.29735	0.046303	0.29473	0.17995	0.29638	0.16793	0.20612	0.12136	0.41034	0.050066
		ExtraTrees	41	0.38678	0.059596	0.39944	0.072069	0.27145	0.050033	0.24073	0.19708	0.21957	0.17431	0.15489	0.11852	0.39536	0.066511
		GradientBoosting	43	0.33633	0.074804	0.36297	0.054509	0.24811	0.039474	0.23242	0.17107	0.26013	0.15063	0.17681	0.1064	0.34969	0.063733
		RandomForest	42	0.37981	0.067389	0.39356	0.081944	0.26933	0.054341	0.24015	0.20113	0.22509	0.18648	0.15646	0.12924	0.38136	0.079559
		ElasticNet	33	0.44041	0.052794	0.44171	0.066119	0.30363	0.048658	0.33146	0.16581	0.31807	0.15365	0.22241	0.10785	0.42004	0.074952
		Shuffle	54	-0.022676	0.092896	-0.024662	0.085204	-0.018648	0.05703	-0.022742	0.16656	-0.040329	0.16787	-0.034647	0.11607	-0.026316	0.095339
LCL-eQTL	Full	Ensemble	2	0.55749	0.050162	0.40168	0.047186	0.27926	0.034157	0.55333	0.08782	0.35745	0.11868	0.24567	0.082291	0.37335	0.041961
		ExtraTrees	1	0.56278	0.046238	0.40374	0.056977	0.27988	0.040618	0.56417	0.083998	0.3549	0.12659	0.24133	0.090743	0.37842	0.055127
		GradientBoosting	5	0.52419	0.062948	0.38302	0.050449	0.26568	0.037532	0.50194	0.084232	0.34417	0.083893	0.23508	0.057147	0.36186	0.043075
		RandomForest	3	0.55952	0.043144	0.40213	0.061669	0.27895	0.045348	0.56608	0.087029	0.34962	0.11509	0.23704	0.079215	0.3703	0.065817
		ElasticNet	23	0.44419	0.047604	0.26283	0.04649	0.17965	0.033314	0.48978	0.091649	0.30903	0.14485	0.21233	0.1004	0.2388	0.034421
		Shuffle	48	0.078077	0.049311	0.065072	0.058265	0.043162	0.038714	0.023848	0.18108	0.0091436	0.13244	0.0030799	0.091641	0.062461	0.068624
	DeepBind	Ensemble	12	0.49525	0.0688	0.38839	0.065775	0.27059	0.047645	0.43505	0.095331	0.31324	0.10396	0.21322	0.072495	0.36447	0.07084
		ExtraTrees	15	0.48023	0.076453	0.37438	0.062022	0.25948	0.044452	0.40176	0.10628	0.2909	0.10079	0.19695	0.06942	0.34147	0.066075
		GradientBoosting	15	0.44801	0.070305	0.35542	0.069571	0.24639	0.051595	0.42037	0.093484	0.32148	0.094467	0.21951	0.063967	0.33629	0.072464
		RandomForest	16	0.47848	0.064353	0.3815	0.062373	0.26415	0.045034	0.41067	0.092359	0.29985	0.10436	0.20366	0.069849	0.34899	0.066256
		ElasticNet	24	0.44091	0.078029	0.34278	0.052891	0.23612	0.037446	0.39791	0.10714	0.27452	0.1127	0.1921	0.078388	0.31061	0.069981
		Shuffle	48	0.04809	0.033924	0.064093	0.033963	0.042246	0.023114	-0.0057067	0.091567	0.029752	0.11766	0.016046	0.081881	0.066183	0.03593
	DeepSea	Ensemble	10	0.53564	0.044632	0.35763	0.045592	0.24709	0.033215	0.55201	0.093755	0.33423	0.10849	0.23005	0.073114	0.32666	0.042366
		ExtraTrees	11	0.52892	0.048184	0.35716	0.04528	0.24623	0.032209	0.54436	0.091902	0.34266	0.11403	0.23467	0.074606	0.33115	0.042708
		GradientBoosting	22	0.47031	0.057203	0.30375	0.052337	0.20822	0.036212	0.48925	0.10734	0.2909	0.087151	0.20235	0.057028	0.27879	0.047319
		RandomForest	7	0.53476	0.049061	0.36061	0.051133	0.24881	0.037596	0.55594	0.095204	0.34778	0.10579	0.239	0.073009	0.33425	0.050531
		ElasticNet	19	0.52855	0.042805	0.34137	0.046642	0.23222	0.033668	0.56784	0.097575	0.2842	0.12184	0.19023	0.083403	0.31607	0.047742
		Shuffle	50	0.035058	0.068476	0.042532	0.049715	0.028737	0.033587	-0.039659	0.14569	-0.0093944	0.11455	-0.0046677	0.085859	0.038968	0.044181
	Motifs	Ensemble	14	0.4866	0.074667	0.37401	0.054518	0.25664	0.040295	0.43863	0.11063	0.29607	0.095118	0.19881	0.069523	0.35273	0.056457
		ExtraTrees	17	0.4781	0.066032	0.37336	0.053619	0.25608	0.038552	0.42038	0.092276	0.29295	0.11029	0.19732	0.078037	0.34724	0.055785
		GradientBoosting	27	0.42741	0.089602	0.32476	0.064873	0.22298	0.046343	0.41278	0.12683	0.27167	0.10117	0.18039	0.070686	0.30712	0.065469
		RandomForest	18	0.47685	0.060601	0.37764	0.052666	0.25936	0.038032	0.4208	0.085227	0.2853	0.090891	0.19433	0.065345	0.35688	0.053306
		ElasticNet	26	0.4293	0.078471	0.32793	0.050734	0.22375	0.035385	0.3954	0.1513	0.27603	0.099669	0.18904	0.074518	0.31234	0.060919
		Shuffle	46	0.076709	0.074389	0.08077	0.070638	0.054307	0.048167	0.028339	0.10769	0.047074	0.11657	0.031148	0.079481	0.080984	0.068273
	Experimental	Ensemble	22	0.44621	0.064713	0.19553	0.061813	0.13339	0.043287	0.53347	0.094886	0.32319	0.12277	0.2301	0.090282	0.17321	0.057353
		ExtraTrees	35	0.40774	0.073219	0.20168	0.056548	0.13791	0.039083	0.52123	0.098762	0.31795	0.13633	0.2232	0.10273	0.17871	0.056086
		GradientBoosting	37	0.40264	0.072008	0.17311	0.056714	0.11814	0.038116	0.50049	0.10761	0.28916	0.10753	0.20394	0.079157	0.1563	0.054756
		RandomForest	25	0.43532	0.065445	0.20252	0.056408	0.13818	0.039848	0.53297	0.0949	0.32284	0.12818	0.22525	0.093015	0.17433	0.054725
		ElasticNet	38	0.4215	0.0484	0.10963	0.070977	0.074219	0.048485	0.49222	0.08032	0.26083	0.081316	0.18076	0.057208	0.094581	0.060974
		Shuffle	47	0.08723	0.078788	0.047512	0.066891	0.031619	0.043973	0.11322	0.16067	0.034494	0.13095	0.021964	0.090881	0.044889	0.060729
	DeepSea Cell	Ensemble	8	0.52952	0.046067	0.34652	0.05316	0.23951	0.037534	0.56277	0.09319	0.33883	0.12209	0.23574	0.089552	0.31305	0.049421
		ExtraTrees	12	0.52417	0.049816	0.35314	0.053399	0.24292	0.037966	0.55273	0.091266	0.32508	0.13289	0.22427	0.096864	0.33045	0.049134
		GradientBoosting	19	0.47584	0.047714	0.3	0.037172	0.206	0.026269	0.50715	0.096339	0.31492	0.11916	0.21989	0.089139	0.26901	0.033399
		RandomForest	7	0.53186	0.046459	0.35887	0.056419	0.24752	0.040642	0.55926	0.094426	0.33932	0.11113	0.23472	0.083073	0.33183	0.05728
		ElasticNet	38	0.49287	0.049658	0.17945	0.044951	0.12313	0.030222	0.57738	0.10378	0.26145	0.14531	0.17886	0.10611	0.14524	0.038704
		Shuffle	52	-0.015717	0.077618	0.0055446	0.05929	0.0037136	0.039571	-0.067104	0.13722	-0.029535	0.074929	-0.019118	0.05279	0.0079206	0.052718
	Experimental Cell	Ensemble	35	0.4094	0.081636	0.14171	0.05444	0.097204	0.038909	0.51841	0.13324	0.26664	0.057291	0.18438	0.04144	0.12072	0.055128
		ExtraTrees	41	0.35933	0.080702	0.14057	0.049189	0.095783	0.034696	0.51112	0.13638	0.27453	0.078214	0.18936	0.050464	0.12145	0.048149
		GradientBoosting	42	0.36408	0.088437	0.090809	0.072042	0.061486	0.049955	0.45386	0.13536	0.22116	0.069795	0.15421	0.054512	0.075717	0.066958
		RandomForest	40	0.38425	0.078852	0.14267	0.05619	0.097765	0.039713	0.51682	0.12602	0.28805	0.075741	0.19666	0.051073	0.12288	0.057745
		ElasticNet	39	0.42244	0.084841	0.12365	0.057561	0.085452	0.040145	0.49956	0.13909	0.23366	0.06207	0.15997	0.046223	0.089783	0.057521
		Shuffle	52	-0.012199	0.081293	-0.03773	0.047066	-0.025165	0.03232	0.038768	0.16274	-0.01934	0.12182	-0.013441	0.084221	-0.034802	0.048262
	Locus specific	Ensemble	23	0.41761	0.085849	0.30327	0.048159	0.20774	0.034638	0.46189	0.094688	0.29817	0.097362	0.2053	0.067635	0.27599	0.046188
		ExtraTrees	29	0.4102	0.087592	0.28484	0.052486	0.19499	0.037625	0.45362	0.087267	0.27113	0.090921	0.18324	0.064158	0.25799	0.048586
		GradientBoosting	34	0.35809	0.091952	0.2463	0.059698	0.16796	0.041165	0.4462	0.10399	0.29501	0.096356	0.20319	0.06809	0.21574	0.051732
		RandomForest	34	0.39219	0.097019	0.28589	0.048389	0.19571	0.034409	0.42209	0.11353	0.26227	0.10145	0.17942	0.067646	0.26447	0.042302
		ElasticNet	33	0.36301	0.05363	0.28937	0.053188	0.19826	0.038763	0.37389	0.068661	0.26722	0.10154	0.18324	0.06849	0.26131	0.058833
		Shuffle	54	-0.035661	0.053654	-0.017302	0.053269	-0.012553	0.036016	-0.099631	0.063907	-0.10655	0.094279	-0.070312	0.063608	-0.0031756	0.045072
	5-mer	Ensemble	28	0.41531	0.045646	0.29334	0.044115	0.20113	0.031373	0.44721	0.079998	0.22726	0.11199	0.15498	0.078712	0.26396	0.041023
		ExtraTrees	38	0.40028	0.059369	0.27284	0.05089	0.18731	0.036167	0.41325	0.092372	0.19929	0.10353	0.1327	0.073295	0.2426	0.058676
		GradientBoosting	43	0.32661	0.039748	0.24995	0.043796	0.16965	0.030983	0.39573	0.10169	0.21806	0.11656	0.14733	0.078741	0.22916	0.04628
		RandomForest	33	0.4043	0.059595	0.28126	0.050986	0.19274	0.035624	0.4252	0.08209	0.21089	0.099996	0.14155	0.072294	0.25285	0.053315
		ElasticNet	32	0.41035	0.049107	0.28272	0.042706	0.19309	0.02902	0.4336	0.066532	0.22281	0.10617	0.15009	0.073483	0.26453	0.042038
		Shuffle	53	0.0012764	0.042912	-0.024099	0.049993	-0.016087	0.034045	0.000345	0.073996	-0.076512	0.10862	-0.052776	0.076766	-0.025906	0.056716
HepG2-eQTL	Full	Ensemble	2	0.58297	0.05804	0.44682	0.04085	0.31187	0.030093	0.49014	0.12834	0.46671	0.1096	0.32872	0.085963	0.41144	0.041229
		ExtraTrees	1	0.5952	0.048361	0.45396	0.040473	0.31499	0.027496	0.51292	0.12132	0.47122	0.11708	0.33134	0.092015	0.41763	0.048036
		GradientBoosting	5	0.52697	0.065747	0.41971	0.034205	0.29258	0.026013	0.4465	0.1443	0.44603	0.11443	0.31502	0.082901	0.39329	0.043587
		RandomForest	3	0.57811	0.048421	0.43799	0.052425	0.30426	0.038744	0.48991	0.121	0.48507	0.10049	0.34122	0.075611	0.40786	0.057095
		ElasticNet	23	0.4825	0.056906	0.33985	0.052528	0.23335	0.037879	0.41232	0.13887	0.38973	0.072327	0.26374	0.052165	0.30719	0.048739
		Shuffle	47	0.10873	0.082089	0.095504	0.058559	0.063366	0.039845	0.074089	0.15593	0.087151	0.097938	0.056645	0.065672	0.090997	0.06178
	DeepBind	Ensemble	9	0.5312	0.055585	0.40122	0.056125	0.27724	0.040053	0.46762	0.12178	0.42998	0.12034	0.30001	0.092281	0.36738	0.059121
		ExtraTrees	8	0.52728	0.067149	0.40347	0.046896	0.27944	0.03245	0.46212	0.13036	0.42135	0.12183	0.28938	0.093453	0.37213	0.050568
		GradientBoosting	18	0.4653	0.061368	0.355	0.060154	0.24525	0.042473	0.41779	0.13279	0.41052	0.12396	0.28472	0.090045	0.3307	0.061141
		RandomForest	7	0.53428	0.054739	0.40722	0.054529	0.28253	0.03897	0.47032	0.119	0.42715	0.098364	0.29758	0.075892	0.37836	0.057782
		ElasticNet	15	0.46809	0.06793	0.36314	0.038892	0.2501	0.028335	0.429	0.10581	0.40221	0.12394	0.27632	0.093543	0.33883	0.04278
		Shuffle	49	0.065811	0.06409	0.084374	0.059208	0.055435	0.039539	0.0056405	0.059013	0.068156	0.11704	0.045828	0.080353	0.079859	0.052447
	DeepSea	Ensemble	11	0.48075	0.058646	0.38809	0.063852	0.26661	0.047081	0.39232	0.15052	0.44748	0.089219	0.31586	0.067005	0.36816	0.069216
		ExtraTrees	12	0.48389	0.055459	0.37928	0.062398	0.26049	0.045054	0.40252	0.15553	0.44201	0.10039	0.31175	0.073912	0.35661	0.074089
		GradientBoosting	25	0.41927	0.068968	0.33335	0.060356	0.22811	0.042484	0.35329	0.13956	0.43801	0.083432	0.30579	0.064295	0.31551	0.064366
		RandomForest	13	0.47928	0.055315	0.37397	0.07133	0.25599	0.051997	0.39736	0.15461	0.44068	0.11249	0.30942	0.08289	0.35474	0.082012
		ElasticNet	25	0.431	0.066104	0.37385	0.061119	0.25465	0.045092	0.33476	0.15434	0.34859	0.10293	0.23819	0.073423	0.34604	0.069664
		Shuffle	52	0.025485	0.055862	0.03611	0.044787	0.024883	0.029557	-0.03161	0.1135	-0.05805	0.10765	-0.04154	0.074185	0.037249	0.04443
	Motifs	Ensemble	10	0.5448	0.068973	0.39942	0.035987	0.27682	0.026323	0.45747	0.11804	0.39046	0.10464	0.27302	0.078185	0.36412	0.039856
		ExtraTrees	7	0.54673	0.074613	0.40822	0.034403	0.28304	0.025418	0.46555	0.1308	0.39182	0.12877	0.27614	0.098092	0.37436	0.043783
		GradientBoosting	17	0.48418	0.069759	0.35638	0.044736	0.24546	0.032102	0.43198	0.096729	0.37076	0.099947	0.25838	0.073488	0.32874	0.050838
		RandomForest	5	0.55277	0.071379	0.41369	0.034049	0.28683	0.024498	0.46773	0.13076	0.39482	0.12185	0.27977	0.092673	0.37588	0.038225
		ElasticNet	28	0.47607	0.062258	0.33005	0.055106	0.22641	0.037491	0.38204	0.1107	0.343	0.089676	0.22934	0.067259	0.29909	0.054311
		Shuffle	47	0.10456	0.065592	0.13447	0.080207	0.090079	0.053676	0.054789	0.094924	0.080398	0.1171	0.052169	0.078915	0.13286	0.088597
	Experimental	Ensemble	35	0.35682	0.064006	0.23214	0.060175	0.1584	0.042136	0.30318	0.16784	0.25809	0.096093	0.18056	0.064636	0.21622	0.061133
		ExtraTrees	36	0.33959	0.076791	0.23224	0.057025	0.15809	0.039697	0.32112	0.18124	0.27699	0.10684	0.19082	0.073743	0.20604	0.05769
		GradientBoosting	38	0.26981	0.05778	0.17519	0.05521	0.11936	0.039626	0.228	0.12912	0.21955	0.090039	0.15287	0.064354	0.15361	0.055039
		RandomForest	33	0.36076	0.070024	0.23871	0.055573	0.16239	0.038636	0.32564	0.16943	0.27957	0.099365	0.1924	0.069064	0.20999	0.060351
		ElasticNet	39	0.31221	0.083119	0.17419	0.043027	0.1176	0.028986	0.24714	0.17433	0.19954	0.088418	0.13699	0.06082	0.15815	0.039564
		Shuffle	48	0.082321	0.074695	0.032908	0.043061	0.021647	0.028855	0.080696	0.13977	0.071752	0.11464	0.048348	0.074594	0.018067	0.046302
	DeepSea Cell	Ensemble	22	0.42634	0.069505	0.34936	0.075892	0.23845	0.05377	0.32748	0.18331	0.38332	0.11658	0.26709	0.082666	0.33295	0.0797
		ExtraTrees	23	0.43782	0.067906	0.34829	0.075634	0.23691	0.053009	0.35903	0.1912	0.39352	0.12854	0.27492	0.092218	0.32537	0.084744
		GradientBoosting	33	0.35188	0.071224	0.2933	0.066997	0.19879	0.047528	0.2645	0.16167	0.34076	0.1147	0.23529	0.08271	0.27262	0.06895
		RandomForest	19	0.43204	0.05605	0.36209	0.078433	0.24721	0.055202	0.3472	0.18002	0.38818	0.1106	0.27381	0.08116	0.33939	0.084
		ElasticNet	40	0.33754	0.091956	0.16626	0.046381	0.11273	0.031182	0.26761	0.17564	0.18669	0.07482	0.12853	0.048909	0.14435	0.054304
		Shuffle	51	0.02881	0.044531	0.0226	0.063217	0.014207	0.042479	-0.027047	0.098186	0.0025481	0.089436	0.0009781	0.058852	0.019491	0.063744
	Experimental Cell	Ensemble	42	0.27543	0.078365	0.13287	0.051	0.092017	0.036156	0.25022	0.16321	0.15979	0.097653	0.11149	0.066786	0.11719	0.047954
		ExtraTrees	43	0.24045	0.079261	0.13082	0.067463	0.089915	0.047187	0.23655	0.17453	0.1574	0.087715	0.10797	0.059066	0.11007	0.061414
		GradientBoosting	45	0.24227	0.064272	0.11901	0.055122	0.081269	0.038373	0.22151	0.11758	0.14453	0.090515	0.1002	0.067229	0.098127	0.058305
		RandomForest	43	0.25395	0.078414	0.12445	0.063517	0.085397	0.044525	0.24707	0.17807	0.16872	0.08735	0.118	0.059955	0.10629	0.057022
		ElasticNet	44	0.28881	0.079743	0.12617	0.041971	0.088874	0.030085	0.23467	0.15523	0.10555	0.10009	0.075214	0.072564	0.11539	0.038138
		Shuffle	51	0.025947	0.073478	0.0054294	0.052713	0.0042756	0.035922	0.038256	0.13544	0.029421	0.050054	0.021372	0.034646	0.0043256	0.06365
	Locus specific	Ensemble	31	0.39676	0.04497	0.35125	0.035329	0.24045	0.02429	0.31022	0.10655	0.30356	0.11182	0.20798	0.082111	0.31812	0.036738
		ExtraTrees	26	0.42319	0.049237	0.35322	0.039115	0.24126	0.026142	0.3509	0.11513	0.3145	0.094693	0.21521	0.069647	0.32023	0.04303
		GradientBoosting	35	0.28852	0.055662	0.26194	0.037974	0.17697	0.025772	0.24015	0.11008	0.26578	0.099662	0.17553	0.069309	0.23356	0.037732
		RandomForest	30	0.39691	0.048533	0.34598	0.039181	0.2364	0.026886	0.31038	0.099831	0.29435	0.13161	0.20369	0.094423	0.31268	0.044915
		ElasticNet	35	0.34256	0.032562	0.34601	0.043749	0.2369	0.031099	0.23158	0.10423	0.261	0.10745	0.17963	0.075833	0.3121	0.05197
		Shuffle	53	-0.0044061	0.089461	0.0052508	0.078156	0.0033408	0.052618	-0.031499	0.15503	-0.034844	0.1095	-0.027275	0.075731	0.01189	0.085531
	5-mer	Ensemble	19	0.50245	0.054523	0.35187	0.047243	0.24162	0.032759	0.44085	0.11423	0.3975	0.10655	0.27227	0.085101	0.32385	0.052636
		ExtraTrees	11	0.51257	0.065278	0.32768	0.055135	0.22492	0.038697	0.45202	0.12018	0.42322	0.10777	0.29292	0.083002	0.28266	0.053233
		GradientBoosting	29	0.41754	0.060779	0.32971	0.036323	0.22566	0.025534	0.375	0.13175	0.36135	0.11492	0.24611	0.088478	0.29904	0.034855
		RandomForest	13	0.51036	0.062461	0.33633	0.060805	0.23119	0.043241	0.45086	0.11643	0.41568	0.10141	0.28686	0.079409	0.29608	0.065682
		ElasticNet	25.5	0.45364	0.045385	0.32103	0.053136	0.2186	0.036531	0.4071	0.084579	0.36214	0.10493	0.24611	0.077873	0.29159	0.062341
		Shuffle	51	0.016333	0.049214	0.013872	0.056463	0.0095488	0.038463	0.030895	0.099062	0.031858	0.079148	0.019628	0.051073	0.020391	0.044282
HepG2-chr	Full	Ensemble	1	0.59925	0.062814	0.58588	0.044989	0.41482	0.037334	0.3327	0.17631	0.29787	0.14129	0.20758	0.096845	0.55071	0.051863
		ExtraTrees	6	0.56107	0.062283	0.55412	0.044765	0.38838	0.034949	0.28751	0.1715	0.2498	0.14945	0.17172	0.10326	0.51929	0.059994
		GradientBoosting	2	0.5957	0.073541	0.58143	0.046098	0.41302	0.036537	0.33422	0.17661	0.29514	0.1399	0.20579	0.099021	0.54769	0.052528
		RandomForest	9	0.55644	0.074493	0.5348	0.051213	0.3742	0.040782	0.30944	0.19512	0.24821	0.13474	0.17762	0.090302	0.50469	0.06007
		ElasticNet	10	0.53796	0.040052	0.51761	0.050809	0.35987	0.039631	0.30843	0.14245	0.30604	0.1185	0.21177	0.0897	0.47896	0.061414
		Shuffle	54	-0.02463	0.056739	-0.022383	0.052786	-0.015378	0.036114	-0.014748	0.14823	-0.013868	0.1551	-0.010193	0.10472	-0.022999	0.061827
	DeepBind	Ensemble	4	0.5656	0.072506	0.5663	0.06377	0.39961	0.048357	0.26116	0.14857	0.25484	0.14536	0.17839	0.098403	0.53136	0.075863
		ExtraTrees	12	0.53736	0.068664	0.52857	0.062561	0.36952	0.047425	0.2573	0.15933	0.25565	0.142	0.17866	0.096441	0.49687	0.065229
		GradientBoosting	18	0.50837	0.081574	0.51416	0.060377	0.35878	0.046981	0.21092	0.14004	0.208	0.13819	0.14518	0.092337	0.48562	0.055842
		RandomForest	15	0.52836	0.066384	0.52002	0.051611	0.36283	0.038096	0.24174	0.16529	0.24232	0.14595	0.16783	0.10293	0.49309	0.062069
		ElasticNet	4	0.57008	0.071983	0.56454	0.065841	0.3975	0.049548	0.27583	0.13767	0.24323	0.12057	0.16917	0.079126	0.52592	0.066976
		Shuffle	48	0.059457	0.13329	0.062382	0.12815	0.042423	0.087056	0.015053	0.168	0.011361	0.13234	0.0074684	0.090992	0.064983	0.12124
	DeepSea	Ensemble	17	0.53786	0.080196	0.48506	0.04518	0.33746	0.03525	0.33466	0.21685	0.24556	0.15232	0.17408	0.10604	0.45006	0.050228
		ExtraTrees	27	0.50363	0.087428	0.45111	0.058023	0.31221	0.04454	0.319	0.21961	0.23393	0.15711	0.16594	0.10719	0.42572	0.062385
		GradientBoosting	22	0.50332	0.067877	0.44642	0.038232	0.3083	0.028448	0.34127	0.20567	0.24557	0.14256	0.17573	0.095902	0.41387	0.045506
		RandomForest	25	0.50958	0.089192	0.45913	0.059815	0.31813	0.04647	0.32493	0.22003	0.24199	0.15705	0.17074	0.10981	0.43121	0.062006
		ElasticNet	16	0.52864	0.07694	0.49263	0.046506	0.34427	0.037306	0.2923	0.20432	0.2223	0.15827	0.16014	0.10728	0.45853	0.052716
		Shuffle	50	0.047392	0.034691	0.035599	0.041569	0.023916	0.026646	0.097332	0.10516	0.021777	0.069307	0.01695	0.047742	0.02696	0.056886
	Motifs	Ensemble	5	0.56352	0.058824	0.55456	0.04447	0.38871	0.032915	0.30672	0.16861	0.26819	0.15055	0.18557	0.10719	0.52125	0.04312
		ExtraTrees	8	0.54208	0.060969	0.54417	0.050992	0.38228	0.037514	0.25078	0.16324	0.24023	0.15156	0.16405	0.10444	0.50964	0.057118
		GradientBoosting	15	0.52577	0.066133	0.50434	0.045518	0.35	0.031982	0.32251	0.15393	0.28367	0.1286	0.19574	0.090147	0.47793	0.05003
		RandomForest	13	0.53646	0.061263	0.54081	0.054964	0.38037	0.040872	0.24452	0.1612	0.22895	0.14236	0.15786	0.09631	0.50713	0.062898
		ElasticNet	9	0.53821	0.04782	0.52167	0.038111	0.363	0.029043	0.31195	0.16848	0.27319	0.13739	0.18699	0.098347	0.48648	0.048736
		Shuffle	46	0.12144	0.076498	0.10446	0.064671	0.069855	0.043669	0.069864	0.16781	0.06826	0.13971	0.050451	0.095969	0.096008	0.06645
	Experimental	Ensemble	18	0.50754	0.048543	0.48365	0.044028	0.33524	0.03207	0.29075	0.1493	0.28288	0.14348	0.19584	0.10026	0.45139	0.048094
		ExtraTrees	24	0.48674	0.050937	0.47015	0.0433	0.32325	0.033429	0.26479	0.13296	0.25937	0.14446	0.18245	0.099586	0.43769	0.043077
		GradientBoosting	33	0.45793	0.056161	0.43005	0.056391	0.29625	0.04174	0.26535	0.17161	0.25271	0.15102	0.17308	0.11099	0.40047	0.058434
		RandomForest	21	0.49104	0.052299	0.47835	0.039716	0.32979	0.030314	0.25594	0.14484	0.25341	0.14985	0.18015	0.10435	0.448	0.041592
		ElasticNet	19	0.50496	0.039312	0.47874	0.054351	0.32961	0.04008	0.30788	0.1309	0.29198	0.13234	0.20248	0.088644	0.45254	0.063464
		Shuffle	47	0.081971	0.10432	0.095125	0.088715	0.06307	0.058731	-0.061789	0.13325	-0.032841	0.10474	-0.026562	0.070404	0.094198	0.076565
	DeepSea Cell	Ensemble	29	0.49377	0.084707	0.44637	0.060446	0.30855	0.044955	0.29854	0.2111	0.23728	0.13284	0.16177	0.088511	0.4169	0.064986
		ExtraTrees	29	0.48126	0.075688	0.44132	0.058847	0.30511	0.042823	0.28777	0.19704	0.23952	0.12912	0.16539	0.085201	0.41892	0.063639
		GradientBoosting	34	0.44189	0.084883	0.39884	0.057552	0.27498	0.042195	0.27466	0.21079	0.22701	0.13862	0.15488	0.092114	0.37064	0.068145
		RandomForest	29	0.48275	0.088164	0.44031	0.062983	0.30531	0.04687	0.29268	0.20638	0.24898	0.13634	0.17423	0.090869	0.41466	0.08043
		ElasticNet	28	0.47932	0.074577	0.45404	0.048728	0.31472	0.035596	0.28336	0.19093	0.20609	0.14865	0.14019	0.098499	0.42182	0.053463
		Shuffle	49	0.055526	0.090643	0.040682	0.083124	0.026355	0.054339	0.039098	0.16612	0.054183	0.08947	0.033705	0.061439	0.031027	0.086746
	Experimental Cell	Ensemble	18	0.49326	0.046711	0.4785	0.06288	0.3317	0.04531	0.28831	0.15387	0.27898	0.14007	0.19307	0.10026	0.45303	0.067946
		ExtraTrees	21	0.48709	0.047303	0.47546	0.05901	0.32824	0.041683	0.28438	0.14633	0.27097	0.14006	0.18422	0.096553	0.45372	0.059573
		GradientBoosting	34	0.4397	0.036117	0.41597	0.055752	0.28589	0.037942	0.27633	0.15757	0.26607	0.13278	0.1811	0.095855	0.38624	0.066705
		RandomForest	22	0.4857	0.049547	0.4761	0.06109	0.32896	0.044169	0.25815	0.15354	0.25298	0.1432	0.17435	0.09966	0.44972	0.061441
		ElasticNet	26	0.47822	0.054062	0.45198	0.073277	0.31116	0.052708	0.28698	0.1321	0.27025	0.14492	0.18111	0.1032	0.42895	0.075465
		Shuffle	52	0.023915	0.096234	0.034705	0.093406	0.022893	0.063224	-0.066574	0.10627	-0.043716	0.094283	-0.031107	0.063186	0.041589	0.083638
	Locus specific	Ensemble	38	0.36458	0.058458	0.39048	0.043885	0.26592	0.03061	0.050951	0.10899	0.070808	0.10135	0.047798	0.070483	0.3671	0.047402
		ExtraTrees	40	0.35568	0.06221	0.38548	0.05718	0.26334	0.039689	0.042463	0.10915	0.090092	0.10964	0.060128	0.075604	0.36793	0.056267
		GradientBoosting	45	0.27714	0.047676	0.30383	0.038193	0.205	0.026716	0.047224	0.08984	0.038121	0.085597	0.020973	0.057735	0.28494	0.036579
		RandomForest	41	0.35402	0.065116	0.37883	0.051605	0.25857	0.035557	0.048956	0.11758	0.089154	0.10212	0.060204	0.075455	0.35585	0.052973
		ElasticNet	37	0.37374	0.059273	0.39839	0.061224	0.2733	0.042841	0.050625	0.12809	0.084398	0.10728	0.057077	0.077051	0.37107	0.05899
		Shuffle	50	0.040346	0.085679	0.037768	0.074807	0.024118	0.050625	0.039243	0.083884	0.0067521	0.1003	0.0042196	0.068357	0.033005	0.083498
	5-mer	Ensemble	39	0.36294	0.046351	0.35224	0.045851	0.23817	0.030236	0.14308	0.15995	0.15008	0.11264	0.10437	0.081439	0.33798	0.043887
		ExtraTrees	42	0.33574	0.056359	0.34308	0.059883	0.232	0.04059	0.049367	0.16219	0.089831	0.13124	0.058451	0.089363	0.32004	0.062971
		GradientBoosting	44	0.28665	0.047578	0.28218	0.045394	0.19087	0.03017	0.19137	0.17061	0.17297	0.12308	0.11736	0.086214	0.27078	0.045306
		RandomForest	43	0.33419	0.055137	0.33904	0.062981	0.22956	0.042986	0.05066	0.15314	0.10497	0.12635	0.071443	0.0879	0.32385	0.062478
		ElasticNet	37	0.38048	0.03207	0.36689	0.036697	0.24797	0.024291	0.16099	0.13763	0.1637	0.079411	0.1173	0.052396	0.34519	0.033686
		Shuffle	53	0.02146	0.078987	0.007061	0.068818	0.0042769	0.046139	0.071931	0.11797	0.089108	0.10866	0.060847	0.075421	0.0026172	0.070463
HepG2-epi	Full	Ensemble	1	0.47627	0.032875	0.44544	0.046101	0.30804	0.031488	0.29246	0.10238	0.27365	0.089392	0.18326	0.060958	0.42016	0.053954
		ExtraTrees	2	0.4566	0.03296	0.43075	0.041593	0.29784	0.02878	0.28318	0.095633	0.26546	0.10597	0.17866	0.073883	0.39477	0.045253
		GradientBoosting	3	0.44227	0.054237	0.41693	0.070965	0.28801	0.051135	0.25568	0.10968	0.23585	0.080939	0.1623	0.05192	0.38872	0.075153
		RandomForest	4	0.43801	0.049508	0.39521	0.037431	0.27018	0.025518	0.27233	0.1141	0.22708	0.086426	0.15232	0.062431	0.36579	0.046321
		ElasticNet	10	0.42302	0.043735	0.37531	0.068443	0.25705	0.047954	0.28598	0.089272	0.29109	0.086634	0.19817	0.056735	0.3411	0.073263
		Shuffle	49	0.025933	0.10225	0.011453	0.10288	0.008157	0.068988	0.069903	0.11239	0.099768	0.15737	0.068765	0.10404	0.0077844	0.10011
	DeepBind	Ensemble	16	0.40958	0.034064	0.37971	0.057028	0.25963	0.040439	0.22097	0.085313	0.1948	0.089541	0.1319	0.06429	0.35815	0.061699
		ExtraTrees	22	0.40041	0.038607	0.3747	0.051647	0.25623	0.035968	0.20647	0.093069	0.18338	0.1019	0.1257	0.071454	0.34979	0.05483
		GradientBoosting	39	0.32531	0.042258	0.29124	0.055069	0.19652	0.03935	0.17275	0.090846	0.13811	0.075323	0.093135	0.05348	0.2768	0.051433
		RandomForest	24	0.39888	0.037682	0.37068	0.055239	0.25318	0.038469	0.20377	0.088769	0.18501	0.083241	0.12493	0.059274	0.34699	0.073254
		ElasticNet	8	0.42125	0.039696	0.39094	0.0602	0.26637	0.042557	0.25539	0.086541	0.22554	0.1125	0.15563	0.078034	0.36499	0.061234
		Shuffle	54	0.0010726	0.096135	-0.0033965	0.081997	-0.0024177	0.055226	-0.0031334	0.14135	0.012818	0.17879	0.0070757	0.12093	-0.0062596	0.068072
	DeepSea	Ensemble	13	0.43773	0.065432	0.37162	0.051322	0.2537	0.036114	0.29818	0.13709	0.22675	0.079438	0.15345	0.05659	0.34386	0.055098
		ExtraTrees	21	0.41733	0.062898	0.35238	0.056519	0.24125	0.04022	0.28329	0.12533	0.21278	0.068756	0.14368	0.052144	0.32927	0.059801
		GradientBoosting	27	0.39324	0.066424	0.33446	0.045209	0.22782	0.032636	0.28984	0.15901	0.21867	0.1136	0.14904	0.079767	0.29837	0.047499
		RandomForest	24	0.40998	0.068662	0.3448	0.059515	0.23452	0.042165	0.28181	0.12765	0.2059	0.06347	0.13881	0.044328	0.31612	0.056649
		ElasticNet	15	0.42541	0.058896	0.35954	0.051219	0.24639	0.035803	0.28085	0.1233	0.2403	0.074445	0.16547	0.049291	0.32692	0.049593
		Shuffle	46	0.060759	0.065342	0.039874	0.074189	0.026923	0.048972	0.094458	0.11859	0.076594	0.12188	0.048767	0.084442	0.035919	0.073363
	Motifs	Ensemble	13	0.41521	0.034807	0.38066	0.044044	0.26325	0.031347	0.23747	0.11874	0.21383	0.096645	0.14538	0.066777	0.35508	0.056822
		ExtraTrees	14	0.41142	0.031997	0.38423	0.049642	0.26566	0.035604	0.22551	0.10522	0.2013	0.073556	0.13822	0.049231	0.35799	0.057057
		GradientBoosting	33	0.35074	0.055893	0.31846	0.051534	0.21833	0.036223	0.22166	0.12062	0.20777	0.12313	0.14431	0.084153	0.29866	0.066288
		RandomForest	20	0.40394	0.026633	0.37359	0.041798	0.25815	0.030389	0.22256	0.10828	0.20612	0.069518	0.1377	0.046536	0.34008	0.043159
		ElasticNet	30	0.38051	0.035304	0.34206	0.055426	0.23445	0.038907	0.20977	0.13228	0.16758	0.090392	0.11695	0.058838	0.32057	0.064805
		Shuffle	50	0.027815	0.0962	0.0098669	0.081627	0.0067699	0.054042	0.027982	0.11086	0.048934	0.097153	0.032926	0.056925	0.00030609	0.070722
	Experimental	Ensemble	9	0.42067	0.034063	0.37668	0.065114	0.25832	0.044664	0.28994	0.087769	0.30615	0.089006	0.20703	0.05864	0.34735	0.062787
		ExtraTrees	20	0.40106	0.03453	0.35628	0.057537	0.24236	0.039214	0.28888	0.079342	0.30671	0.09498	0.20651	0.062916	0.32959	0.070271
		GradientBoosting	31	0.36454	0.038588	0.33376	0.053202	0.22694	0.036514	0.24651	0.10414	0.25976	0.096924	0.17386	0.067272	0.30555	0.059465
		RandomForest	15	0.40728	0.032212	0.36251	0.054379	0.24748	0.037088	0.2908	0.080351	0.31098	0.082129	0.21016	0.054645	0.33646	0.06001
		ElasticNet	11	0.4176	0.046995	0.36883	0.070757	0.25202	0.049739	0.28518	0.08514	0.29771	0.08578	0.20541	0.05987	0.33017	0.075599
		Shuffle	46	0.040522	0.0615	0.044559	0.05752	0.029857	0.039331	0.010829	0.1465	0.05457	0.1348	0.037602	0.094893	0.036761	0.059552
	DeepSea Cell	Ensemble	26	0.39436	0.063579	0.32943	0.072943	0.22617	0.05122	0.2517	0.10876	0.1951	0.057707	0.13302	0.03949	0.29227	0.084673
		ExtraTrees	31	0.38188	0.060456	0.33248	0.059722	0.22809	0.041374	0.23022	0.12357	0.1835	0.077287	0.12747	0.053977	0.30288	0.07072
		GradientBoosting	39	0.32236	0.081344	0.2664	0.079625	0.18287	0.056537	0.22632	0.096583	0.18352	0.082755	0.12254	0.054168	0.24375	0.09129
		RandomForest	34	0.38211	0.054679	0.32153	0.062018	0.21984	0.042753	0.23102	0.10597	0.18587	0.068287	0.12254	0.04878	0.28754	0.072872
		ElasticNet	23	0.394	0.058174	0.34558	0.060803	0.23603	0.042368	0.25062	0.1025	0.20897	0.05115	0.14176	0.033903	0.32743	0.081978
		Shuffle	47	0.054634	0.053428	0.041435	0.066295	0.028058	0.045858	0.075258	0.11679	0.079101	0.13157	0.053959	0.092048	0.036142	0.066672
	Experimental Cell	Ensemble	17	0.40623	0.045295	0.36159	0.074093	0.24718	0.051808	0.27654	0.075627	0.25412	0.085354	0.1703	0.057069	0.33172	0.083013
		ExtraTrees	19	0.3993	0.043722	0.36182	0.067297	0.24739	0.046043	0.28897	0.086818	0.26169	0.087608	0.17825	0.057081	0.32732	0.074139
		GradientBoosting	37	0.33075	0.050552	0.29981	0.070414	0.20426	0.048481	0.2066	0.094421	0.19336	0.092756	0.13241	0.064808	0.26967	0.079773
		RandomForest	15	0.40849	0.042346	0.3691	0.072495	0.2518	0.050303	0.29123	0.086639	0.27111	0.092755	0.18592	0.064092	0.33163	0.082437
		ElasticNet	12	0.41553	0.050772	0.36485	0.073146	0.24758	0.05102	0.30808	0.072658	0.27303	0.090959	0.19345	0.062672	0.32918	0.078598
		Shuffle	53	0.0018736	0.079285	0.0021182	0.08168	0.002116	0.054214	-0.053567	0.090804	-0.054128	0.1003	-0.037987	0.064026	0.0034043	0.082618
	Locus specific	Ensemble	42	0.2519	0.046209	0.2334	0.043194	0.15843	0.029385	0.085172	0.11082	0.056626	0.086391	0.032817	0.060314	0.21923	0.049389
		ExtraTrees	43	0.24684	0.060938	0.22393	0.075211	0.15269	0.051079	0.10848	0.097916	0.11333	0.094971	0.074044	0.061942	0.20839	0.084085
		GradientBoosting	45	0.17516	0.053471	0.17883	0.042203	0.12127	0.029039	0.046078	0.12588	0.032929	0.089848	0.019357	0.061316	0.17073	0.040592
		RandomForest	42	0.25139	0.048634	0.23304	0.048292	0.15656	0.0325	0.092004	0.1013	0.05581	0.096022	0.03267	0.064409	0.22215	0.051477
		ElasticNet	44	0.24206	0.044066	0.22881	0.058467	0.15429	0.041096	0.079156	0.136	0.039851	0.13096	0.020209	0.090675	0.20754	0.069252
		Shuffle	52	0.0081688	0.084683	0.0021077	0.082219	0.0012092	0.054764	0.03156	0.13673	-0.003868	0.17203	-0.0043479	0.1164	0.0060538	0.071462
	5-mer	Ensemble	31	0.37223	0.02941	0.35775	0.025838	0.24545	0.018947	0.17927	0.14679	0.178	0.13057	0.12363	0.085751	0.33581	0.034971
		ExtraTrees	34	0.35441	0.034691	0.34445	0.05298	0.23573	0.037372	0.14992	0.14441	0.16708	0.12616	0.11428	0.087677	0.31812	0.058803
		GradientBoosting	38	0.3133	0.050318	0.30404	0.028361	0.20668	0.019914	0.16751	0.14798	0.16315	0.13596	0.10891	0.091049	0.28277	0.024198
		RandomForest	36	0.34963	0.033449	0.3455	0.045561	0.23785	0.033579	0.12549	0.14368	0.13747	0.1243	0.097647	0.082007	0.32106	0.057137
		ElasticNet	30	0.3589	0.020159	0.33866	0.01755	0.23084	0.011824	0.19271	0.12717	0.19298	0.12507	0.13243	0.08259	0.31306	0.029469
		Shuffle	51	0.016361	0.091592	0.010503	0.087498	0.0059487	0.057489	-0.021911	0.12345	-0.029692	0.10812	-0.021491	0.070786	0.012202	0.084796
hESC	Full	Ensemble	2	0.58549	0.04072	0.59601	0.068624	0.42006	0.051799	0.32229	0.10973	0.36375	0.11565	0.25	0.079574	0.57128	0.070021
		ExtraTrees	3	0.57133	0.047058	0.59705	0.067133	0.42129	0.051695	0.26368	0.10926	0.30601	0.14227	0.20852	0.096818	0.57457	0.07055
		GradientBoosting	1	0.6094	0.048135	0.6087	0.065063	0.43314	0.048458	0.34953	0.099569	0.3692	0.10604	0.25953	0.074439	0.57871	0.072676
		RandomForest	4	0.56138	0.04342	0.59024	0.065514	0.41625	0.049391	0.25199	0.10573	0.30434	0.14578	0.2084	0.10119	0.56695	0.066592
		ElasticNet	12	0.51783	0.048307	0.51625	0.055473	0.35917	0.041935	0.28217	0.0968	0.30624	0.098025	0.20576	0.066948	0.49578	0.051798
		Shuffle	51	0.055326	0.071599	0.034137	0.05896	0.023292	0.039372	0.06808	0.097792	0.044484	0.08124	0.030576	0.059539	0.029483	0.066754
	DeepBind	Ensemble	5	0.5494	0.027905	0.55688	0.051794	0.38894	0.038615	0.31202	0.092522	0.33771	0.13414	0.23749	0.094123	0.52995	0.055871
		ExtraTrees	10	0.51591	0.038735	0.52759	0.060826	0.36611	0.046947	0.28105	0.092599	0.30874	0.16165	0.21191	0.11613	0.50946	0.054249
		GradientBoosting	13	0.50985	0.04205	0.51945	0.057974	0.36158	0.041344	0.26648	0.075345	0.29477	0.10055	0.20263	0.075143	0.4917	0.066551
		RandomForest	6	0.53051	0.033731	0.54194	0.058772	0.37821	0.044779	0.29925	0.089864	0.32193	0.14062	0.22193	0.097437	0.51841	0.055691
		ElasticNet	7	0.52113	0.034854	0.53946	0.041569	0.37469	0.030231	0.29493	0.1186	0.31118	0.1545	0.21454	0.1084	0.51235	0.037651
		Shuffle	49	0.086727	0.06822	0.047506	0.042667	0.031835	0.02949	0.14583	0.17421	0.09053	0.10643	0.064661	0.068618	0.047995	0.053472
	DeepSea	Ensemble	21	0.45633	0.032679	0.47168	0.057443	0.32755	0.040678	0.18474	0.10281	0.24043	0.12835	0.17118	0.094256	0.46057	0.071259
		ExtraTrees	31	0.41841	0.050683	0.42493	0.068488	0.29377	0.048403	0.15707	0.12685	0.19993	0.14911	0.14198	0.10701	0.40605	0.078921
		GradientBoosting	26	0.41632	0.033625	0.43954	0.055457	0.30553	0.040258	0.18453	0.084699	0.23896	0.10024	0.16529	0.074851	0.42398	0.063818
		RandomForest	32	0.41622	0.035951	0.42155	0.059438	0.29131	0.042485	0.1608	0.1113	0.20966	0.13942	0.14875	0.10263	0.40095	0.065238
		ElasticNet	24	0.4604	0.030807	0.47702	0.036866	0.32734	0.027392	0.18018	0.077502	0.215	0.13353	0.14887	0.095356	0.45332	0.043307
		Shuffle	50	0.058394	0.049045	0.04882	0.042797	0.03136	0.028499	0.052858	0.1606	0.08318	0.14323	0.053884	0.10016	0.037847	0.04266
	Motifs	Ensemble	11	0.51196	0.033261	0.53183	0.052386	0.3717	0.039275	0.20308	0.086566	0.22276	0.15645	0.15683	0.11108	0.5086	0.055551
		ExtraTrees	13	0.50447	0.040826	0.52966	0.052642	0.3679	0.037751	0.18426	0.10373	0.20469	0.15464	0.13935	0.11247	0.50952	0.048741
		GradientBoosting	21	0.45945	0.047295	0.47795	0.052753	0.33227	0.038644	0.20525	0.09134	0.21635	0.13063	0.15213	0.093624	0.45829	0.058774
		RandomForest	14	0.50422	0.042829	0.53774	0.051702	0.37349	0.037226	0.15472	0.10432	0.17678	0.14988	0.1203	0.10637	0.51677	0.050144
		ElasticNet	20	0.47023	0.032085	0.49898	0.057933	0.34623	0.042129	0.17516	0.086504	0.19642	0.15005	0.13358	0.098324	0.4815	0.061014
		Shuffle	46	0.090703	0.070105	0.10219	0.082178	0.069783	0.056202	0.090822	0.097969	0.096967	0.10912	0.065664	0.071136	0.10022	0.079288
	Experimental	Ensemble	15	0.50496	0.056563	0.49093	0.067234	0.34031	0.050107	0.2764	0.1217	0.30185	0.11459	0.20702	0.077166	0.46515	0.068275
		ExtraTrees	17	0.4861	0.060371	0.47376	0.066398	0.32875	0.048052	0.27946	0.12803	0.29317	0.11326	0.20138	0.076369	0.45029	0.063918
		GradientBoosting	22	0.46337	0.059327	0.45377	0.074766	0.31009	0.053264	0.22787	0.13679	0.25629	0.1158	0.1708	0.077986	0.43646	0.071919
		RandomForest	15	0.4979	0.05912	0.48209	0.063509	0.33615	0.04639	0.28747	0.10846	0.30176	0.10612	0.2104	0.074001	0.45948	0.068433
		ElasticNet	16	0.49076	0.054058	0.47769	0.055714	0.33041	0.041672	0.27932	0.084241	0.30685	0.082621	0.21303	0.060114	0.45481	0.056324
		Shuffle	46	0.10615	0.057327	0.093925	0.063678	0.062633	0.043476	0.09226	0.11372	0.086732	0.11906	0.064035	0.086938	0.08616	0.058346
	DeepSea Cell	Ensemble	27	0.45336	0.058935	0.45928	0.070593	0.31685	0.048547	0.16024	0.087524	0.20659	0.11789	0.14273	0.085654	0.43329	0.074865
		ExtraTrees	31	0.42124	0.064309	0.4303	0.073612	0.29688	0.051922	0.11527	0.094266	0.15096	0.12029	0.10539	0.08592	0.41266	0.078903
		GradientBoosting	34	0.41008	0.064947	0.4085	0.091036	0.28087	0.06297	0.18068	0.061887	0.21733	0.11129	0.15426	0.075842	0.38891	0.089162
		RandomForest	33	0.42496	0.060945	0.42077	0.071861	0.28972	0.049634	0.14081	0.082151	0.1788	0.098995	0.12368	0.06953	0.40068	0.082448
		ElasticNet	30	0.42207	0.054191	0.45102	0.028416	0.30751	0.021594	0.13399	0.12219	0.18098	0.16013	0.1218	0.11603	0.42541	0.041077
		Shuffle	52	0.025149	0.051618	0.018141	0.058656	0.012285	0.039668	0.038627	0.11046	0.062373	0.11355	0.042982	0.078994	0.015002	0.053516
	Experimental Cell	Ensemble	18	0.48577	0.062318	0.45212	0.05955	0.31019	0.044189	0.30062	0.1197	0.29536	0.10923	0.20421	0.072674	0.42761	0.059916
		ExtraTrees	22	0.46469	0.059412	0.43646	0.055413	0.30027	0.040435	0.29452	0.12331	0.29183	0.11205	0.2	0.074197	0.41154	0.051001
		GradientBoosting	28	0.44364	0.064822	0.40915	0.067347	0.27956	0.048096	0.24974	0.12822	0.24685	0.091805	0.1713	0.065081	0.38422	0.06404
		RandomForest	19	0.4795	0.058645	0.44832	0.055539	0.30947	0.039947	0.29899	0.12505	0.29469	0.10449	0.20614	0.07038	0.42316	0.056939
		ElasticNet	21	0.4656	0.063209	0.44252	0.058326	0.30336	0.04365	0.28572	0.10415	0.28664	0.1235	0.19561	0.082657	0.41202	0.058872
		Shuffle	48	0.088597	0.067401	0.055151	0.075919	0.038999	0.049926	0.13476	0.13179	0.11772	0.099468	0.080201	0.070012	0.051648	0.077708
	Locus specific	Ensemble	41	0.33477	0.062082	0.34719	0.057093	0.23766	0.039689	0.15432	0.087015	0.16493	0.12301	0.11881	0.085776	0.34237	0.054021
		ExtraTrees	39	0.3363	0.073404	0.35447	0.061341	0.24371	0.044464	0.13183	0.10165	0.15292	0.13043	0.10952	0.092376	0.35215	0.06135
		GradientBoosting	45	0.23459	0.063641	0.26002	0.065129	0.17412	0.044653	0.12281	0.078698	0.13239	0.12938	0.094112	0.088319	0.24716	0.057805
		RandomForest	37	0.35457	0.058883	0.36462	0.058987	0.24997	0.042752	0.16089	0.081534	0.18313	0.12443	0.12782	0.086831	0.3482	0.056597
		ElasticNet	42	0.33088	0.051868	0.33208	0.064552	0.22458	0.044324	0.16227	0.086838	0.17029	0.12317	0.11855	0.087927	0.3251	0.055562
		Shuffle	53	0.026683	0.053364	0.016623	0.074601	0.011476	0.050245	0.017585	0.17281	0.0034152	0.10745	-0.0022555	0.074814	0.01676	0.074338
	5-mer	Ensemble	37	0.35888	0.068542	0.38495	0.056368	0.26074	0.041807	0.10295	0.10347	0.14583	0.077198	0.097619	0.050312	0.35683	0.049666
		ExtraTrees	39	0.34402	0.063208	0.37308	0.061879	0.25447	0.04369	0.05692	0.10662	0.084242	0.11354	0.056767	0.077825	0.35167	0.048799
		GradientBoosting	43	0.31034	0.07637	0.32633	0.071923	0.2227	0.051036	0.14128	0.10568	0.20584	0.086725	0.14348	0.058094	0.30438	0.066456
		RandomForest	40	0.33587	0.066122	0.38275	0.064158	0.25955	0.044979	0.01787	0.11704	0.048561	0.11971	0.033708	0.074827	0.36888	0.062434
		ElasticNet	44	0.30768	0.051392	0.34906	0.039115	0.23416	0.026651	0.054283	0.10099	0.049118	0.11915	0.033833	0.078942	0.33051	0.031251
		Shuffle	54	-0.017483	0.069296	-0.014079	0.080646	-0.0094961	0.054483	-0.019269	0.083199	-0.035306	0.10244	-0.02218	0.071294	-0.011333	0.081502

## Sheet: Classification
		correlator	rank	AUROC		AUPRC
		category	median	mean	std	mean	std
dataset	feature	model
K562	Full	Ensemble	1.5	0.84583	0.02214	0.65464	0.04368
		RandomForest	1.5	0.8461	0.021912	0.65257	0.04355
		ExtraTrees	3	0.84108	0.022276	0.64422	0.046841
		Shuffle	30.5	0.54818	0.080013	0.29764	0.05783
	DeepBind	Ensemble	5	0.82972	0.025578	0.63636	0.04222
		RandomForest	7	0.82478	0.025863	0.62739	0.035459
		ExtraTrees	4	0.83289	0.02416	0.64121	0.035101
		Shuffle	33	0.51794	0.043757	0.26205	0.042607
	DeepSea	Ensemble	7.5	0.8281	0.020304	0.61417	0.046507
		RandomForest	6.5	0.82831	0.020448	0.61469	0.045236
		ExtraTrees	9	0.82177	0.02186	0.60563	0.052096
		Shuffle	33.5	0.51455	0.08529	0.27011	0.058348
	Motifs	Ensemble	13.5	0.79484	0.040655	0.55696	0.065848
		RandomForest	17	0.79017	0.042178	0.55313	0.068735
		ExtraTrees	15.5	0.79454	0.037152	0.55482	0.069597
		Shuffle	29.5	0.55729	0.075478	0.29909	0.041848
	Experimental	Ensemble	16.5	0.79477	0.030634	0.53628	0.033154
		RandomForest	14.5	0.79723	0.031548	0.53909	0.037594
		ExtraTrees	20.5	0.78698	0.034757	0.52604	0.035421
		Shuffle	28	0.6142	0.073031	0.34659	0.090789
	DeepSea Cell	Ensemble	11	0.81578	0.033108	0.58475	0.07516
		RandomForest	10	0.81795	0.031532	0.60452	0.063946
		ExtraTrees	12	0.81105	0.032778	0.57024	0.075102
		Shuffle	32.5	0.51665	0.095334	0.27081	0.064166
	Experimental Cell	Ensemble	23	0.76109	0.031541	0.49987	0.048721
		RandomForest	22	0.76387	0.035286	0.50909	0.049441
		ExtraTrees	24	0.75427	0.031988	0.49142	0.052251
		Shuffle	30	0.57672	0.067673	0.27761	0.048644
	Locus specific	Ensemble	16.5	0.7946	0.04215	0.53859	0.094069
		RandomForest	18.5	0.79452	0.045171	0.5359	0.099315
		ExtraTrees	20.5	0.7831	0.037997	0.52624	0.086582
		Shuffle	35	0.48885	0.053097	0.24375	0.052869
	5-mer	Ensemble	26.5	0.71802	0.048445	0.4242	0.04407
		RandomForest	26.5	0.71399	0.047923	0.42524	0.045337
		ExtraTrees	25	0.71879	0.047388	0.43365	0.050155
		Shuffle	36	0.46187	0.06639	0.23222	0.045989
LCL-eQTL	Full	Ensemble	1.5	0.79364	0.040685	0.46327	0.090814
		RandomForest	2	0.7947	0.037646	0.45852	0.087138
		ExtraTrees	2.5	0.78626	0.036706	0.46002	0.090586
		Shuffle	28	0.62201	0.061844	0.17393	0.053209
	DeepBind	Ensemble	7.5	0.78231	0.039218	0.37771	0.092317
		RandomForest	10.5	0.78056	0.038142	0.36723	0.077917
		ExtraTrees	9.5	0.77032	0.042636	0.37099	0.099346
		Shuffle	31	0.55403	0.074337	0.13903	0.043278
	DeepSea	Ensemble	7.5	0.76233	0.057941	0.45108	0.094528
		RandomForest	9	0.76025	0.054234	0.44009	0.097735
		ExtraTrees	5.5	0.76541	0.050873	0.45205	0.092465
		Shuffle	33.5	0.50849	0.049335	0.12495	0.037831
	Motifs	Ensemble	13.5	0.75915	0.029867	0.37	0.066676
		RandomForest	11.5	0.76052	0.03131	0.37614	0.056343
		ExtraTrees	15	0.75171	0.03939	0.36821	0.073144
		Shuffle	29	0.6184	0.037073	0.15779	0.036016
	Experimental	Ensemble	18	0.70526	0.048945	0.34628	0.090077
		RandomForest	14	0.70555	0.04861	0.37828	0.089823
		ExtraTrees	19	0.69859	0.05479	0.3242	0.092799
		Shuffle	30	0.59446	0.064285	0.14288	0.046807
	DeepSea Cell	Ensemble	8	0.76235	0.059967	0.43723	0.10319
		RandomForest	8.5	0.76383	0.055627	0.43055	0.097474
		ExtraTrees	11	0.75436	0.061415	0.43624	0.10113
		Shuffle	33.5	0.49159	0.065262	0.12521	0.036024
	Experimental Cell	Ensemble	24.5	0.65859	0.039003	0.29296	0.082856
		RandomForest	22	0.66376	0.041448	0.32012	0.10127
		ExtraTrees	27	0.65217	0.03816	0.26255	0.083123
		Shuffle	32	0.52488	0.069176	0.13537	0.037195
	Locus specific	Ensemble	18	0.70723	0.045334	0.32417	0.10477
		RandomForest	18.5	0.71218	0.044531	0.31727	0.10085
		ExtraTrees	21.5	0.69425	0.045056	0.31561	0.098429
		Shuffle	36	0.47417	0.068359	0.09949	0.023841
	5-mer	Ensemble	24	0.67181	0.046709	0.28058	0.068392
		RandomForest	24	0.67252	0.045338	0.27724	0.068717
		ExtraTrees	24.5	0.66308	0.049902	0.28194	0.069611
		Shuffle	35	0.48587	0.077676	0.11253	0.03728
HepG2-eQTL	Full	Ensemble	1	0.85242	0.04752	0.60714	0.089371
		RandomForest	2.5	0.85227	0.044961	0.59719	0.095421
		ExtraTrees	2.5	0.84913	0.054978	0.60512	0.095409
		Shuffle	28	0.61237	0.051754	0.20886	0.05314
	DeepBind	Ensemble	8	0.81399	0.061783	0.51134	0.10554
		RandomForest	10	0.81395	0.058848	0.50139	0.097425
		ExtraTrees	12	0.80551	0.06657	0.50872	0.10643
		Shuffle	30	0.57826	0.045554	0.16684	0.048366
	DeepSea	Ensemble	5	0.8266	0.045305	0.52291	0.091516
		RandomForest	8	0.82153	0.043715	0.51109	0.089171
		ExtraTrees	4	0.82726	0.046227	0.52335	0.083536
		Shuffle	31.5	0.51399	0.051597	0.1562	0.035245
	Motifs	Ensemble	8.5	0.81185	0.049747	0.51154	0.10128
		RandomForest	8	0.81049	0.052202	0.51505	0.092896
		ExtraTrees	11	0.80354	0.056214	0.5119	0.10384
		Shuffle	29	0.608	0.0523	0.1887	0.056753
	Experimental	Ensemble	22.5	0.71292	0.030482	0.36301	0.069206
		RandomForest	20.5	0.71322	0.034149	0.38099	0.066723
		ExtraTrees	24	0.70844	0.02827	0.33449	0.075966
		Shuffle	31.5	0.56593	0.03884	0.15149	0.034476
	DeepSea Cell	Ensemble	13.5	0.80712	0.052887	0.46495	0.081531
		RandomForest	16	0.80536	0.05219	0.45923	0.074654
		ExtraTrees	14.5	0.80572	0.052692	0.46372	0.081569
		Shuffle	34.5	0.476	0.06555	0.14163	0.031377
	Experimental Cell	Ensemble	25.5	0.65503	0.036224	0.31157	0.029173
		RandomForest	25.5	0.65489	0.034234	0.3304	0.023954
		ExtraTrees	27	0.65124	0.035156	0.29173	0.031156
		Shuffle	34	0.51089	0.032596	0.13191	0.022465
	Locus specific	Ensemble	19.5	0.76095	0.060576	0.37242	0.077683
		RandomForest	22	0.75499	0.065609	0.36089	0.080429
		ExtraTrees	20.5	0.75684	0.061122	0.36592	0.077507
		Shuffle	35.5	0.47763	0.064052	0.12794	0.024307
	5-mer	Ensemble	15	0.78746	0.041816	0.5004	0.080341
		RandomForest	15	0.79248	0.03386	0.48783	0.080008
		ExtraTrees	16.5	0.77952	0.047449	0.48683	0.084637
		Shuffle	34	0.50355	0.045959	0.14074	0.037033
HepG2-chr	Full	Ensemble	1.5	0.80587	0.046855	0.32914	0.073454
		RandomForest	2	0.79515	0.058693	0.33039	0.088305
		ExtraTrees	2.5	0.79834	0.038671	0.31075	0.071918
		Shuffle	24	0.65779	0.060913	0.18509	0.05755
	DeepBind	Ensemble	7.5	0.77356	0.059977	0.30769	0.082212
		RandomForest	11.5	0.75778	0.065036	0.29427	0.074202
		ExtraTrees	8.5	0.77818	0.055845	0.29695	0.080958
		Shuffle	30.5	0.60337	0.056093	0.13579	0.060323
	DeepSea	Ensemble	13.5	0.75019	0.08082	0.29183	0.099142
		RandomForest	16	0.73946	0.084903	0.28707	0.11367
		ExtraTrees	16	0.74303	0.066277	0.27972	0.094807
		Shuffle	32.5	0.56988	0.065155	0.12785	0.05251
	Motifs	Ensemble	8.5	0.77104	0.054824	0.30754	0.068217
		RandomForest	9.5	0.765	0.062475	0.30273	0.055116
		ExtraTrees	11.5	0.76167	0.052159	0.29254	0.078771
		Shuffle	26.5	0.64903	0.078314	0.14685	0.057837
	Experimental	Ensemble	13	0.78421	0.049486	0.25016	0.064169
		RandomForest	12.5	0.78139	0.05468	0.25413	0.070533
		ExtraTrees	11.5	0.78612	0.048299	0.25031	0.065272
		Shuffle	31.5	0.63319	0.061899	0.1192	0.043598
	DeepSea Cell	Ensemble	14.5	0.75161	0.047568	0.26162	0.10734
		RandomForest	17	0.74614	0.056241	0.25973	0.11254
		ExtraTrees	16	0.7471	0.049354	0.26045	0.092264
		Shuffle	31.5	0.59008	0.093728	0.13236	0.058805
	Experimental Cell	Ensemble	12	0.78615	0.051798	0.24996	0.076304
		RandomForest	14.5	0.78205	0.052202	0.23461	0.071607
		ExtraTrees	11.5	0.78476	0.049535	0.25071	0.083858
		Shuffle	35	0.54148	0.083586	0.088661	0.035828
	Locus specific	Ensemble	23	0.66786	0.05888	0.16264	0.055453
		RandomForest	23	0.66424	0.070704	0.16415	0.053166
		ExtraTrees	24.5	0.66293	0.048445	0.14862	0.039224
		Shuffle	34.5	0.50014	0.081418	0.095521	0.041857
	5-mer	Ensemble	28.5	0.64467	0.051222	0.13897	0.052261
		RandomForest	28.5	0.64874	0.04067	0.13756	0.055683
		ExtraTrees	26	0.66013	0.057	0.14335	0.045184
		Shuffle	35.5	0.49955	0.089335	0.088969	0.0291
HepG2-epi	Full	Ensemble	3	0.82652	0.10887	0.27076	0.17075
		RandomForest	7.5	0.79928	0.13017	0.24255	0.15313
		ExtraTrees	3.5	0.83892	0.096958	0.25329	0.15244
		Shuffle	20	0.69212	0.15976	0.17001	0.15696
	DeepBind	Ensemble	14.5	0.7797	0.1142	0.15933	0.13306
		RandomForest	22.5	0.73435	0.14154	0.12786	0.11079
		ExtraTrees	13.5	0.77966	0.1117	0.16978	0.13689
		Shuffle	29.5	0.62246	0.065663	0.087181	0.073045
	DeepSea	Ensemble	7.5	0.7767	0.16628	0.25565	0.17166
		RandomForest	14	0.75657	0.18095	0.21215	0.11485
		ExtraTrees	9.5	0.76948	0.15015	0.24771	0.18069
		Shuffle	32	0.58833	0.19138	0.065633	0.050116
	Motifs	Ensemble	16	0.76786	0.13884	0.1602	0.11755
		RandomForest	17.5	0.75091	0.14055	0.15978	0.11267
		ExtraTrees	17	0.77482	0.1267	0.1457	0.10689
		Shuffle	26.5	0.68076	0.15345	0.1258	0.083618
	Experimental	Ensemble	8.5	0.80069	0.07219	0.22721	0.14239
		RandomForest	8.5	0.80116	0.063511	0.2246	0.13973
		ExtraTrees	8.5	0.79567	0.075705	0.23995	0.1413
		Shuffle	33	0.57204	0.12455	0.0633	0.054931
	DeepSea Cell	Ensemble	16	0.74249	0.14092	0.19331	0.12718
		RandomForest	21.5	0.70533	0.21658	0.1495	0.08331
		ExtraTrees	16	0.7459	0.13128	0.18529	0.11549
		Shuffle	32	0.55596	0.13588	0.071366	0.059585
	Experimental Cell	Ensemble	3.5	0.84657	0.073303	0.24466	0.098142
		RandomForest	6.5	0.83766	0.077388	0.22943	0.11741
		ExtraTrees	2	0.84311	0.077334	0.26427	0.10939
		Shuffle	35.5	0.54281	0.20374	0.058885	0.040773
	Locus specific	Ensemble	22.5	0.71522	0.17714	0.14015	0.11563
		RandomForest	24	0.72962	0.14309	0.11668	0.064594
		ExtraTrees	23	0.69564	0.18695	0.14544	0.12016
		Shuffle	33	0.54842	0.13865	0.069892	0.052449
	5-mer	Ensemble	28	0.67754	0.13979	0.096372	0.090465
		RandomForest	30.5	0.64053	0.15889	0.069555	0.055717
		ExtraTrees	25	0.6849	0.14032	0.13559	0.15821
		Shuffle	34.5	0.56806	0.069984	0.04255	0.018879
hESC	Full	Ensemble	1	0.85165	0.02759	0.55959	0.078629
		RandomForest	3	0.84066	0.028523	0.54873	0.072152
		ExtraTrees	2	0.84881	0.029132	0.55663	0.08249
		Shuffle	29.5	0.56512	0.059362	0.24144	0.063806
	DeepBind	Ensemble	4.5	0.82008	0.023673	0.51109	0.062363
		RandomForest	6	0.81252	0.021688	0.50652	0.058451
		ExtraTrees	4.5	0.81872	0.024007	0.51346	0.06298
		Shuffle	31.5	0.56199	0.057977	0.22841	0.049438
	DeepSea	Ensemble	17.5	0.7601	0.03245	0.46738	0.076736
		RandomForest	20.5	0.75131	0.032696	0.45596	0.074557
		ExtraTrees	18	0.76369	0.03058	0.46301	0.080737
		Shuffle	32.5	0.53612	0.053214	0.2169	0.045665
	Motifs	Ensemble	8	0.80855	0.029471	0.49544	0.060426
		RandomForest	9	0.80879	0.030907	0.49	0.066678
		ExtraTrees	9	0.80682	0.028332	0.49411	0.063992
		Shuffle	29.5	0.5682	0.063304	0.23527	0.057968
	Experimental	Ensemble	11.5	0.79728	0.030197	0.48867	0.063586
		RandomForest	8.5	0.79863	0.031218	0.49641	0.063339
		ExtraTrees	13	0.79699	0.032459	0.4849	0.068291
		Shuffle	29.5	0.57126	0.058825	0.23472	0.032704
	DeepSea Cell	Ensemble	17	0.75627	0.049015	0.47715	0.08414
		RandomForest	19	0.75069	0.0498	0.47082	0.083028
		ExtraTrees	17	0.75755	0.048959	0.47208	0.086636
		Shuffle	33.5	0.51795	0.059904	0.20983	0.049831
	Experimental Cell	Ensemble	13.5	0.78259	0.036781	0.48644	0.058943
		RandomForest	11.5	0.78279	0.040518	0.49083	0.063859
		ExtraTrees	17	0.77693	0.036515	0.46402	0.059737
		Shuffle	31	0.57256	0.055622	0.2062	0.032355
	Locus specific	Ensemble	24	0.71936	0.039964	0.36624	0.063638
		RandomForest	23	0.72141	0.042127	0.37162	0.05101
		ExtraTrees	26	0.70931	0.042035	0.35237	0.070086
		Shuffle	35	0.50054	0.030654	0.19336	0.039923
	5-mer	Ensemble	24.5	0.70513	0.02741	0.37696	0.050512
		RandomForest	26.5	0.70389	0.028397	0.36471	0.049133
		ExtraTrees	23	0.71013	0.023509	0.38499	0.053208
		Shuffle	36	0.4734	0.04973	0.18903	0.037379
