# Supplementary material for: Meta‐analysis of massively parallel reporter assays enables prediction of regulatory function across cell types
Source: Hum Mutat. 2019 Jun 18;40(9):1299–313. doi: 10.1002/humu.23820 (PMC6771677; doi:10.1002/humu.23820)
Supplement: Supplementary file 5 — Supporting information [file HUMU-40-1299-s005.xlsx]

## Sheet: Regression
		correlator	rank	Pearson		Spearman		KendalTau		Pearson_top_25		Spearman_top_25		KendalTau_top_25		Spearman_binned
		category	median	mean	std	mean	std	mean	std	mean	std	mean	std	mean	std	mean	std
dataset	feature	model
K562	Full	Ensemble	1	0.60723	0.028102	0.57799	0.044943	0.40919	0.030922	0.4865	0.11843	0.46421	0.11641	0.32788	0.084651	0.55438	0.041242
		ExtraTrees	4	0.58339	0.033677	0.55678	0.054948	0.39232	0.038047	0.45797	0.10962	0.43787	0.10286	0.30931	0.076457	0.54333	0.056312
		GradientBoosting	2	0.59819	0.021015	0.57071	0.041221	0.40436	0.028503	0.45778	0.13996	0.42821	0.11606	0.2969	0.085659	0.5487	0.036177
		RandomForest	5	0.58061	0.038324	0.55397	0.049545	0.38911	0.036603	0.45473	0.12116	0.43975	0.10714	0.30566	0.079671	0.5377	0.055496
		ElasticNet	18	0.47682	0.06346	0.45373	0.069543	0.3123	0.043807	0.40792	0.13411	0.36394	0.14518	0.25316	0.10872	0.442	0.06789
		Shuffle	38	0.013919	0.09585	-0.0053385	0.093667	-0.0020997	0.06354	0.056976	0.10357	0.051811	0.1229	0.036043	0.088961	-0.012291	0.091489
	DeepBind	Ensemble	3	0.59257	0.037925	0.5373	0.058409	0.3754	0.043276	0.47915	0.10934	0.45563	0.13077	0.31347	0.0992	0.513	0.060963
		ExtraTrees	7	0.56387	0.035626	0.50406	0.066322	0.35095	0.04749	0.46645	0.1249	0.43974	0.13608	0.30549	0.09986	0.47936	0.077693
		GradientBoosting	10	0.54928	0.055319	0.494	0.057722	0.34354	0.041469	0.44057	0.10912	0.41534	0.1192	0.2895	0.090454	0.45771	0.055648
		RandomForest	8	0.56131	0.032155	0.50273	0.062156	0.35162	0.045011	0.4619	0.1278	0.44552	0.12983	0.30555	0.095119	0.48369	0.060873
		ElasticNet	5	0.57978	0.04309	0.53705	0.065134	0.37406	0.049732	0.46659	0.10067	0.44811	0.12657	0.3142	0.09962	0.52067	0.061457
		Shuffle	39	-0.021776	0.066753	-0.0073758	0.06902	-0.0060571	0.046434	-0.049724	0.12195	0.038483	0.081077	0.021865	0.052356	-0.0012953	0.071994
	DeepSea	Ensemble	9	0.54997	0.056706	0.52976	0.056662	0.3691	0.044209	0.41557	0.14764	0.38864	0.13383	0.27685	0.095403	0.51265	0.066915
		ExtraTrees	12	0.53328	0.058496	0.51598	0.064116	0.35858	0.048168	0.39808	0.14394	0.38258	0.14169	0.26773	0.098787	0.49907	0.065356
		GradientBoosting	17	0.50338	0.058999	0.483	0.057981	0.33633	0.045017	0.37669	0.15024	0.35605	0.12611	0.2564	0.08792	0.47167	0.065133
		RandomForest	10	0.53885	0.05571	0.52588	0.060014	0.36783	0.045831	0.39395	0.1477	0.38887	0.13202	0.27826	0.095143	0.50734	0.071657
		ElasticNet	13	0.53238	0.062514	0.50645	0.051813	0.35167	0.036595	0.40601	0.14192	0.36607	0.13516	0.25613	0.096189	0.496	0.053202
		Shuffle	40	0.0042381	0.13436	-0.0083818	0.12055	-0.0057113	0.080708	-0.00014852	0.17318	-0.017494	0.1645	-0.016572	0.11167	-0.013968	0.12088
	Motifs	Ensemble	16	0.52048	0.036545	0.48914	0.060045	0.342	0.040715	0.39827	0.11937	0.38723	0.15246	0.27251	0.1061	0.4547	0.069212
		ExtraTrees	13	0.52622	0.034765	0.5004	0.060589	0.34986	0.042335	0.41225	0.1315	0.38912	0.1499	0.26824	0.10765	0.46438	0.076197
		GradientBoosting	29	0.45326	0.053707	0.42955	0.069702	0.29659	0.048274	0.33056	0.15474	0.3315	0.1622	0.22905	0.11527	0.40036	0.081559
		RandomForest	14	0.52603	0.028937	0.49843	0.058087	0.3475	0.039889	0.41036	0.13319	0.37729	0.15078	0.26313	0.10736	0.47152	0.073122
		ElasticNet	19	0.47761	0.055252	0.43987	0.055094	0.30367	0.035959	0.37817	0.11381	0.37363	0.14124	0.26264	0.10259	0.42195	0.067276
		Shuffle	37	0.039325	0.090886	0.0087451	0.097468	0.0043055	0.065967	0.095009	0.16096	0.075839	0.19497	0.052133	0.13427	0.0026921	0.095209
	Experimental	Ensemble	21	0.46307	0.054988	0.44065	0.074888	0.30435	0.050316	0.36025	0.14146	0.35576	0.15172	0.24719	0.11033	0.43133	0.083788
		ExtraTrees	23	0.45641	0.058455	0.43259	0.070665	0.29924	0.048837	0.37846	0.11044	0.39565	0.12096	0.27381	0.087885	0.42002	0.080547
		GradientBoosting	32	0.39293	0.070212	0.37026	0.077202	0.25459	0.052913	0.26438	0.18653	0.26402	0.20638	0.17827	0.14387	0.36201	0.093835
		RandomForest	20	0.46503	0.055587	0.44125	0.071657	0.30483	0.048499	0.37323	0.11587	0.38389	0.11876	0.26761	0.087746	0.42569	0.065133
		ElasticNet	29	0.42532	0.05666	0.41655	0.069391	0.2861	0.047057	0.34066	0.099943	0.33372	0.12524	0.22676	0.090157	0.39834	0.073186
		Shuffle	36	0.054266	0.10158	0.04575	0.082266	0.03069	0.0562	0.059876	0.14122	0.042708	0.1314	0.030737	0.089104	0.042409	0.074567
	Locus specific	Ensemble	24	0.45605	0.050205	0.43794	0.05826	0.30477	0.042079	0.35717	0.13083	0.3419	0.16798	0.23222	0.11322	0.41873	0.052529
		ExtraTrees	27	0.44959	0.047099	0.43246	0.050366	0.29877	0.034864	0.33801	0.12584	0.31674	0.151	0.21759	0.10534	0.40972	0.055129
		GradientBoosting	34	0.36099	0.066678	0.35328	0.058477	0.23906	0.04445	0.2773	0.13683	0.27284	0.13835	0.19042	0.097861	0.33205	0.056634
		RandomForest	25	0.4537	0.052515	0.43777	0.051223	0.30303	0.035209	0.33924	0.136	0.34294	0.15375	0.23483	0.10856	0.41906	0.056326
		ElasticNet	22	0.4626	0.037431	0.43874	0.052869	0.30373	0.038383	0.37699	0.15967	0.32918	0.16858	0.22821	0.11519	0.42334	0.061637
		Shuffle	41	-0.016622	0.091824	-0.018674	0.086665	-0.013259	0.058276	0.0095584	0.20539	-0.028434	0.22906	-0.029608	0.15202	-0.021349	0.078735
	5-mer	Ensemble	30	0.41992	0.058165	0.4321	0.063857	0.29735	0.046303	0.29473	0.17995	0.29638	0.16793	0.20612	0.12136	0.41034	0.050066
		ExtraTrees	32	0.38678	0.059596	0.39944	0.072069	0.27145	0.050033	0.24073	0.19708	0.21957	0.17431	0.15489	0.11852	0.39536	0.066511
		GradientBoosting	34	0.33633	0.074804	0.36297	0.054509	0.24811	0.039474	0.23242	0.17107	0.26013	0.15063	0.17681	0.1064	0.34969	0.063733
		RandomForest	33	0.37981	0.067389	0.39356	0.081944	0.26933	0.054341	0.24015	0.20113	0.22509	0.18648	0.15646	0.12924	0.38136	0.079559
		ElasticNet	28	0.44041	0.052794	0.44171	0.066119	0.30363	0.048658	0.33146	0.16581	0.31807	0.15365	0.22241	0.10785	0.42004	0.074952
		Shuffle	42	-0.022676	0.092896	-0.024662	0.085204	-0.018648	0.05703	-0.022742	0.16656	-0.040329	0.16787	-0.034647	0.11607	-0.026316	0.095339
LCL-eQTL	Full	Ensemble	2	0.55749	0.050162	0.40168	0.047186	0.27926	0.034157	0.55333	0.08782	0.35745	0.11868	0.24567	0.082291	0.37335	0.041961
		ExtraTrees	1	0.56278	0.046238	0.40374	0.056977	0.27988	0.040618	0.56417	0.083998	0.3549	0.12659	0.24133	0.090743	0.37842	0.055127
		GradientBoosting	5	0.52419	0.062948	0.38302	0.050449	0.26568	0.037532	0.50194	0.084232	0.34417	0.083893	0.23508	0.057147	0.36186	0.043075
		RandomForest	3	0.55952	0.043144	0.40213	0.061669	0.27895	0.045348	0.56608	0.087029	0.34962	0.11509	0.23704	0.079215	0.3703	0.065817
		ElasticNet	18	0.44419	0.047604	0.26283	0.04649	0.17965	0.033314	0.48978	0.091649	0.30903	0.14485	0.21233	0.1004	0.2388	0.034421
		Shuffle	38	0.078077	0.049311	0.065072	0.058265	0.043162	0.038714	0.023848	0.18108	0.0091436	0.13244	0.0030799	0.091641	0.062461	0.068624
	DeepBind	Ensemble	9	0.49525	0.0688	0.38839	0.065775	0.27059	0.047645	0.43505	0.095331	0.31324	0.10396	0.21322	0.072495	0.36447	0.07084
		ExtraTrees	11	0.48023	0.076453	0.37438	0.062022	0.25948	0.044452	0.40176	0.10628	0.2909	0.10079	0.19695	0.06942	0.34147	0.066075
		GradientBoosting	13	0.44801	0.070305	0.35542	0.069571	0.24639	0.051595	0.42037	0.093484	0.32148	0.094467	0.21951	0.063967	0.33629	0.072464
		RandomForest	12	0.47848	0.064353	0.3815	0.062373	0.26415	0.045034	0.41067	0.092359	0.29985	0.10436	0.20366	0.069849	0.34899	0.066256
		ElasticNet	19	0.44091	0.078029	0.34278	0.052891	0.23612	0.037446	0.39791	0.10714	0.27452	0.1127	0.1921	0.078388	0.31061	0.069981
		Shuffle	38	0.04809	0.033924	0.064093	0.033963	0.042246	0.023114	-0.0057067	0.091567	0.029752	0.11766	0.016046	0.081881	0.066183	0.03593
	DeepSea	Ensemble	8	0.53564	0.044632	0.35763	0.045592	0.24709	0.033215	0.55201	0.093755	0.33423	0.10849	0.23005	0.073114	0.32666	0.042366
		ExtraTrees	7	0.52892	0.048184	0.35716	0.04528	0.24623	0.032209	0.54436	0.091902	0.34266	0.11403	0.23467	0.074606	0.33115	0.042708
		GradientBoosting	19	0.47031	0.057203	0.30375	0.052337	0.20822	0.036212	0.48925	0.10734	0.2909	0.087151	0.20235	0.057028	0.27879	0.047319
		RandomForest	5	0.53476	0.049061	0.36061	0.051133	0.24881	0.037596	0.55594	0.095204	0.34778	0.10579	0.239	0.073009	0.33425	0.050531
		ElasticNet	16	0.52855	0.042805	0.34137	0.046642	0.23222	0.033668	0.56784	0.097575	0.2842	0.12184	0.19023	0.083403	0.31607	0.047742
		Shuffle	40	0.035058	0.068476	0.042532	0.049715	0.028737	0.033587	-0.039659	0.14569	-0.0093944	0.11455	-0.0046677	0.085859	0.038968	0.044181
	Motifs	Ensemble	10	0.4866	0.074667	0.37401	0.054518	0.25664	0.040295	0.43863	0.11063	0.29607	0.095118	0.19881	0.069523	0.35273	0.056457
		ExtraTrees	13	0.4781	0.066032	0.37336	0.053619	0.25608	0.038552	0.42038	0.092276	0.29295	0.11029	0.19732	0.078037	0.34724	0.055785
		GradientBoosting	22	0.42741	0.089602	0.32476	0.064873	0.22298	0.046343	0.41278	0.12683	0.27167	0.10117	0.18039	0.070686	0.30712	0.065469
		RandomForest	14	0.47685	0.060601	0.37764	0.052666	0.25936	0.038032	0.4208	0.085227	0.2853	0.090891	0.19433	0.065345	0.35688	0.053306
		ElasticNet	21	0.4293	0.078471	0.32793	0.050734	0.22375	0.035385	0.3954	0.1513	0.27603	0.099669	0.18904	0.074518	0.31234	0.060919
		Shuffle	36	0.076709	0.074389	0.08077	0.070638	0.054307	0.048167	0.028339	0.10769	0.047074	0.11657	0.031148	0.079481	0.080984	0.068273
	Experimental	Ensemble	17	0.44621	0.064713	0.19553	0.061813	0.13339	0.043287	0.53347	0.094886	0.32319	0.12277	0.2301	0.090282	0.17321	0.057353
		ExtraTrees	28	0.40774	0.073219	0.20168	0.056548	0.13791	0.039083	0.52123	0.098762	0.31795	0.13633	0.2232	0.10273	0.17871	0.056086
		GradientBoosting	30	0.40264	0.072008	0.17311	0.056714	0.11814	0.038116	0.50049	0.10761	0.28916	0.10753	0.20394	0.079157	0.1563	0.054756
		RandomForest	20	0.43532	0.065445	0.20252	0.056408	0.13818	0.039848	0.53297	0.0949	0.32284	0.12818	0.22525	0.093015	0.17433	0.054725
		ElasticNet	30	0.4215	0.0484	0.10963	0.070977	0.074219	0.048485	0.49222	0.08032	0.26083	0.081316	0.18076	0.057208	0.094581	0.060974
		Shuffle	37	0.08723	0.078788	0.047512	0.066891	0.031619	0.043973	0.11322	0.16067	0.034494	0.13095	0.021964	0.090881	0.044889	0.060729
	Locus specific	Ensemble	20	0.41761	0.085849	0.30327	0.048159	0.20774	0.034638	0.46189	0.094688	0.29817	0.097362	0.2053	0.067635	0.27599	0.046188
		ExtraTrees	25	0.4102	0.087592	0.28484	0.052486	0.19499	0.037625	0.45362	0.087267	0.27113	0.090921	0.18324	0.064158	0.25799	0.048586
		GradientBoosting	30	0.35809	0.091952	0.2463	0.059698	0.16796	0.041165	0.4462	0.10399	0.29501	0.096356	0.20319	0.06809	0.21574	0.051732
		RandomForest	24	0.39219	0.097019	0.28589	0.048389	0.19571	0.034409	0.42209	0.11353	0.26227	0.10145	0.17942	0.067646	0.26447	0.042302
		ElasticNet	26	0.36301	0.05363	0.28937	0.053188	0.19826	0.038763	0.37389	0.068661	0.26722	0.10154	0.18324	0.06849	0.26131	0.058833
		Shuffle	42	-0.035661	0.053654	-0.017302	0.053269	-0.012553	0.036016	-0.099631	0.063907	-0.10655	0.094279	-0.070312	0.063608	-0.0031756	0.045072
	5-mer	Ensemble	23	0.41531	0.045646	0.29334	0.044115	0.20113	0.031373	0.44721	0.079998	0.22726	0.11199	0.15498	0.078712	0.26396	0.041023
		ExtraTrees	28	0.40028	0.059369	0.27284	0.05089	0.18731	0.036167	0.41325	0.092372	0.19929	0.10353	0.1327	0.073295	0.2426	0.058676
		GradientBoosting	33	0.32661	0.039748	0.24995	0.043796	0.16965	0.030983	0.39573	0.10169	0.21806	0.11656	0.14733	0.078741	0.22916	0.04628
		RandomForest	26	0.4043	0.059595	0.28126	0.050986	0.19274	0.035624	0.4252	0.08209	0.21089	0.099996	0.14155	0.072294	0.25285	0.053315
		ElasticNet	25	0.41035	0.049107	0.28272	0.042706	0.19309	0.02902	0.4336	0.066532	0.22281	0.10617	0.15009	0.073483	0.26453	0.042038
		Shuffle	41	0.0012764	0.042912	-0.024099	0.049993	-0.016087	0.034045	0.000345	0.073996	-0.076512	0.10862	-0.052776	0.076766	-0.025906	0.056716
HepG2-eQTL	Full	Ensemble	2	0.58297	0.05804	0.44682	0.04085	0.31187	0.030093	0.49014	0.12834	0.46671	0.1096	0.32872	0.085963	0.41144	0.041229
		ExtraTrees	1	0.5952	0.048361	0.45396	0.040473	0.31499	0.027496	0.51292	0.12132	0.47122	0.11708	0.33134	0.092015	0.41763	0.048036
		GradientBoosting	5	0.52697	0.065747	0.41971	0.034205	0.29258	0.026013	0.4465	0.1443	0.44603	0.11443	0.31502	0.082901	0.39329	0.043587
		RandomForest	3	0.57811	0.048421	0.43799	0.052425	0.30426	0.038744	0.48991	0.121	0.48507	0.10049	0.34122	0.075611	0.40786	0.057095
		ElasticNet	20	0.4825	0.056906	0.33985	0.052528	0.23335	0.037879	0.41232	0.13887	0.38973	0.072327	0.26374	0.052165	0.30719	0.048739
		Shuffle	37	0.10873	0.082089	0.095504	0.058559	0.063366	0.039845	0.074089	0.15593	0.087151	0.097938	0.056645	0.065672	0.090997	0.06178
	DeepBind	Ensemble	9	0.5312	0.055585	0.40122	0.056125	0.27724	0.040053	0.46762	0.12178	0.42998	0.12034	0.30001	0.092281	0.36738	0.059121
		ExtraTrees	8	0.52728	0.067149	0.40347	0.046896	0.27944	0.03245	0.46212	0.13036	0.42135	0.12183	0.28938	0.093453	0.37213	0.050568
		GradientBoosting	16	0.4653	0.061368	0.355	0.060154	0.24525	0.042473	0.41779	0.13279	0.41052	0.12396	0.28472	0.090045	0.3307	0.061141
		RandomForest	7	0.53428	0.054739	0.40722	0.054529	0.28253	0.03897	0.47032	0.119	0.42715	0.098364	0.29758	0.075892	0.37836	0.057782
		ElasticNet	15	0.46809	0.06793	0.36314	0.038892	0.2501	0.028335	0.429	0.10581	0.40221	0.12394	0.27632	0.093543	0.33883	0.04278
		Shuffle	39	0.065811	0.06409	0.084374	0.059208	0.055435	0.039539	0.0056405	0.059013	0.068156	0.11704	0.045828	0.080353	0.079859	0.052447
	DeepSea	Ensemble	11	0.48075	0.058646	0.38809	0.063852	0.26661	0.047081	0.39232	0.15052	0.44748	0.089219	0.31586	0.067005	0.36816	0.069216
		ExtraTrees	12	0.48389	0.055459	0.37928	0.062398	0.26049	0.045054	0.40252	0.15553	0.44201	0.10039	0.31175	0.073912	0.35661	0.074089
		GradientBoosting	24	0.41927	0.068968	0.33335	0.060356	0.22811	0.042484	0.35329	0.13956	0.43801	0.083432	0.30579	0.064295	0.31551	0.064366
		RandomForest	13	0.47928	0.055315	0.37397	0.07133	0.25599	0.051997	0.39736	0.15461	0.44068	0.11249	0.30942	0.08289	0.35474	0.082012
		ElasticNet	23	0.431	0.066104	0.37385	0.061119	0.25465	0.045092	0.33476	0.15434	0.34859	0.10293	0.23819	0.073423	0.34604	0.069664
		Shuffle	40	0.025485	0.055862	0.03611	0.044787	0.024883	0.029557	-0.03161	0.1135	-0.05805	0.10765	-0.04154	0.074185	0.037249	0.04443
	Motifs	Ensemble	10	0.5448	0.068973	0.39942	0.035987	0.27682	0.026323	0.45747	0.11804	0.39046	0.10464	0.27302	0.078185	0.36412	0.039856
		ExtraTrees	7	0.54673	0.074613	0.40822	0.034403	0.28304	0.025418	0.46555	0.1308	0.39182	0.12877	0.27614	0.098092	0.37436	0.043783
		GradientBoosting	16	0.48418	0.069759	0.35638	0.044736	0.24546	0.032102	0.43198	0.096729	0.37076	0.099947	0.25838	0.073488	0.32874	0.050838
		RandomForest	5	0.55277	0.071379	0.41369	0.034049	0.28683	0.024498	0.46773	0.13076	0.39482	0.12185	0.27977	0.092673	0.37588	0.038225
		ElasticNet	25	0.47607	0.062258	0.33005	0.055106	0.22641	0.037491	0.38204	0.1107	0.343	0.089676	0.22934	0.067259	0.29909	0.054311
		Shuffle	37	0.10456	0.065592	0.13447	0.080207	0.090079	0.053676	0.054789	0.094924	0.080398	0.1171	0.052169	0.078915	0.13286	0.088597
	Experimental	Ensemble	31	0.35682	0.064006	0.23214	0.060175	0.1584	0.042136	0.30318	0.16784	0.25809	0.096093	0.18056	0.064636	0.21622	0.061133
		ExtraTrees	32	0.33959	0.076791	0.23224	0.057025	0.15809	0.039697	0.32112	0.18124	0.27699	0.10684	0.19082	0.073743	0.20604	0.05769
		GradientBoosting	34	0.26981	0.05778	0.17519	0.05521	0.11936	0.039626	0.228	0.12912	0.21955	0.090039	0.15287	0.064354	0.15361	0.055039
		RandomForest	29	0.36076	0.070024	0.23871	0.055573	0.16239	0.038636	0.32564	0.16943	0.27957	0.099365	0.1924	0.069064	0.20999	0.060351
		ElasticNet	35	0.31221	0.083119	0.17419	0.043027	0.1176	0.028986	0.24714	0.17433	0.19954	0.088418	0.13699	0.06082	0.15815	0.039564
		Shuffle	38	0.082321	0.074695	0.032908	0.043061	0.021647	0.028855	0.080696	0.13977	0.071752	0.11464	0.048348	0.074594	0.018067	0.046302
	Locus specific	Ensemble	27	0.39676	0.04497	0.35125	0.035329	0.24045	0.02429	0.31022	0.10655	0.30356	0.11182	0.20798	0.082111	0.31812	0.036738
		ExtraTrees	24	0.42319	0.049237	0.35322	0.039115	0.24126	0.026142	0.3509	0.11513	0.3145	0.094693	0.21521	0.069647	0.32023	0.04303
		GradientBoosting	31	0.28852	0.055662	0.26194	0.037974	0.17697	0.025772	0.24015	0.11008	0.26578	0.099662	0.17553	0.069309	0.23356	0.037732
		RandomForest	27	0.39691	0.048533	0.34598	0.039181	0.2364	0.026886	0.31038	0.099831	0.29435	0.13161	0.20369	0.094423	0.31268	0.044915
		ElasticNet	31	0.34256	0.032562	0.34601	0.043749	0.2369	0.031099	0.23158	0.10423	0.261	0.10745	0.17963	0.075833	0.3121	0.05197
		Shuffle	42	-0.0044061	0.089461	0.0052508	0.078156	0.0033408	0.052618	-0.031499	0.15503	-0.034844	0.1095	-0.027275	0.075731	0.01189	0.085531
	5-mer	Ensemble	18	0.50245	0.054523	0.35187	0.047243	0.24162	0.032759	0.44085	0.11423	0.3975	0.10655	0.27227	0.085101	0.32385	0.052636
		ExtraTrees	11	0.51257	0.065278	0.32768	0.055135	0.22492	0.038697	0.45202	0.12018	0.42322	0.10777	0.29292	0.083002	0.28266	0.053233
		GradientBoosting	26	0.41754	0.060779	0.32971	0.036323	0.22566	0.025534	0.375	0.13175	0.36135	0.11492	0.24611	0.088478	0.29904	0.034855
		RandomForest	13	0.51036	0.062461	0.33633	0.060805	0.23119	0.043241	0.45086	0.11643	0.41568	0.10141	0.28686	0.079409	0.29608	0.065682
		ElasticNet	22.5	0.45364	0.045385	0.32103	0.053136	0.2186	0.036531	0.4071	0.084579	0.36214	0.10493	0.24611	0.077873	0.29159	0.062341
		Shuffle	40	0.016333	0.049214	0.013872	0.056463	0.0095488	0.038463	0.030895	0.099062	0.031858	0.079148	0.019628	0.051073	0.020391	0.044282
HepG2-chr	Full	Ensemble	1	0.59925	0.062814	0.58588	0.044989	0.41482	0.037334	0.3327	0.17631	0.29787	0.14129	0.20758	0.096845	0.55071	0.051863
		ExtraTrees	6	0.56107	0.062283	0.55412	0.044765	0.38838	0.034949	0.28751	0.1715	0.2498	0.14945	0.17172	0.10326	0.51929	0.059994
		GradientBoosting	2	0.5957	0.073541	0.58143	0.046098	0.41302	0.036537	0.33422	0.17661	0.29514	0.1399	0.20579	0.099021	0.54769	0.052528
		RandomForest	9	0.55644	0.074493	0.5348	0.051213	0.3742	0.040782	0.30944	0.19512	0.24821	0.13474	0.17762	0.090302	0.50469	0.06007
		ElasticNet	10	0.53796	0.040052	0.51761	0.050809	0.35987	0.039631	0.30843	0.14245	0.30604	0.1185	0.21177	0.0897	0.47896	0.061414
		Shuffle	42	-0.02463	0.056739	-0.022383	0.052786	-0.015378	0.036114	-0.014748	0.14823	-0.013868	0.1551	-0.010193	0.10472	-0.022999	0.061827
	DeepBind	Ensemble	4	0.5656	0.072506	0.5663	0.06377	0.39961	0.048357	0.26116	0.14857	0.25484	0.14536	0.17839	0.098403	0.53136	0.075863
		ExtraTrees	10	0.53736	0.068664	0.52857	0.062561	0.36952	0.047425	0.2573	0.15933	0.25565	0.142	0.17866	0.096441	0.49687	0.065229
		GradientBoosting	18	0.50837	0.081574	0.51416	0.060377	0.35878	0.046981	0.21092	0.14004	0.208	0.13819	0.14518	0.092337	0.48562	0.055842
		RandomForest	15	0.52836	0.066384	0.52002	0.051611	0.36283	0.038096	0.24174	0.16529	0.24232	0.14595	0.16783	0.10293	0.49309	0.062069
		ElasticNet	4	0.57008	0.071983	0.56454	0.065841	0.3975	0.049548	0.27583	0.13767	0.24323	0.12057	0.16917	0.079126	0.52592	0.066976
		Shuffle	38	0.059457	0.13329	0.062382	0.12815	0.042423	0.087056	0.015053	0.168	0.011361	0.13234	0.0074684	0.090992	0.064983	0.12124
	DeepSea	Ensemble	17	0.53786	0.080196	0.48506	0.04518	0.33746	0.03525	0.33466	0.21685	0.24556	0.15232	0.17408	0.10604	0.45006	0.050228
		ExtraTrees	22	0.50363	0.087428	0.45111	0.058023	0.31221	0.04454	0.319	0.21961	0.23393	0.15711	0.16594	0.10719	0.42572	0.062385
		GradientBoosting	22	0.50332	0.067877	0.44642	0.038232	0.3083	0.028448	0.34127	0.20567	0.24557	0.14256	0.17573	0.095902	0.41387	0.045506
		RandomForest	20	0.50958	0.089192	0.45913	0.059815	0.31813	0.04647	0.32493	0.22003	0.24199	0.15705	0.17074	0.10981	0.43121	0.062006
		ElasticNet	16	0.52864	0.07694	0.49263	0.046506	0.34427	0.037306	0.2923	0.20432	0.2223	0.15827	0.16014	0.10728	0.45853	0.052716
		Shuffle	39	0.047392	0.034691	0.035599	0.041569	0.023916	0.026646	0.097332	0.10516	0.021777	0.069307	0.01695	0.047742	0.02696	0.056886
	Motifs	Ensemble	5	0.56352	0.058824	0.55456	0.04447	0.38871	0.032915	0.30672	0.16861	0.26819	0.15055	0.18557	0.10719	0.52125	0.04312
		ExtraTrees	8	0.54208	0.060969	0.54417	0.050992	0.38228	0.037514	0.25078	0.16324	0.24023	0.15156	0.16405	0.10444	0.50964	0.057118
		GradientBoosting	15	0.52577	0.066133	0.50434	0.045518	0.35	0.031982	0.32251	0.15393	0.28367	0.1286	0.19574	0.090147	0.47793	0.05003
		RandomForest	13	0.53646	0.061263	0.54081	0.054964	0.38037	0.040872	0.24452	0.1612	0.22895	0.14236	0.15786	0.09631	0.50713	0.062898
		ElasticNet	9	0.53821	0.04782	0.52167	0.038111	0.363	0.029043	0.31195	0.16848	0.27319	0.13739	0.18699	0.098347	0.48648	0.048736
		Shuffle	36	0.12144	0.076498	0.10446	0.064671	0.069855	0.043669	0.069864	0.16781	0.06826	0.13971	0.050451	0.095969	0.096008	0.06645
	Experimental	Ensemble	18	0.50754	0.048543	0.48365	0.044028	0.33524	0.03207	0.29075	0.1493	0.28288	0.14348	0.19584	0.10026	0.45139	0.048094
		ExtraTrees	21	0.48674	0.050937	0.47015	0.0433	0.32325	0.033429	0.26479	0.13296	0.25937	0.14446	0.18245	0.099586	0.43769	0.043077
		GradientBoosting	25	0.45793	0.056161	0.43005	0.056391	0.29625	0.04174	0.26535	0.17161	0.25271	0.15102	0.17308	0.11099	0.40047	0.058434
		RandomForest	20	0.49104	0.052299	0.47835	0.039716	0.32979	0.030314	0.25594	0.14484	0.25341	0.14985	0.18015	0.10435	0.448	0.041592
		ElasticNet	17	0.50496	0.039312	0.47874	0.054351	0.32961	0.04008	0.30788	0.1309	0.29198	0.13234	0.20248	0.088644	0.45254	0.063464
		Shuffle	37	0.081971	0.10432	0.095125	0.088715	0.06307	0.058731	-0.061789	0.13325	-0.032841	0.10474	-0.026562	0.070404	0.094198	0.076565
	Locus specific	Ensemble	28	0.36458	0.058458	0.39048	0.043885	0.26592	0.03061	0.050951	0.10899	0.070808	0.10135	0.047798	0.070483	0.3671	0.047402
		ExtraTrees	30	0.35568	0.06221	0.38548	0.05718	0.26334	0.039689	0.042463	0.10915	0.090092	0.10964	0.060128	0.075604	0.36793	0.056267
		GradientBoosting	35	0.27714	0.047676	0.30383	0.038193	0.205	0.026716	0.047224	0.08984	0.038121	0.085597	0.020973	0.057735	0.28494	0.036579
		RandomForest	31	0.35402	0.065116	0.37883	0.051605	0.25857	0.035557	0.048956	0.11758	0.089154	0.10212	0.060204	0.075455	0.35585	0.052973
		ElasticNet	27	0.37374	0.059273	0.39839	0.061224	0.2733	0.042841	0.050625	0.12809	0.084398	0.10728	0.057077	0.077051	0.37107	0.05899
		Shuffle	39	0.040346	0.085679	0.037768	0.074807	0.024118	0.050625	0.039243	0.083884	0.0067521	0.1003	0.0042196	0.068357	0.033005	0.083498
	5-mer	Ensemble	29	0.36294	0.046351	0.35224	0.045851	0.23817	0.030236	0.14308	0.15995	0.15008	0.11264	0.10437	0.081439	0.33798	0.043887
		ExtraTrees	32	0.33574	0.056359	0.34308	0.059883	0.232	0.04059	0.049367	0.16219	0.089831	0.13124	0.058451	0.089363	0.32004	0.062971
		GradientBoosting	34	0.28665	0.047578	0.28218	0.045394	0.19087	0.03017	0.19137	0.17061	0.17297	0.12308	0.11736	0.086214	0.27078	0.045306
		RandomForest	33	0.33419	0.055137	0.33904	0.062981	0.22956	0.042986	0.05066	0.15314	0.10497	0.12635	0.071443	0.0879	0.32385	0.062478
		ElasticNet	27	0.38048	0.03207	0.36689	0.036697	0.24797	0.024291	0.16099	0.13763	0.1637	0.079411	0.1173	0.052396	0.34519	0.033686
		Shuffle	41	0.02146	0.078987	0.007061	0.068818	0.0042769	0.046139	0.071931	0.11797	0.089108	0.10866	0.060847	0.075421	0.0026172	0.070463
HepG2-epi	Full	Ensemble	1	0.47627	0.032875	0.44544	0.046101	0.30804	0.031488	0.29246	0.10238	0.27365	0.089392	0.18326	0.060958	0.42016	0.053954
		ExtraTrees	2	0.4566	0.03296	0.43075	0.041593	0.29784	0.02878	0.28318	0.095633	0.26546	0.10597	0.17866	0.073883	0.39477	0.045253
		GradientBoosting	3	0.44227	0.054237	0.41693	0.070965	0.28801	0.051135	0.25568	0.10968	0.23585	0.080939	0.1623	0.05192	0.38872	0.075153
		RandomForest	4	0.43801	0.049508	0.39521	0.037431	0.27018	0.025518	0.27233	0.1141	0.22708	0.086426	0.15232	0.062431	0.36579	0.046321
		ElasticNet	7	0.42302	0.043735	0.37531	0.068443	0.25705	0.047954	0.28598	0.089272	0.29109	0.086634	0.19817	0.056735	0.3411	0.073263
		Shuffle	38	0.025933	0.10225	0.011453	0.10288	0.008157	0.068988	0.069903	0.11239	0.099768	0.15737	0.068765	0.10404	0.0077844	0.10011
	DeepBind	Ensemble	15	0.40958	0.034064	0.37971	0.057028	0.25963	0.040439	0.22097	0.085313	0.1948	0.089541	0.1319	0.06429	0.35815	0.061699
		ExtraTrees	19	0.40041	0.038607	0.3747	0.051647	0.25623	0.035968	0.20647	0.093069	0.18338	0.1019	0.1257	0.071454	0.34979	0.05483
		GradientBoosting	30	0.32531	0.042258	0.29124	0.055069	0.19652	0.03935	0.17275	0.090846	0.13811	0.075323	0.093135	0.05348	0.2768	0.051433
		RandomForest	20	0.39888	0.037682	0.37068	0.055239	0.25318	0.038469	0.20377	0.088769	0.18501	0.083241	0.12493	0.059274	0.34699	0.073254
		ElasticNet	8	0.42125	0.039696	0.39094	0.0602	0.26637	0.042557	0.25539	0.086541	0.22554	0.1125	0.15563	0.078034	0.36499	0.061234
		Shuffle	42	0.0010726	0.096135	-0.0033965	0.081997	-0.0024177	0.055226	-0.0031334	0.14135	0.012818	0.17879	0.0070757	0.12093	-0.0062596	0.068072
	DeepSea	Ensemble	12	0.43773	0.065432	0.37162	0.051322	0.2537	0.036114	0.29818	0.13709	0.22675	0.079438	0.15345	0.05659	0.34386	0.055098
		ExtraTrees	17	0.41733	0.062898	0.35238	0.056519	0.24125	0.04022	0.28329	0.12533	0.21278	0.068756	0.14368	0.052144	0.32927	0.059801
		GradientBoosting	21	0.39324	0.066424	0.33446	0.045209	0.22782	0.032636	0.28984	0.15901	0.21867	0.1136	0.14904	0.079767	0.29837	0.047499
		RandomForest	19	0.40998	0.068662	0.3448	0.059515	0.23452	0.042165	0.28181	0.12765	0.2059	0.06347	0.13881	0.044328	0.31612	0.056649
		ElasticNet	12	0.42541	0.058896	0.35954	0.051219	0.24639	0.035803	0.28085	0.1233	0.2403	0.074445	0.16547	0.049291	0.32692	0.049593
		Shuffle	36	0.060759	0.065342	0.039874	0.074189	0.026923	0.048972	0.094458	0.11859	0.076594	0.12188	0.048767	0.084442	0.035919	0.073363
	Motifs	Ensemble	12	0.41521	0.034807	0.38066	0.044044	0.26325	0.031347	0.23747	0.11874	0.21383	0.096645	0.14538	0.066777	0.35508	0.056822
		ExtraTrees	13	0.41142	0.031997	0.38423	0.049642	0.26566	0.035604	0.22551	0.10522	0.2013	0.073556	0.13822	0.049231	0.35799	0.057057
		GradientBoosting	27	0.35074	0.055893	0.31846	0.051534	0.21833	0.036223	0.22166	0.12062	0.20777	0.12313	0.14431	0.084153	0.29866	0.066288
		RandomForest	17	0.40394	0.026633	0.37359	0.041798	0.25815	0.030389	0.22256	0.10828	0.20612	0.069518	0.1377	0.046536	0.34008	0.043159
		ElasticNet	24	0.38051	0.035304	0.34206	0.055426	0.23445	0.038907	0.20977	0.13228	0.16758	0.090392	0.11695	0.058838	0.32057	0.064805
		Shuffle	39	0.027815	0.0962	0.0098669	0.081627	0.0067699	0.054042	0.027982	0.11086	0.048934	0.097153	0.032926	0.056925	0.00030609	0.070722
	Experimental	Ensemble	9	0.42067	0.034063	0.37668	0.065114	0.25832	0.044664	0.28994	0.087769	0.30615	0.089006	0.20703	0.05864	0.34735	0.062787
		ExtraTrees	18	0.40106	0.03453	0.35628	0.057537	0.24236	0.039214	0.28888	0.079342	0.30671	0.09498	0.20651	0.062916	0.32959	0.070271
		GradientBoosting	24	0.36454	0.038588	0.33376	0.053202	0.22694	0.036514	0.24651	0.10414	0.25976	0.096924	0.17386	0.067272	0.30555	0.059465
		RandomForest	15	0.40728	0.032212	0.36251	0.054379	0.24748	0.037088	0.2908	0.080351	0.31098	0.082129	0.21016	0.054645	0.33646	0.06001
		ElasticNet	10	0.4176	0.046995	0.36883	0.070757	0.25202	0.049739	0.28518	0.08514	0.29771	0.08578	0.20541	0.05987	0.33017	0.075599
		Shuffle	36	0.040522	0.0615	0.044559	0.05752	0.029857	0.039331	0.010829	0.1465	0.05457	0.1348	0.037602	0.094893	0.036761	0.059552
	Locus specific	Ensemble	32	0.2519	0.046209	0.2334	0.043194	0.15843	0.029385	0.085172	0.11082	0.056626	0.086391	0.032817	0.060314	0.21923	0.049389
		ExtraTrees	33	0.24684	0.060938	0.22393	0.075211	0.15269	0.051079	0.10848	0.097916	0.11333	0.094971	0.074044	0.061942	0.20839	0.084085
		GradientBoosting	35	0.17516	0.053471	0.17883	0.042203	0.12127	0.029039	0.046078	0.12588	0.032929	0.089848	0.019357	0.061316	0.17073	0.040592
		RandomForest	32	0.25139	0.048634	0.23304	0.048292	0.15656	0.0325	0.092004	0.1013	0.05581	0.096022	0.03267	0.064409	0.22215	0.051477
		ElasticNet	34	0.24206	0.044066	0.22881	0.058467	0.15429	0.041096	0.079156	0.136	0.039851	0.13096	0.020209	0.090675	0.20754	0.069252
		Shuffle	41	0.0081688	0.084683	0.0021077	0.082219	0.0012092	0.054764	0.03156	0.13673	-0.003868	0.17203	-0.0043479	0.1164	0.0060538	0.071462
	5-mer	Ensemble	23	0.37223	0.02941	0.35775	0.025838	0.24545	0.018947	0.17927	0.14679	0.178	0.13057	0.12363	0.085751	0.33581	0.034971
		ExtraTrees	26	0.35441	0.034691	0.34445	0.05298	0.23573	0.037372	0.14992	0.14441	0.16708	0.12616	0.11428	0.087677	0.31812	0.058803
		GradientBoosting	29	0.3133	0.050318	0.30404	0.028361	0.20668	0.019914	0.16751	0.14798	0.16315	0.13596	0.10891	0.091049	0.28277	0.024198
		RandomForest	28	0.34963	0.033449	0.3455	0.045561	0.23785	0.033579	0.12549	0.14368	0.13747	0.1243	0.097647	0.082007	0.32106	0.057137
		ElasticNet	25	0.3589	0.020159	0.33866	0.01755	0.23084	0.011824	0.19271	0.12717	0.19298	0.12507	0.13243	0.08259	0.31306	0.029469
		Shuffle	40	0.016361	0.091592	0.010503	0.087498	0.0059487	0.057489	-0.021911	0.12345	-0.029692	0.10812	-0.021491	0.070786	0.012202	0.084796
hESC	Full	Ensemble	2	0.58549	0.04072	0.59601	0.068624	0.42006	0.051799	0.32229	0.10973	0.36375	0.11565	0.25	0.079574	0.57128	0.070021
		ExtraTrees	3	0.57133	0.047058	0.59705	0.067133	0.42129	0.051695	0.26368	0.10926	0.30601	0.14227	0.20852	0.096818	0.57457	0.07055
		GradientBoosting	1	0.6094	0.048135	0.6087	0.065063	0.43314	0.048458	0.34953	0.099569	0.3692	0.10604	0.25953	0.074439	0.57871	0.072676
		RandomForest	4	0.56138	0.04342	0.59024	0.065514	0.41625	0.049391	0.25199	0.10573	0.30434	0.14578	0.2084	0.10119	0.56695	0.066592
		ElasticNet	12	0.51783	0.048307	0.51625	0.055473	0.35917	0.041935	0.28217	0.0968	0.30624	0.098025	0.20576	0.066948	0.49578	0.051798
		Shuffle	40	0.055326	0.071599	0.034137	0.05896	0.023292	0.039372	0.06808	0.097792	0.044484	0.08124	0.030576	0.059539	0.029483	0.066754
	DeepBind	Ensemble	5	0.5494	0.027905	0.55688	0.051794	0.38894	0.038615	0.31202	0.092522	0.33771	0.13414	0.23749	0.094123	0.52995	0.055871
		ExtraTrees	9	0.51591	0.038735	0.52759	0.060826	0.36611	0.046947	0.28105	0.092599	0.30874	0.16165	0.21191	0.11613	0.50946	0.054249
		GradientBoosting	12	0.50985	0.04205	0.51945	0.057974	0.36158	0.041344	0.26648	0.075345	0.29477	0.10055	0.20263	0.075143	0.4917	0.066551
		RandomForest	6	0.53051	0.033731	0.54194	0.058772	0.37821	0.044779	0.29925	0.089864	0.32193	0.14062	0.22193	0.097437	0.51841	0.055691
		ElasticNet	7	0.52113	0.034854	0.53946	0.041569	0.37469	0.030231	0.29493	0.1186	0.31118	0.1545	0.21454	0.1084	0.51235	0.037651
		Shuffle	38	0.086727	0.06822	0.047506	0.042667	0.031835	0.02949	0.14583	0.17421	0.09053	0.10643	0.064661	0.068618	0.047995	0.053472
	DeepSea	Ensemble	18	0.45633	0.032679	0.47168	0.057443	0.32755	0.040678	0.18474	0.10281	0.24043	0.12835	0.17118	0.094256	0.46057	0.071259
		ExtraTrees	24	0.41841	0.050683	0.42493	0.068488	0.29377	0.048403	0.15707	0.12685	0.19993	0.14911	0.14198	0.10701	0.40605	0.078921
		GradientBoosting	23	0.41632	0.033625	0.43954	0.055457	0.30553	0.040258	0.18453	0.084699	0.23896	0.10024	0.16529	0.074851	0.42398	0.063818
		RandomForest	25	0.41622	0.035951	0.42155	0.059438	0.29131	0.042485	0.1608	0.1113	0.20966	0.13942	0.14875	0.10263	0.40095	0.065238
		ElasticNet	20	0.4604	0.030807	0.47702	0.036866	0.32734	0.027392	0.18018	0.077502	0.215	0.13353	0.14887	0.095356	0.45332	0.043307
		Shuffle	39	0.058394	0.049045	0.04882	0.042797	0.03136	0.028499	0.052858	0.1606	0.08318	0.14323	0.053884	0.10016	0.037847	0.04266
	Motifs	Ensemble	11	0.51196	0.033261	0.53183	0.052386	0.3717	0.039275	0.20308	0.086566	0.22276	0.15645	0.15683	0.11108	0.5086	0.055551
		ExtraTrees	13	0.50447	0.040826	0.52966	0.052642	0.3679	0.037751	0.18426	0.10373	0.20469	0.15464	0.13935	0.11247	0.50952	0.048741
		GradientBoosting	18	0.45945	0.047295	0.47795	0.052753	0.33227	0.038644	0.20525	0.09134	0.21635	0.13063	0.15213	0.093624	0.45829	0.058774
		RandomForest	14	0.50422	0.042829	0.53774	0.051702	0.37349	0.037226	0.15472	0.10432	0.17678	0.14988	0.1203	0.10637	0.51677	0.050144
		ElasticNet	18	0.47023	0.032085	0.49898	0.057933	0.34623	0.042129	0.17516	0.086504	0.19642	0.15005	0.13358	0.098324	0.4815	0.061014
		Shuffle	36	0.090703	0.070105	0.10219	0.082178	0.069783	0.056202	0.090822	0.097969	0.096967	0.10912	0.065664	0.071136	0.10022	0.079288
	Experimental	Ensemble	12	0.50496	0.056563	0.49093	0.067234	0.34031	0.050107	0.2764	0.1217	0.30185	0.11459	0.20702	0.077166	0.46515	0.068275
		ExtraTrees	17	0.4861	0.060371	0.47376	0.066398	0.32875	0.048052	0.27946	0.12803	0.29317	0.11326	0.20138	0.076369	0.45029	0.063918
		GradientBoosting	19	0.46337	0.059327	0.45377	0.074766	0.31009	0.053264	0.22787	0.13679	0.25629	0.1158	0.1708	0.077986	0.43646	0.071919
		RandomForest	15	0.4979	0.05912	0.48209	0.063509	0.33615	0.04639	0.28747	0.10846	0.30176	0.10612	0.2104	0.074001	0.45948	0.068433
		ElasticNet	16	0.49076	0.054058	0.47769	0.055714	0.33041	0.041672	0.27932	0.084241	0.30685	0.082621	0.21303	0.060114	0.45481	0.056324
		Shuffle	36	0.10615	0.057327	0.093925	0.063678	0.062633	0.043476	0.09226	0.11372	0.086732	0.11906	0.064035	0.086938	0.08616	0.058346
	Locus specific	Ensemble	31	0.33477	0.062082	0.34719	0.057093	0.23766	0.039689	0.15432	0.087015	0.16493	0.12301	0.11881	0.085776	0.34237	0.054021
		ExtraTrees	30	0.3363	0.073404	0.35447	0.061341	0.24371	0.044464	0.13183	0.10165	0.15292	0.13043	0.10952	0.092376	0.35215	0.06135
		GradientBoosting	35	0.23459	0.063641	0.26002	0.065129	0.17412	0.044653	0.12281	0.078698	0.13239	0.12938	0.094112	0.088319	0.24716	0.057805
		RandomForest	27	0.35457	0.058883	0.36462	0.058987	0.24997	0.042752	0.16089	0.081534	0.18313	0.12443	0.12782	0.086831	0.3482	0.056597
		ElasticNet	32	0.33088	0.051868	0.33208	0.064552	0.22458	0.044324	0.16227	0.086838	0.17029	0.12317	0.11855	0.087927	0.3251	0.055562
		Shuffle	41	0.026683	0.053364	0.016623	0.074601	0.011476	0.050245	0.017585	0.17281	0.0034152	0.10745	-0.0022555	0.074814	0.01676	0.074338
	5-mer	Ensemble	27	0.35888	0.068542	0.38495	0.056368	0.26074	0.041807	0.10295	0.10347	0.14583	0.077198	0.097619	0.050312	0.35683	0.049666
		ExtraTrees	29	0.34402	0.063208	0.37308	0.061879	0.25447	0.04369	0.05692	0.10662	0.084242	0.11354	0.056767	0.077825	0.35167	0.048799
		GradientBoosting	33	0.31034	0.07637	0.32633	0.071923	0.2227	0.051036	0.14128	0.10568	0.20584	0.086725	0.14348	0.058094	0.30438	0.066456
		RandomForest	30	0.33587	0.066122	0.38275	0.064158	0.25955	0.044979	0.01787	0.11704	0.048561	0.11971	0.033708	0.074827	0.36888	0.062434
		ElasticNet	34	0.30768	0.051392	0.34906	0.039115	0.23416	0.026651	0.054283	0.10099	0.049118	0.11915	0.033833	0.078942	0.33051	0.031251
		Shuffle	42	-0.017483	0.069296	-0.014079	0.080646	-0.0094961	0.054483	-0.019269	0.083199	-0.035306	0.10244	-0.02218	0.071294	-0.011333	0.081502

## Sheet: Classification
	correlator	rank	AUROC		AUPRC
	category	median	mean	std	mean	std
training set	test set
K562	K562
	LCL-eQTL	15.5	0.69507	0.060012	0.36007	0.11853
	HepG2-eQTL	18	0.67183	0.0504	0.34349	0.06982
	HepG2-chr	16	0.74976	0.052662	0.21939	0.055199
	HepG2-epi	22.5	0.74264	0.11176	0.10494	0.056694
	hESC	17	0.6785	0.036246	0.35147	0.044726
LCL-eQTL	K562	7.5	0.74487	0.02439	0.53953	0.065968
	LCL-eQTL
	HepG2-eQTL	4	0.76548	0.046507	0.42883	0.053483
	HepG2-chr	15	0.75741	0.052838	0.21703	0.059313
	HepG2-epi	14.5	0.77651	0.11701	0.18833	0.12855
	hESC	10	0.74136	0.018313	0.42717	0.074126
HepG2-eQTL	K562	10	0.70728	0.03212	0.50479	0.064098
	LCL-eQTL	9	0.75504	0.052933	0.37772	0.099704
	HepG2-eQTL
	HepG2-chr	15	0.76362	0.044084	0.19561	0.041941
	HepG2-epi	18	0.76327	0.11182	0.14013	0.092226
	hESC	9	0.74519	0.026328	0.41975	0.065048
HepG2-chr	K562	17.5	0.60528	0.038566	0.40323	0.049542
	LCL-eQTL	24.5	0.65585	0.034752	0.18962	0.050349
	HepG2-eQTL	18	0.72069	0.048921	0.23267	0.050256
	HepG2-chr
	HepG2-epi	9.5	0.83405	0.0975	0.25483	0.13996
	hESC	14	0.70484	0.027553	0.39455	0.053374
HepG2-epi	K562	23.5	0.52904	0.042973	0.28239	0.035505
	LCL-eQTL	28.5	0.59657	0.048476	0.14295	0.027687
	HepG2-eQTL	27	0.62826	0.065416	0.17027	0.029752
	HepG2-chr	9	0.78116	0.074496	0.29406	0.11334
	HepG2-epi
	hESC	20	0.63004	0.039174	0.31994	0.062727
hESC	K562	15.5	0.64613	0.024876	0.40438	0.049503
	LCL-eQTL	17	0.70635	0.030884	0.31541	0.086671
	HepG2-eQTL	11	0.75203	0.030457	0.354	0.067176
	HepG2-chr	12.5	0.77056	0.062899	0.21781	0.056346
	HepG2-epi	16.5	0.75375	0.14155	0.2042	0.19254
	hESC
