# Supplementary material for: Meta‐analysis of massively parallel reporter assays enables prediction of regulatory function across cell types
Source: Hum Mutat. 2019 Jun 18;40(9):1299–313. doi: 10.1002/humu.23820 (PMC6771677; doi:10.1002/humu.23820)
Supplement: Supplementary file 6 — Supporting information [file HUMU-40-1299-s006.xlsx]

## Sheet: DeepBind correlations
		correlator	rank	dataset rank	Pearson		Spearman		KendalTau		Pearson_top_25		Spearman_top_25		KendalTau_top_25		Spearman_binned		AUROC	AUPRC
		category	median	median	value	pvalue	value	pvalue	value	pvalue	value	pvalue	value	pvalue	value	pvalue	value	pvalue	value	value
dataset	gene_symbol	deepbind_id
K562	BACH1	D00740.002	8	6	0.3612	2.0416e-47	0.33179	7.5475e-40	0.22452	9.1767e-39	0.24025	2.5264e-06	0.19729	0.00012027	0.13545	9.0027e-05	0.31662	2.9604e-36	0.70685	0.43007
	JUN	D00777.002	9.5	4	0.37142	3.0807e-50	0.25544	9.312e-24	0.1701	5.7898e-23	0.31287	5.8425e-10	0.2917	8.6334e-09	0.19657	1.3226e-08	0.25171	4.2938e-23	0.68824	0.45562
	BATF	D00741.001	16	9	0.33201	6.6901e-40	0.30385	2.187e-33	0.20453	1.8233e-32	0.23268	5.2761e-06	0.22324	1.2783e-05	0.14845	1.7705e-05	0.28269	6.0997e-29	0.69704	0.41601
	FOSL2	D00759.001	20.5	5	0.37042	5.8647e-50	0.2651	1.5796e-25	0.17835	4.3991e-25	0.30482	1.6685e-09	0.26152	2.7916e-07	0.17672	3.2353e-07	0.2407	3.3729e-21	0.68024	0.43105
	MAFK	D00503.014	21.5	3	0.37223	1.8199e-50	0.35366	2.1309e-45	0.23959	6.5317e-44	0.27822	4.2933e-08	0.27186	8.891e-08	0.18362	1.1038e-07	0.34134	3.2289e-42	0.71219	0.42932
		D00503.004	172	119	0.11253	1.2601e-05	0.14222	3.2033e-08	0.094149	4.7261e-08	0.030229	0.55952	0.030633	0.55428	0.019409	0.5747	0.12899	5.4162e-07	0.5827	0.28697
	FOS	D00760.003	23.5	14	0.35072	1.2626e-44	0.22017	6.5064e-18	0.14751	1.1624e-17	0.26747	1.4528e-07	0.2206	1.6256e-05	0.14967	1.5111e-05	0.1987	8.2146e-15	0.6551	0.42734
	SIX5	D00806.003	24	18	0.2448	6.7856e-22	0.26432	2.212e-25	0.17761	6.9131e-25	0.10349	0.045202	0.12955	0.012042	0.086077	0.012824	0.25202	3.7751e-23	0.66427	0.38484
	SP1	D00650.007	25.5	22	0.25455	1.3442e-23	0.23586	2.1431e-20	0.15717	7.7839e-20	0.13401	0.0093752	0.15295	0.0029826	0.10107	0.0034784	0.22435	1.4802e-18	0.65959	0.39332
		D00650.005	51	65	0.16206	2.7705e-10	0.18868	1.7686e-13	0.12744	1.4412e-13	0.035491	0.49322	-0.02554	0.622	-0.015658	0.65076	0.18498	5.2632e-13	0.59204	0.33775
	BCL3	D00743.001	25.5	29	0.22302	2.3783e-18	0.21808	1.3511e-17	0.1467	1.7447e-17	0.22453	1.1353e-05	0.20492	6.401e-05	0.13689	7.569e-05	0.20737	5.05e-16	0.63715	0.33173
	GABPA	D00409.004	28.5	23	0.27952	2.6274e-28	0.22212	3.2762e-18	0.14803	8.9602e-18	0.2074	5.1888e-05	0.23417	4.5739e-06	0.15836	4.6816e-06	0.21636	2.4486e-17	0.65373	0.39026
		D00409.003	200	209	0.069012	0.0075197	0.070943	0.0059988	0.046877	0.0065447	0.052816	0.30769	0.03122	0.54671	0.018453	0.59368	0.064004	0.013194	0.5432	0.26192
	TBL1XR1	D00816.001	28.5	26	0.24496	6.3891e-22	0.22103	4.8084e-18	0.14797	9.2051e-18	0.20873	4.6309e-05	0.14747	0.0042106	0.099082	0.0041747	0.21459	4.4866e-17	0.66133	0.34917
	JUND	D00776.005	30.5	7	0.35922	7.0096e-47	0.28459	2.5198e-29	0.19249	6.0316e-29	0.25028	9.1623e-07	0.23163	5.8363e-06	0.15771	5.1249e-06	0.27803	5.1764e-28	0.68791	0.43687
	ATF1	D00737.001	30.5	6	0.32358	7.0735e-38	0.32088	3.0501e-37	0.21746	1.7664e-36	0.23159	5.8558e-06	0.2398	2.6415e-06	0.16209	2.7835e-06	0.31067	6.6799e-35	0.72615	0.41273
	JUNB	D00775.001	31.5	2	0.38688	1.0459e-54	0.28832	4.3619e-30	0.19453	1.6777e-29	0.31519	4.2928e-10	0.29927	3.3799e-09	0.20294	4.4372e-09	0.26502	1.637e-25	0.69866	0.44502
	RCOR1	D00798.001	32	32	0.27875	3.7338e-28	0.20904	2.9103e-16	0.14032	3.9722e-16	0.21263	3.3034e-05	0.12536	0.015134	0.082825	0.016637	0.18669	3.1866e-13	0.66917	0.39292
	CEBPB	D00317.009	32.5	19	0.28388	3.5032e-29	0.24153	2.4379e-21	0.16333	2.6911e-21	0.22887	7.5799e-06	0.16107	0.0017534	0.10931	0.0015763	0.22637	7.151e-19	0.65947	0.36743
		D00317.003	276	242	0.060714	0.018729	0.054807	0.033856	0.036942	0.032122	0.015191	0.76936	-0.041148	0.4269	-0.027808	0.42141	0.040024	0.1214	0.54376	0.25681
	FEV	D00387.001	33	40	0.24225	1.8444e-21	0.15417	1.9719e-09	0.10143	4.0174e-09	0.1729	0.00077249	0.20537	6.1643e-05	0.13699	7.4781e-05	0.14336	2.4819e-08	0.62026	0.38003
	NFYB	D00789.003	33.5	85	0.14241	3.0696e-08	0.15867	6.5155e-10	0.10609	7.5676e-10	0.020299	0.6952	0.029159	0.57351	0.019651	0.56994	0.15734	9.0854e-10	0.60025	0.32436
	IRF4	D00476.004	36	17	0.27413	3.007e-27	0.27839	4.4035e-28	0.18709	1.9443e-27	0.20069	9.1096e-05	0.19175	0.0001873	0.12947	0.00018165	0.26967	2.1735e-26	0.675	0.3635
		D00476.002	201	186	0.054005	0.036555	0.11306	1.1447e-05	0.074927	1.3851e-05	-0.087991	0.088841	-0.069669	0.17822	-0.04769	0.16798	0.097979	0.00014503	0.55623	0.26394
	MTA3	D00783.001	36.5	24	0.25881	2.2922e-24	0.24207	1.9785e-21	0.16144	7.6223e-21	0.19181	0.00018647	0.17256	0.00079185	0.11322	0.0010632	0.22901	2.7362e-19	0.66714	0.36621
	ELF1	D00356.010	36.5	39	0.23594	2.0777e-20	0.15309	2.5615e-09	0.10089	4.843e-09	0.19316	0.00016758	0.21386	2.9668e-05	0.14435	3.0024e-05	0.15036	4.9197e-09	0.62527	0.36124
		D00356.005	58	41	0.22381	1.7921e-18	0.19745	1.2171e-14	0.13271	1.383e-14	0.14732	0.0042505	0.18398	0.00034159	0.12204	0.000418	0.19067	9.7483e-14	0.6319	0.35732
	MEF2C	D00782.001	36.5	15	0.29592	1.1236e-31	0.2392	6.003e-21	0.16159	7.024e-21	0.2742	6.8153e-08	0.22647	9.4829e-06	0.15323	9.417e-06	0.22003	6.8494e-18	0.66148	0.36654
	ETS1	D00378.009	37	45	0.2412	2.7715e-21	0.17833	3.5362e-12	0.1173	1.0182e-11	0.16384	0.001454	0.15563	0.0025097	0.10154	0.0033294	0.17634	6.1649e-12	0.64203	0.37072
		D00378.007	101.5	95	0.23868	7.3365e-21	0.103	6.4624e-05	0.068404	7.2518e-05	0.16427	0.0014122	0.092789	0.072697	0.061278	0.076453	0.087	0.00074635	0.57488	0.36589
	CBX3	D00748.001	38	16	0.27335	4.2576e-27	0.24134	2.6254e-21	0.16251	4.2358e-21	0.23493	4.2499e-06	0.20613	5.779e-05	0.13932	5.6315e-05	0.23501	2.9552e-20	0.66813	0.37152
	TAF1	D00813.009	38	36	0.25578	8.0888e-24	0.20145	3.4364e-15	0.13547	3.8908e-15	0.19608	0.00013263	0.16105	0.0017555	0.10667	0.0020424	0.19703	1.3863e-14	0.6529	0.38087
	ETV2	D00380.002	38.5	30	0.25252	3.0766e-23	0.2227	2.6652e-18	0.14952	4.1932e-18	0.17213	0.00081651	0.1809	0.00043076	0.12082	0.00047764	0.20635	7.0652e-16	0.64777	0.37571
	NFE2	D00535.004	39	21	0.28655	1.0051e-29	0.20527	1.0039e-15	0.13715	1.7852e-15	0.22344	1.2554e-05	0.21144	3.6668e-05	0.14186	4.104e-05	0.18904	1.5889e-13	0.65122	0.38329
		D00535.003	57.5	65	0.21518	3.6717e-17	0.1713	2.4531e-11	0.11511	2.4369e-11	0.13165	0.010713	0.077989	0.13168	0.049656	0.15111	0.14565	1.4726e-08	0.58531	0.33318
	ETV1	D00379.001	40	37	0.24114	2.8395e-21	0.16572	1.0786e-10	0.10921	2.3761e-10	0.14758	0.0041818	0.21815	2.0282e-05	0.1467	2.2222e-05	0.158	7.7064e-10	0.63433	0.38144
	STAT3	D00810.001	41	3	0.37317	9.8375e-51	0.2191	9.4799e-18	0.1468	1.659e-17	0.34819	3.9633e-12	0.30879	9.9828e-10	0.20775	1.8973e-09	0.19906	7.3417e-15	0.67281	0.43704
	THAP1	D00820.001	42	82	0.14081	4.3917e-08	0.19951	6.3702e-15	0.13301	1.2071e-14	-0.030367	0.55772	-0.062051	0.23062	-0.040999	0.23588	0.19766	1.1371e-14	0.63289	0.30653
	POU2F2	D00589.005	42.5	39	0.18882	1.6969e-13	0.19941	6.5624e-15	0.13449	6.137e-15	0.19026	0.00021057	0.21249	3.344e-05	0.14482	2.828e-05	0.19034	1.0741e-13	0.64445	0.30383
		D00589.001	446.5	448	-0.017106	0.50811	-0.053812	0.037234	-0.035829	0.037682	0.11995	0.020157	0.077461	0.13432	0.050312	0.14578	-0.063326	0.014198	0.47365	0.21072
	MEF2A	D00505.006	43.5	12	0.27397	3.2311e-27	0.26564	1.2547e-25	0.17965	1.9926e-25	0.20767	5.0694e-05	0.21928	1.8318e-05	0.14892	1.6651e-05	0.25701	4.8594e-24	0.67831	0.36621
		D00505.003	264.5	205	0.049961	0.05312	0.077824	0.0025684	0.052213	0.0024561	-0.074656	0.14905	-0.04904	0.34361	-0.032272	0.3508	0.077329	0.0027363	0.53571	0.27215
	SPI1	D00655.006	44	30	0.22787	4.158e-19	0.23973	4.8984e-21	0.16128	8.348e-21	0.14708	0.0043134	0.18149	0.00041201	0.12127	0.00045458	0.24801	1.9035e-22	0.66252	0.35484
		D00655.002	137	106	0.098508	0.00013344	0.14441	1.9548e-08	0.096515	2.1616e-08	0.017473	0.73592	0.048999	0.34401	0.030133	0.38365	0.13601	1.2505e-07	0.60199	0.29972
	NFATC1	D00534.004	49	17	0.27932	2.8755e-28	0.23718	1.2983e-20	0.1598	1.8668e-20	0.25858	3.8299e-07	0.21716	2.2166e-05	0.1462	2.3695e-05	0.22902	2.7334e-19	0.65415	0.36387
		D00534.003	285.5	136	0.079605	0.0020396	0.15572	1.3516e-09	0.10377	1.7539e-09	0.028325	0.58452	0.064558	0.21229	0.042597	0.21812	0.15898	6.0333e-10	0.57935	0.26854
	FOXP2	D00764.001	49.5	22	0.24808	1.8507e-22	0.23252	7.5035e-20	0.15604	1.4127e-19	0.14014	0.0065642	0.17798	0.00053479	0.1195	0.00055017	0.22233	3.0401e-18	0.67163	0.3784
	TFAP2C	D00683.007	50.5	47	0.22438	1.4614e-18	0.17693	5.2443e-12	0.11804	7.5447e-12	0.18409	0.0003388	0.16477	0.0013643	0.11103	0.0013266	0.17171	2.1999e-11	0.62385	0.34238
		D00683.002	291	204	0.09269	0.00032636	0.069192	0.0073649	0.047187	0.0061975	0.05324	0.30382	0.034596	0.50419	0.022874	0.5084	0.062965	0.014761	0.52264	0.26986
	ATF3	D00739.001	51	59	0.18553	4.4866e-13	0.17607	6.6583e-12	0.11736	9.9297e-12	0.11002	0.033181	0.14203	0.0058666	0.097557	0.0047944	0.17103	2.6404e-11	0.62299	0.33852
	ELK1	D00360.007	52	41	0.25959	1.6491e-24	0.18578	4.1634e-13	0.12386	6.7417e-13	0.19992	9.699e-05	0.15338	0.0029013	0.10305	0.0028894	0.17602	6.741e-12	0.6343	0.37347
		D00360.004	98.5	110	0.23235	7.9907e-20	0.12122	2.5183e-06	0.081941	2.0029e-06	0.13928	0.0069065	0.078181	0.13073	0.053292	0.12338	0.10066	9.4689e-05	0.5731	0.36178
	STAT5A	D00811.001	52.5	44	0.22084	5.1495e-18	0.21884	1.0374e-17	0.14641	2.0199e-17	0.16806	0.0010873	0.14472	0.0049854	0.094577	0.0062501	0.21029	1.9189e-16	0.63241	0.33203
	ETV5	D00383.002	58.5	56	0.19552	2.2153e-14	0.17764	4.2897e-12	0.12032	2.9675e-12	0.12046	0.019627	0.15225	0.0031193	0.09696	0.0050596	0.16101	3.6225e-10	0.61298	0.33618
	FLI1	D00389.005	59	39	0.2542	1.549e-23	0.17253	1.7586e-11	0.11447	3.1387e-11	0.17418	0.00070495	0.18485	0.00031981	0.12461	0.00031497	0.15866	6.543e-10	0.62888	0.37388
	SRF	D00660.007	60	45	0.19565	2.1271e-14	0.19985	5.7108e-15	0.13458	6.0213e-15	0.17604	0.00061605	0.12706	0.013809	0.085137	0.013839	0.20235	2.5774e-15	0.62746	0.32355
		D00660.005	257.5	205	0.051365	0.046773	0.065267	0.011487	0.043072	0.012474	0.11119	0.031341	0.064203	0.21483	0.041983	0.22482	0.069982	0.006717	0.53941	0.24746
	ELF5	D00359.004	60.5	52	0.21027	1.9284e-16	0.17991	2.2679e-12	0.12119	2.064e-12	0.09572	0.064072	0.14872	0.0038966	0.096616	0.005217	0.17232	1.8627e-11	0.62034	0.3665
	FOXM1	D00763.001	62	48	0.21704	1.9374e-17	0.16956	3.9157e-11	0.1138	4.0837e-11	0.20346	7.2344e-05	0.15257	0.0030569	0.098769	0.0042959	0.16004	4.6299e-10	0.63102	0.33462
	CHD2	D00751.005	62.5	64	0.21146	1.296e-16	0.17357	1.3257e-11	0.11697	1.2387e-11	0.16827	0.0010716	0.11275	0.029036	0.076745	0.026598	0.165	1.2993e-10	0.58957	0.32087
	ELK4	D00363.003	62.5	52	0.22221	3.1675e-18	0.13232	2.7295e-07	0.086575	5.1149e-07	0.14739	0.0042335	0.15168	0.0032352	0.10202	0.003182	0.11936	3.585e-06	0.60549	0.37227
		D00363.004	81	59	0.19521	2.4371e-14	0.11573	7.0514e-06	0.076772	8.4552e-06	0.15258	0.003054	0.13223	0.010369	0.091268	0.0083222	0.1017	7.9923e-05	0.59245	0.34318
	TBP	D00817.001	66.5	65	0.20331	1.8925e-15	0.15526	1.5151e-09	0.10371	1.7878e-09	0.20163	8.4287e-05	0.12485	0.015559	0.084394	0.014688	0.14137	3.8762e-08	0.6133	0.32036
	IKZF1	D00774.001	67	63	0.17413	1.1379e-11	0.1738	1.2454e-11	0.11601	1.7006e-11	0.12707	0.013797	0.12065	0.019431	0.081143	0.018977	0.16501	1.2968e-10	0.61824	0.31097
	SMARCB1	D00807.001	67.5	60	0.19108	8.6149e-14	0.12351	1.6154e-06	0.083235	1.3777e-06	0.20792	4.9616e-05	0.15693	0.0023059	0.10618	0.0021408	0.1127	1.2224e-05	0.58973	0.32728
	EGR1	D00351.009	68.5	84	0.13699	1.0117e-07	0.16295	2.2074e-10	0.10823	3.4308e-10	0.035822	0.48919	0.10115	0.050309	0.066612	0.054124	0.15602	1.2564e-09	0.60785	0.3096
		D00351.006	311.5	354	0.0082673	0.7491	0.0071356	0.78252	0.0050404	0.77	0.021865	0.67298	0.01376	0.79056	0.0092266	0.78966	0.0036629	0.88732	0.49694	0.23061
		D00351.001	426.5	484	-0.018945	0.4636	-0.082236	0.0014393	-0.054234	0.0016556	-0.081112	0.11687	-0.1006	0.051593	-0.066326	0.055162	-0.084669	0.0010334	0.44477	0.23164
	POU2F1	D00587.002	73.5	76	0.14751	9.5841e-09	0.16744	6.8619e-11	0.11205	8.0567e-11	0.080663	0.11891	0.067406	0.19276	0.045434	0.18899	0.16099	3.6388e-10	0.60808	0.28951
	ELF3	D00357.002	75	72	0.21319	7.2191e-17	0.15737	9.0055e-10	0.10507	1.0979e-09	0.10329	0.045617	0.11683	0.023665	0.077292	0.02544	0.15829	7.1716e-10	0.61277	0.36778
	MAFF	D00501.004	78.5	35	0.21433	4.906e-17	0.22715	5.3896e-19	0.15554	1.8397e-19	0.13906	0.0069978	0.17434	0.0006969	0.11873	0.00059739	0.20666	6.3746e-16	0.63448	0.33296
		D00501.003	188.5	141	0.10119	8.6898e-05	0.086388	0.00081353	0.058449	0.00069777	0.06579	0.20367	0.088166	0.088204	0.061791	0.07402	0.075341	0.0035152	0.54393	0.28061
	POU1F1	D00586.004	79	69	0.15933	5.5311e-10	0.16883	4.7585e-11	0.11289	5.8171e-11	0.12491	0.015511	0.074343	0.15077	0.049727	0.15052	0.16166	3.0717e-10	0.60876	0.29208
	MYC	D00785.001	79	74	0.14002	5.2234e-08	0.16673	8.2845e-11	0.11209	7.944e-11	-0.0027691	0.95738	0.011096	0.83041	0.0076437	0.8251	0.15965	5.0966e-10	0.61738	0.32802
	RUNX3	D00624.009	80	122	0.13727	9.5206e-08	0.12329	1.6883e-06	0.082233	1.8415e-06	0.059895	0.24726	0.031212	0.54681	0.021363	0.53682	0.11267	1.228e-05	0.60412	0.31414
		D00624.007	332	371	-0.028641	0.26778	5.3433e-05	0.99835	0.00012024	0.99443	-0.13406	0.0093437	-0.088119	0.088374	-0.05854	0.090554	0.0023124	0.92872	0.5155	0.24826
	ETV6	D00384.002	80.5	68	0.22787	4.1473e-19	0.15714	9.5424e-10	0.10507	1.0969e-09	0.13505	0.0088325	0.12387	0.0164	0.080758	0.019552	0.14701	1.0764e-08	0.59586	0.36383
	ETV4	D00382.003	81	106	0.14872	7.2275e-09	0.085219	0.0009577	0.056717	0.001002	0.099864	0.053331	0.08339	0.1069	0.057285	0.097681	0.081676	0.0015515	0.56309	0.32529
	LHX2	D00493.003	83	100	0.12213	2.1115e-06	0.16959	3.8818e-11	0.11272	6.2141e-11	0.0024431	0.96239	0.039191	0.44924	0.02798	0.41856	0.17166	2.2255e-11	0.62022	0.29139
	TFAP2A	D00681.004	85	49	0.25139	4.8724e-23	0.18672	3.1602e-13	0.12602	2.6813e-13	0.24185	2.156e-06	0.18414	0.00033754	0.12693	0.00024268	0.17236	1.8426e-11	0.61554	0.34211
		D00681.002	384.5	338	0.054801	0.033876	0.011589	0.65391	0.0091295	0.59641	0.017077	0.7417	-0.012286	0.81255	-0.0096116	0.7811	0.019338	0.45438	0.47608	0.24853
	ELK3	D00361.001	85.5	55	0.20462	1.239e-15	0.15484	1.6767e-09	0.1025	2.7539e-09	0.14642	0.0044933	0.17608	0.00061436	0.11657	0.00075134	0.14967	5.7819e-09	0.61028	0.35435
	GTF2B	D00767.001	89.5	86	0.14288	2.7618e-08	0.18237	1.1224e-12	0.12198	1.4863e-12	0.0054927	0.91557	-0.025191	0.62678	-0.015116	0.66209	0.17533	8.1767e-12	0.58994	0.30486
	GMEB2	D00423.005	93	77	0.15696	9.9804e-10	0.16641	9.0086e-11	0.11093	1.2372e-10	0.064457	0.21301	0.051557	0.31938	0.033285	0.3359	0.16403	1.6742e-10	0.5972	0.31239
	NFAT5	D00533.003	94	97	0.11724	5.3402e-06	0.19023	1.1121e-13	0.12679	1.9105e-13	0.096342	0.062354	0.086568	0.094145	0.059439	0.085713	0.18165	1.3793e-12	0.60266	0.27914
	ARID3A	D00736.002	96.5	16	0.26565	1.2471e-25	0.25172	4.2724e-23	0.16899	1.097e-22	0.18721	0.00026692	0.21286	3.2403e-05	0.14386	3.1927e-05	0.24834	1.6655e-22	0.67275	0.38261
	PAX5	D00574.006	97.5	96	0.11525	7.7003e-06	0.17731	4.7081e-12	0.11891	5.2822e-12	0.042008	0.4173	0.075378	0.14515	0.048714	0.15901	0.18599	3.92e-13	0.61786	0.29978
		D00574.002	368.5	502	-0.093335	0.0002963	-0.12812	6.4599e-07	-0.085915	6.239e-07	-0.056323	0.27663	-0.053144	0.30469	-0.035038	0.31105	-0.1217	2.2968e-06	0.41704	0.20056
	ERF	D00370.003	98.5	88	0.15365	2.2403e-09	0.099428	0.0001153	0.065995	0.0001291	0.12522	0.015252	0.097239	0.059944	0.065941	0.05659	0.085681	0.00089812	0.5835	0.32419
	SPIB	D00656.001	99	87	0.13653	1.1168e-07	0.15364	2.2437e-09	0.10333	2.0475e-09	0.075234	0.14592	0.13492	0.0088992	0.089143	0.0099582	0.153	2.6187e-09	0.60416	0.30739
	GTF2F1	D00768.001	100.5	83	0.15414	1.9895e-09	0.16003	4.6346e-10	0.10744	4.5972e-10	0.091788	0.075851	0.086435	0.094652	0.056301	0.10358	0.166	1.0026e-10	0.61012	0.31268
	TBX19	D00664.002	102.5	98	0.12716	7.8432e-07	0.19137	7.8829e-14	0.12744	1.439e-13	-0.0012226	0.98118	-0.0018748	0.97113	-0.0026525	0.93887	0.185	5.2393e-13	0.60402	0.28967
	BCLAF1	D00744.001	104	84	0.16603	9.9366e-11	0.1371	9.8884e-08	0.091698	1.0429e-07	0.1655	0.0012983	0.1098	0.033541	0.075082	0.02995	0.12935	5.0345e-07	0.57786	0.30671
	E2F6	D00754.003	104	93	0.12746	7.3793e-07	0.15572	1.3516e-09	0.10485	1.189e-09	-0.04159	0.42195	-0.00024929	0.99616	0.00074156	0.9829	0.14834	7.9091e-09	0.6138	0.321
	REST	D00799.001	104.5	104	0.085559	0.00091346	0.19399	3.5523e-14	0.13091	3.136e-14	0.04992	0.33501	0.010917	0.83311	0.0069595	0.84054	0.19766	1.1381e-14	0.62378	0.2946
	USF2	D00823.002	106.5	86	0.089427	0.00052748	0.16334	1.9975e-10	0.1102	1.6348e-10	-0.046923	0.36487	-0.0049344	0.92413	-0.0027523	0.93658	0.15366	2.2358e-09	0.61953	0.31182
	SP2	D00809.002	107.5	158	0.095315	0.00021935	0.093799	0.00027626	0.062418	0.00029389	0.0094228	0.85569	0.062862	0.22457	0.04301	0.21369	0.089665	0.00050961	0.56269	0.29333
	EP300	D00755.003	108	147	0.12761	7.1707e-07	0.10457	4.9801e-05	0.070255	4.5969e-05	0.058664	0.25713	0.03262	0.52887	0.022047	0.52386	0.1007	9.3987e-05	0.60299	0.29998
		D00755.005	146.5	50	0.2106	1.7277e-16	0.18804	2.1375e-13	0.12678	1.9186e-13	0.1666	0.0012034	0.11614	0.024503	0.078476	0.023276	0.188	2.1637e-13	0.63529	0.3256
	NKX6-1	D00549.002	108	154	0.084884	0.0010032	0.10047	9.7554e-05	0.06716	9.7897e-05	0.060828	0.23996	0.090122	0.081347	0.062176	0.072237	0.10435	5.1704e-05	0.56192	0.2651
	KDM5A	D00779.001	110.5	88	0.12934	5.0422e-07	0.15962	5.1476e-10	0.10733	4.7796e-10	0.0048817	0.92494	0.02841	0.58339	0.019266	0.57752	0.15266	2.8457e-09	0.60028	0.30714
	SP3	D00651.003	113	217	0.074738	0.0037883	0.06587	0.010743	0.043856	0.010962	0.081508	0.11508	0.0048738	0.92506	0.0025812	0.94051	0.055336	0.032171	0.523	0.25692
	SP4	D00652.004	114.5	171	0.11214	1.3511e-05	0.091407	0.00039492	0.060849	0.00041604	-0.00098665	0.98481	0.023456	0.65072	0.014859	0.66748	0.092016	0.00036087	0.56841	0.31945
		D00652.003	166.5	159	0.12236	2.0218e-06	0.048369	0.061177	0.032101	0.062592	0.059652	0.24918	0.062951	0.22391	0.041042	0.23539	0.040341	0.11848	0.54062	0.30285
	DRGX	D00342.003	114.5	66	0.16022	4.4223e-10	0.23789	9.8988e-21	0.1581	4.6971e-20	0.0072465	0.88877	0.048452	0.34944	0.033541	0.33218	0.22865	3.1297e-19	0.65004	0.30678
	ZNF217	D00827.001	115	33	0.26847	3.6635e-26	0.20663	6.4289e-16	0.13839	9.9229e-16	0.23716	3.4229e-06	0.22663	9.3472e-06	0.1515	1.1854e-05	0.19768	1.1319e-14	0.64038	0.35982
	NR2F2	D00790.001	116.5	21	0.26198	6.0154e-25	0.23466	3.3674e-20	0.15642	1.154e-19	0.20118	8.7452e-05	0.22266	1.3479e-05	0.14874	1.7059e-05	0.23099	1.3203e-19	0.6824	0.37261
	NR2C2	D00552.006	119.5	89	0.14994	5.438e-09	0.15529	1.5036e-09	0.10484	1.9545e-09	0.10189	0.048656	0.096454	0.06205	0.064232	0.064323	0.15634	1.1626e-09	0.60436	0.30366
		D00552.002	321	410	-0.0031823	0.90202	-0.037823	0.14328	-0.02594	0.1324	0.053642	0.30017	0.036323	0.48313	0.025127	0.46755	-0.03702	0.15197	0.47598	0.22557
	RXRA	D00626.009	119.5	90	0.11792	4.705e-06	0.16331	2.0155e-10	0.11066	1.3695e-10	0.012075	0.81572	0.0034443	0.947	0.003394	0.92183	0.158	7.7106e-10	0.60409	0.30362
		D00626.005	341.5	411	-0.029768	0.24939	-0.0085604	0.74052	-0.0056576	0.74278	-0.02202	0.6708	-0.037258	0.47193	-0.022675	0.51211	-0.010685	0.67935	0.48316	0.22136
	CUX1	D00329.002	120.5	86	0.13899	6.5489e-08	0.18226	1.1592e-12	0.1212	2.0548e-12	0.014809	0.77501	0.030681	0.55366	0.022033	0.52412	0.17598	6.8236e-12	0.61368	0.29396
	YY1	D00710.007	120.5	75	0.15131	3.9278e-09	0.16326	2.0404e-10	0.11023	1.6184e-10	0.0029191	0.95507	-0.013043	0.80124	-0.0091411	0.79156	0.16169	3.044e-10	0.62081	0.34517
		D00710.002	284	234	0.061402	0.017429	0.056787	0.02791	0.037911	0.027871	0.066539	0.19856	-0.014857	0.77429	-0.010196	0.76815	0.057982	0.024776	0.52508	0.25592
	SMC3	D00808.004	122.5	75	0.10803	2.7721e-05	0.19468	2.8727e-14	0.12976	5.1996e-14	-0.031266	0.54612	0.019035	0.71331	0.010624	0.75872	0.19097	8.8841e-14	0.6144	0.31385
	MGA	D00517.002	123	134	0.049113	0.057292	0.21591	2.8585e-17	0.14344	8.7788e-17	-0.045715	0.37736	-0.044995	0.38493	-0.029976	0.38613	0.21497	3.9418e-17	0.60616	0.2822
	FOXC2	D00393.003	123	84	0.13966	5.6568e-08	0.17545	7.8944e-12	0.1169	1.1959e-11	0.02121	0.68225	0.042141	0.41582	0.026967	0.43559	0.15799	7.7245e-10	0.60394	0.29462
	BRCA1	D00747.001	123.5	337	0.055596	0.031367	0.013959	0.58918	0.0087134	0.61328	0.073896	0.15325	-0.017619	0.7338	-0.010696	0.75715	0.012015	0.64208	0.51053	0.25047
	MXI1	D00784.004	129.5	128	0.11651	6.1112e-06	0.11883	3.9606e-06	0.079697	3.7834e-06	0.038407	0.45836	0.047578	0.3582	0.031701	0.35938	0.11003	1.9597e-05	0.58415	0.29312
	POU5F1	D00795.001	131	245	0.034662	0.17983	0.047525	0.065839	0.03239	0.060269	0.13012	0.011668	0.10781	0.036903	0.072672	0.035635	0.044347	0.08609	0.53136	0.24012
	ERG	D00371.003	131.5	125	0.16474	1.3932e-10	0.10776	2.9062e-05	0.071995	2.9644e-05	0.10421	0.043718	0.073163	0.15738	0.0486	0.15999	0.092008	0.00036126	0.57633	0.32863
	FOXD2	D00394.003	133.5	92	0.13351	2.1249e-07	0.19202	6.4785e-14	0.12762	1.3318e-13	-0.035676	0.49097	0.0099048	0.84839	0.0059752	0.86285	0.18834	1.957e-13	0.60456	0.30156
	MAX	D00504.005	134	111	0.087757	0.00067042	0.15044	4.8314e-09	0.10229	2.9785e-09	-0.056004	0.27937	0.0015242	0.97653	0.00085568	0.98026	0.13932	6.0944e-08	0.58681	0.30058
		D00504.002	206.5	212	0.046855	0.069744	0.080971	0.001704	0.054359	0.0016149	-0.046687	0.36729	-0.03509	0.49812	-0.024429	0.48002	0.073301	0.0045195	0.53891	0.2744
	SETDB1	D00802.001	134	131	0.09644	0.00018442	0.14384	2.227e-08	0.09634	2.2929e-08	-0.0015595	0.97599	0.021033	0.68475	0.01349	0.69651	0.13999	5.261e-08	0.58232	0.27837
	PRDM4	D00601.003	134.5	177	0.098203	0.00014001	0.08839	0.00061246	0.059472	0.00056107	0.033059	0.52333	0.086204	0.095543	0.058212	0.092375	0.08035	0.0018499	0.54714	0.29126
	PAX9	D00577.002	136.5	230	0.053715	0.037577	0.060134	0.019893	0.039881	0.020702	0.024023	0.64285	0.046123	0.37311	0.030461	0.3785	0.055004	0.033218	0.51934	0.24962
	USF1	D00700.006	137	180	0.083571	0.0012013	0.090008	0.00048478	0.059633	0.00054195	-0.016881	0.74455	0.02361	0.64857	0.017084	0.62135	0.080334	0.0018537	0.55412	0.28452
		D00700.001	331	459	0.0008963	0.97234	-0.063611	0.013768	-0.042265	0.014221	-0.051485	0.32006	-0.036912	0.47606	-0.0246	0.47695	-0.083667	0.0011856	0.44472	0.22182
	ZNF143	D00723.006	137	122	0.10125	8.6008e-05	0.13194	2.954e-07	0.088953	2.4715e-07	-0.0074564	0.88557	0.0084029	0.87116	0.0069592	0.84054	0.13033	4.1151e-07	0.56934	0.29188
		D00723.003	185.5	167	0.091014	0.00041847	0.09233	0.00034436	0.061347	0.00037302	0.01909	0.71252	0.040759	0.43128	0.02644	0.44463	0.094007	0.00026771	0.56164	0.29041
	GBX1	D00413.003	137.5	136	0.10703	3.2882e-05	0.13207	2.874e-07	0.088595	2.7601e-07	0.06322	0.22194	0.055568	0.28313	0.037235	0.2817	0.13	4.4093e-07	0.5725	0.26293
	ZNF274	D00829.002	137.5	85	0.13908	6.4291e-08	0.20266	2.332e-15	0.13474	5.4515e-15	0.079778	0.12303	0.080836	0.11812	0.053849	0.11951	0.19272	5.2373e-14	0.60387	0.2803
	POU3F2	D00592.003	139	119	0.10709	3.2591e-05	0.13117	3.4662e-07	0.08735	4.0434e-07	0.10448	0.043169	0.070771	0.17143	0.047573	0.169	0.12235	2.0235e-06	0.57401	0.26695
	TBX20	D00666.002	139.5	143	0.090147	0.00047512	0.14078	4.4197e-08	0.093142	6.5578e-08	-0.023789	0.64609	-0.041186	0.42648	-0.028792	0.40517	0.13866	7.0413e-08	0.58164	0.27336
	CEBPD	D00318.004	143.5	147	0.10809	2.7456e-05	0.10574	4.0976e-05	0.070324	4.5189e-05	0.046152	0.37281	-0.015345	0.76709	-0.010125	0.76973	0.097675	0.00015213	0.5812	0.27645
		D00318.001	342	355	-0.0007207	0.97776	0.010211	0.69284	0.006119	0.72263	-0.043002	0.40635	-0.079901	0.12245	-0.055346	0.10957	0.010005	0.69872	0.50478	0.23798
	POU4F2	D00596.005	144	138	0.094028	0.00026684	0.10911	2.3025e-05	0.072881	2.362e-05	0.18411	0.00033819	0.027754	0.59213	0.018867	0.58543	0.10199	7.631e-05	0.57805	0.26607
	ZNF784	D00734.003	144.5	227	0.03089	0.23199	0.060762	0.018636	0.040597	0.018532	0.043588	0.39997	0.02685	0.60424	0.018739	0.58798	0.047314	0.067051	0.54732	0.24635
	VENTX	D00705.003	145.5	137	0.091096	0.00041345	0.16424	1.5829e-10	0.10927	2.3186e-10	0.020013	0.69927	0.033194	0.52163	0.02115	0.54091	0.16131	3.3518e-10	0.59519	0.27979
	PRDM1	D00600.004	146.5	105	0.12054	2.8697e-06	0.079544	0.0020561	0.052278	0.0024261	0.11972	0.020398	0.22116	1.546e-05	0.14733	2.0493e-05	0.08536	0.00093917	0.57011	0.29421
		D00600.001	431	437	-0.042428	0.10058	-0.03497	0.17599	-0.023346	0.17567	-0.079296	0.12531	-0.023195	0.65435	-0.015701	0.64987	-0.047686	0.064927	0.47733	0.22317
	ARX	D00295.002	146.5	154	0.064296	0.012781	0.12524	1.1502e-06	0.082695	1.6114e-06	0.02928	0.57192	0.054328	0.29403	0.037448	0.27894	0.12967	4.7205e-07	0.58444	0.25754
	DBP	D00331.006	147	159	0.040599	0.11613	0.16268	2.3646e-10	0.10784	3.9954e-10	0.0060999	0.90628	0.020328	0.69478	0.012298	0.72229	0.15561	1.3915e-09	0.60135	0.27157
	PROX1	D00603.003	148.5	186	0.097817	0.00014877	0.079435	0.0020854	0.05318	0.0020369	0.092413	0.07387	0.042222	0.41492	0.027266	0.43051	0.07233	0.0050828	0.55419	0.27
	PBX3	D00791.001	148.5	126	0.099991	0.00010539	0.099105	0.00012139	0.066722	0.00010869	0.039534	0.44528	0.14217	0.0058161	0.093093	0.0071135	0.085684	0.00089771	0.58668	0.28583
	ETV3	D00381.003	149	150	0.11051	1.802e-05	0.10598	3.932e-05	0.07075	4.0614e-05	0.035782	0.48967	0.015941	0.75832	0.010425	0.76312	0.096995	0.00016919	0.56722	0.2963
	MYBL2	D00529.004	149.5	137	0.11198	1.3885e-05	0.10214	7.4475e-05	0.069301	5.8262e-05	0.11856	0.021661	0.13267	0.010113	0.088729	0.010308	0.10068	9.4409e-05	0.5722	0.27254
		D00529.001	406.5	236	0.052208	0.043279	0.0367	0.15554	0.024111	0.16194	0.057421	0.26737	0.024868	0.6312	0.014717	0.67048	0.030342	0.24038	0.5359	0.25494
	PML	D00793.002	152	103	0.14551	1.523e-08	0.14721	1.0276e-08	0.098543	1.0898e-08	0.056998	0.27091	0.055065	0.28752	0.037078	0.28373	0.13034	4.1132e-07	0.60579	0.31744
	HNF1A	D00443.001	153.5	174	0.062931	0.014815	0.16436	1.5355e-10	0.11027	1.5896e-10	-0.0072206	0.88917	0.0085269	0.86928	0.0058753	0.86511	0.16166	3.0717e-10	0.59279	0.26726
	E2F4	D00347.005	157	236	0.075022	0.0036573	0.061338	0.017545	0.040702	0.018227	-0.0082868	0.87293	-0.0092452	0.85838	-0.0090413	0.79379	0.054993	0.033254	0.53286	0.27665
		D00347.003	373	390	-0.049586	0.054934	-0.0050989	0.84363	-0.0033169	0.84743	-0.11841	0.021825	-0.12112	0.018958	-0.079304	0.02186	0.0006641	0.9795	0.49468	0.22828
	SOX7	D00647.002	157.5	120	-0.0032686	0.89938	0.17029	3.2232e-11	0.11441	3.2065e-11	-0.035906	0.48817	0.046429	0.36994	0.031188	0.36722	0.17167	2.2185e-11	0.60199	0.28887
	MSX1	D00524.002	157.5	181	0.015045	0.56054	0.085541	0.0009158	0.058018	0.00076419	0.048613	0.34783	0.050761	0.32692	0.034026	0.32524	0.082006	0.0014843	0.55812	0.24356
	DUXA	D00343.003	157.5	200	0.060922	0.018328	0.060814	0.018536	0.040965	0.017492	0.075913	0.14231	0.1139	0.027415	0.075297	0.029485	0.049	0.057871	0.5476	0.24826
	EGR2	D00353.005	159	225	0.0286	0.26847	0.12339	1.6549e-06	0.097152	1.9024e-06	-0.087128	0.092026	-0.043361	0.40244	-0.033048	0.41164	0.11965	3.3974e-06	0.5394	0.25576
	SIN3AK20	D00803.002	160	110	0.12998	4.4287e-07	0.078442	0.0023722	0.052528	0.0023115	0.14902	0.0038249	0.17798	0.00053462	0.11637	0.00076723	0.071347	0.0057175	0.56553	0.29199
	FOSL1	D00758.001	160.5	102	0.1218	2.2535e-06	0.16388	1.7405e-10	0.10982	1.8888e-10	0.055611	0.28276	0.060032	0.24618	0.041727	0.22767	0.15864	6.5658e-10	0.59202	0.28614
	CREB3	D00326.002	161	109	0.094742	0.0002394	0.15031	4.9817e-09	0.10037	5.8059e-09	-0.042416	0.41278	-0.016174	0.75491	-0.013348	0.69956	0.13368	2.0505e-07	0.59058	0.2978
	SAP30	D00801.001	161.5	116	0.11388	9.8711e-06	0.14106	4.1535e-08	0.094806	3.811e-08	0.0068394	0.89498	-3.5271e-05	0.99946	-0.0028949	0.9333	0.13967	5.648e-08	0.58149	0.29018
	POU3F1	D00591.002	162.5	145	0.13862	7.1099e-08	0.10369	5.7707e-05	0.069874	5.0539e-05	0.21999	1.7188e-05	0.13986	0.0066757	0.093837	0.0066693	0.087027	0.00074354	0.56841	0.26966
	EBF1	D00350.005	162.5	228	0.052211	0.043267	0.072532	0.0049607	0.048141	0.0052298	0.010046	0.84626	0.024456	0.63686	0.018211	0.59854	0.075675	0.0033717	0.53639	0.24532
		D00350.002	315	379	-0.0066803	0.79608	-0.0042228	0.87024	-0.0024699	0.88608	-0.12105	0.019031	-0.10842	0.035846	-0.070262	0.042215	0.00033567	0.98964	0.49613	0.25302
	CART1	D00314.001	163.5	232	0.038174	0.1396	0.074175	0.004061	0.048981	0.0044944	-0.0065368	0.8996	-0.025716	0.6196	-0.016913	0.62485	0.066321	0.010216	0.54917	0.2414
	ESX1	D00377.001	165.5	331	0.006082	0.81399	0.014824	0.56632	0.011133	0.51843	0.059143	0.25326	0.084203	0.10352	0.05643	0.10279	0.013668	0.59697	0.52362	0.2284
	POU3F4	D00594.002	167.5	249	0.080582	0.0017941	0.051004	0.048343	0.033606	0.051254	0.16956	0.00097921	0.07673	0.13805	0.052025	0.13256	0.043008	0.096011	0.52384	0.23842
	MSX2	D00525.002	167.5	180	0.031224	0.22697	0.15316	2.5203e-09	0.10029	5.9753e-09	0.012265	0.81287	0.046149	0.37284	0.029591	0.39226	0.14399	2.1527e-08	0.57554	0.25174
	ZNF410	D00728.002	167.5	153	0.088799	0.0005775	0.0989	0.0001254	0.067312	9.4409e-05	0.10244	0.047437	0.10168	0.049108	0.068551	0.047488	0.093327	0.00029665	0.55556	0.26343
	SOX21	D00644.003	168.5	130	0.092758	0.00032308	0.151	4.2251e-09	0.1005	5.5547e-09	-0.014259	0.78315	0.011524	0.82398	0.006403	0.85313	0.14936	6.2334e-09	0.59685	0.28371
	BARHL2	D00302.003	172.5	181	0.06633	0.010205	0.083442	0.0012226	0.055163	0.0013752	0.1346	0.0090603	0.12709	0.013784	0.087105	0.011792	0.083337	0.0012401	0.54048	0.23866
	PHOX2B	D00580.005	173	229	0.038578	0.13545	0.08318	0.0012669	0.054351	0.0016177	-0.027211	0.59938	-0.030795	0.55219	-0.01948	0.5733	0.075636	0.0033881	0.55399	0.24182
	MEF2B	D00506.003	175	73	0.14573	1.4456e-08	0.19154	7.4914e-14	0.12892	7.5413e-14	0.029013	0.57542	0.075946	0.14213	0.051596	0.13578	0.18699	2.9152e-13	0.63228	0.31616
	ATF2	D00738.002	176	221	0.066527	0.0099823	0.063492	0.013946	0.042318	0.014099	0.0285	0.58221	0.021776	0.67424	0.012535	0.71705	0.066019	0.010566	0.54534	0.26924
	SHOX2	D00632.001	176.5	141	0.031802	0.21849	0.10806	2.7592e-05	0.071477	3.3824e-05	0.080675	0.11885	0.065073	0.20866	0.043125	0.21247	0.11201	1.381e-05	0.56764	0.24493
	MAFG	D00502.002	176.5	108	0.11684	5.744e-06	0.14237	3.0959e-08	0.094899	3.6955e-08	0.089093	0.084899	0.089407	0.083802	0.059638	0.084666	0.13133	3.3493e-07	0.57294	0.27148
	ATF7	D00299.003	178	138	0.082146	0.0014567	0.11592	6.8091e-06	0.077091	7.7558e-06	-0.042421	0.41272	-0.037437	0.46981	-0.026724	0.43973	0.10601	3.914e-05	0.57299	0.28742
	XBP1	D00709.002	179	175	0.082609	0.0013687	0.090404	0.00045763	0.060316	0.00046745	-0.0079222	0.87848	-0.0064555	0.90085	-0.0051481	0.88168	0.078667	0.0023043	0.56354	0.28364
	TAL1	D00815.001	181	60	0.18669	3.1894e-13	0.16009	4.5707e-10	0.10753	4.4464e-10	0.13126	0.010946	0.13652	0.0081139	0.091569	0.0081121	0.14735	9.9624e-09	0.62131	0.34529
	POU3F3	D00593.003	182.5	199	0.090016	0.00048428	0.05625	0.029427	0.038167	0.026834	0.17626	0.00060629	0.085257	0.099252	0.056702	0.10115	0.056998	0.027331	0.54761	0.25494
	NRL	D00560.003	183.5	194	0.067797	0.0086465	0.063914	0.013323	0.042418	0.013873	0.013585	0.79316	0.071403	0.16763	0.048144	0.16395	0.061336	0.017549	0.54941	0.27747
	ZBTB33	D00825.001	184.5	262	0.08783	0.0006635	0.042002	0.10405	0.02838	0.099729	0.10992	0.033348	-0.019675	0.70412	-0.013406	0.69834	0.044313	0.086335	0.52672	0.26373
	SRY	D00661.003	185	147	0.084906	0.001	0.15203	3.308e-09	0.10103	4.6209e-09	-0.017897	0.72976	0.01358	0.79323	0.0079289	0.81868	0.16033	4.3041e-10	0.59226	0.27594
	CTCFL	D00753.001	186.5	438	0.0043869	0.86524	-0.046704	0.07065	-0.029948	0.08236	-0.049397	0.34011	-0.03633	0.48304	-0.024115	0.48568	-0.038319	0.1381	0.47635	0.25078
	TBR1	D00662.003	186.5	224	0.039746	0.12401	0.10874	2.4531e-05	0.072847	2.3833e-05	-0.030895	0.5509	0.007594	0.88347	0.006403	0.85313	0.11966	3.3882e-06	0.55701	0.25001
	DLX1	D00332.003	187.5	170	0.063873	0.013382	0.090927	0.00042381	0.060932	0.00040863	0.12974	0.011912	0.15402	0.0027852	0.10175	0.0032637	0.091346	0.00039848	0.55662	0.24952
	HMX3	D00442.003	187.5	252	0.013805	0.59329	0.06729	0.00916	0.045063	0.0089496	0.021944	0.67188	0.013292	0.79753	0.0086278	0.80302	0.071332	0.0057277	0.54806	0.23743
	TFEB	D00687.001	188.5	208	0.047987	0.063249	0.092239	0.00034907	0.062088	0.00031644	-0.069118	0.18168	-0.06201	0.23093	-0.040857	0.23751	0.086659	0.00078308	0.53269	0.26979
	CCNT2	D00749.001	190.5	96	0.13763	8.8036e-08	0.1196	3.426e-06	0.079722	3.7562e-06	0.10826	0.036124	0.12397	0.016311	0.083766	0.015442	0.11234	1.3029e-05	0.59373	0.29666
	HLF	D00438.003	191.5	234	0.025947	0.31542	0.088446	0.00060752	0.059903	0.00051138	-0.028735	0.5791	-0.02179	0.67405	-0.013305	0.70048	0.090345	0.00046159	0.55896	0.25155
	HDAC2	D00770.002	192	150	0.068516	0.0079629	0.1066	3.5421e-05	0.071766	3.1465e-05	0.024008	0.64305	0.038388	0.45859	0.024871	0.47211	0.099331	0.00011711	0.57147	0.27508
	ZNF263	D00828.002	193	131	0.091395	0.0003956	0.13904	6.4828e-08	0.091896	9.8466e-08	0.015202	0.7692	0.014801	0.77513	0.011637	0.73654	0.13399	1.9198e-07	0.59039	0.28371
	IRF7	D00478.003	193	116	0.13093	3.6378e-07	0.14265	2.91e-08	0.094818	3.7965e-08	0.07017	0.17511	0.021406	0.67946	0.013448	0.69743	0.13899	6.5493e-08	0.58359	0.28891
	EOMES	D00369.003	194.5	316	0.010569	0.68263	0.083414	0.0012273	0.055974	0.0011668	-0.058229	0.26068	-0.07953	0.1242	-0.054162	0.11737	0.096654	0.00017838	0.53714	0.23743
	CTCF	D00328.018	195	136	0.047374	0.0667	0.11295	1.1684e-05	0.07593	1.1333e-05	-0.06338	0.22077	-0.010502	0.83937	-0.0085058	0.80588	0.10665	3.5088e-05	0.57894	0.29036
		D00328.003	265.5	314	0.032855	0.20362	0.02072	0.42276	0.015371	0.41942	0.00012654	0.99805	-0.043183	0.40438	-0.031839	0.40239	0.018996	0.46239	0.51189	0.2454
	VSX2	D00708.001	196.5	307	0.021363	0.40851	0.0080578	0.75526	0.0062394	0.71741	0.10433	0.043477	0.064527	0.21251	0.043794	0.20545	0.0036735	0.887	0.51334	0.22777
	NFIL3	D00538.001	197	226	-0.0014178	0.95626	0.13745	9.1708e-08	0.10012	9.543e-08	-0.022905	0.6584	-0.030547	0.55539	-0.023342	0.54063	0.13581	1.3042e-07	0.56919	0.25403
	WRNIP1	D00824.001	197.5	139	0.112	1.3844e-05	0.095195	0.00022342	0.063759	0.00021689	0.10221	0.047952	0.083412	0.10681	0.057926	0.093982	0.092341	0.0003438	0.55326	0.2791
	ISL2	D00484.003	198	321	0.009385	0.71656	0.029407	0.25519	0.019157	0.26647	-0.0056829	0.91266	-0.0052497	0.91929	-0.0033085	0.9238	0.040675	0.11545	0.51198	0.23402
	KLF16	D00490.003	199.5	125	0.10628	3.7375e-05	0.12174	2.2792e-06	0.082101	1.9132e-06	-0.0011178	0.98279	-0.026077	0.6147	-0.016728	0.62865	0.11698	5.5961e-06	0.56198	0.2973
	POLR2A	D00794.047	201.5	209	0.0744	0.00395	0.070423	0.006378	0.046548	0.0069319	0.019515	0.70641	0.011787	0.82004	0.0086566	0.80238	0.068329	0.0081356	0.55553	0.27292
	HNF1B	D00444.001	204	136	0.010108	0.69578	0.11229	1.3141e-05	0.078166	1.0229e-05	-0.035533	0.49271	0.10709	0.038189	0.071868	0.042724	0.097628	0.00015326	0.58746	0.27212
	THRB	D00693.002	205	349	0.0010296	0.96823	0.039642	0.12499	0.026434	0.12518	-0.022275	0.66721	-0.10172	0.04903	-0.070732	0.040855	0.032675	0.2061	0.51624	0.23139
	SIN3A	D00804.002	206	275	0.039872	0.12282	0.010459	0.68577	0.0073321	0.67061	0.063975	0.21646	0.048449	0.34946	0.031801	0.35787	0.0090158	0.72725	0.51865	0.24501
	IRF5	D00477.003	207	152	0.03442	0.18288	0.11669	5.9127e-06	0.077578	6.7945e-06	-0.094423	0.067779	-0.073991	0.15272	-0.052609	0.12827	0.11701	5.573e-06	0.5678	0.27441
	KLF14	D00489.002	208	294	0.065949	0.01065	0.029228	0.2581	0.020197	0.24137	0.0238	0.64594	-0.0087009	0.86664	-0.0051481	0.88168	0.026674	0.30205	0.51149	0.26416
	KDM5B	D00780.001	209.5	176	0.063925	0.013307	0.03149	0.22304	0.020864	0.22618	0.063283	0.22148	0.053873	0.2981	0.035024	0.31125	0.031703	0.21992	0.54293	0.26752
	ZBTB7C	D00716.004	210	397	-0.026339	0.30816	-0.012151	0.6383	-0.0071308	0.67914	-0.042029	0.41706	-0.0056573	0.91305	-0.0028521	0.93428	-0.018992	0.46249	0.50372	0.22558
	ZEB1	D00826.001	210.5	304	0.0035392	0.8911	0.018175	0.48197	0.014334	0.40572	0.065377	0.20654	0.10775	0.037007	0.074655	0.030898	0.023306	0.36721	0.53875	0.23407
	E2F3	D00346.003	212	163	0.069524	0.007086	0.11043	1.8273e-05	0.074316	1.6265e-05	0.011031	0.83139	0.052978	0.30621	0.033455	0.33342	0.1123	1.3121e-05	0.56429	0.26645
	MLX	D00520.002	212.5	214	0.045048	0.081239	0.076967	0.0028649	0.051941	0.0025874	-0.0067847	0.89582	0.049044	0.34357	0.030775	0.37361	0.06396	0.013256	0.50576	0.24692
	KAP1	D00778.002	212.5	329	0.022264	0.38902	0.0012127	0.96258	0.00032956	0.98475	0.0096532	0.8522	-0.0045928	0.92937	-0.0035081	0.91921	-0.00032622	0.98993	0.51053	0.25548
	ESRRA	D00374.003	215	214	0.065245	0.011515	0.066705	0.0097848	0.045022	0.0090121	0.029699	0.56642	0.0018811	0.97104	-0.00062746	0.98553	0.065969	0.010626	0.54314	0.27801
	MAZ	D00781.003	218	215	0.099594	0.00011229	0.059938	0.0203	0.040191	0.019737	0.070961	0.17028	0.030959	0.55006	0.020664	0.55023	0.055701	0.031049	0.5505	0.28577
	PHOX2A	D00579.002	218.5	315	0.02321	0.3692	0.020349	0.43113	0.014257	0.40823	0.015801	0.76038	-0.016977	0.74315	-0.0097115	0.77888	0.010652	0.68028	0.52581	0.23326
	ONECUT3	D00566.003	218.5	315	0.002703	0.91672	0.056721	0.028093	0.038538	0.025387	-0.057869	0.26364	-0.042586	0.41091	-0.02912	0.39984	0.047998	0.063188	0.55143	0.23837
	TEAD4	D00679.004	219	264	0.056027	0.030077	0.039145	0.1298	0.026646	0.12295	0.022458	0.66465	0.0081859	0.87446	0.0061004	0.86024	0.043296	0.093801	0.55125	0.27135
	BCL11A	D00742.002	221	228	0.05724	0.026684	0.015599	0.5462	0.010733	0.53357	0.1013	0.04997	0.076571	0.13887	0.051753	0.13459	0.012685	0.6236	0.51555	0.2536
	HSF4	D00472.003	221	170	0.060611	0.018932	0.092157	0.00035336	0.061727	0.00034283	0.062486	0.22737	0.079344	0.12509	0.05355	0.12158	0.085324	0.00094382	0.5343	0.24919
	CUX2	D00330.002	222	173	0.063542	0.013872	0.19454	2.9961e-14	0.12912	7.7329e-14	0.032964	0.52452	0.017882	0.72998	0.015201	0.66085	0.18833	1.9625e-13	0.59463	0.2674
	CEBPE	D00319.003	223	181	0.062013	0.016338	0.09515	0.00022495	0.063284	0.00024175	-0.052063	0.31465	-0.13152	0.010791	-0.089486	0.0096767	0.088996	0.00056134	0.56834	0.26461
	POU4F3	D00597.001	223.5	259	0.056484	0.028757	0.047387	0.066626	0.032219	0.061637	0.12341	0.016805	-0.033855	0.51337	-0.022774	0.51026	0.033668	0.19264	0.54582	0.25536
	YY2	D00711.003	224.5	211	0.04723	0.067535	0.078172	0.0024563	0.052009	0.0025545	-0.046339	0.37088	-0.0227	0.66126	-0.016386	0.63569	0.079003	0.0022061	0.54271	0.27706
	MIXL1	D00518.002	226.5	425	-0.023691	0.35934	-0.0030773	0.90524	-0.0019186	0.91139	-0.048423	0.34972	-0.055352	0.28501	-0.037477	0.27858	-0.010335	0.6893	0.49591	0.21983
	BATF3	D00304.003	227.5	291	0.019096	0.46005	0.030235	0.24205	0.020521	0.2339	-0.027518	0.59528	-0.024198	0.64044	-0.014089	0.68375	0.025329	0.32709	0.51915	0.25257
	TBX4	D00669.002	229	346	0.002184	0.93267	0.015638	0.54519	0.010848	0.52916	0.025719	0.61956	-0.051113	0.32358	-0.034225	0.32241	0.016002	0.53587	0.50435	0.23134
	BARX1	D00303.002	229.5	188	0.05743	0.026181	0.073397	0.0044668	0.049111	0.0043893	0.077888	0.13218	0.077865	0.1323	0.051924	0.13331	0.06167	0.016942	0.55467	0.24938
	CHD1	D00750.001	230	218	0.063182	0.01442	0.067758	0.0086846	0.044962	0.0091051	0.044457	0.39064	0.020758	0.68866	0.01399	0.68587	0.062998	0.014708	0.53106	0.2411
	ONECUT2	D00565.002	230.5	201	0.042024	0.10386	0.12355	1.6039e-06	0.081679	2.1589e-06	-0.016682	0.74747	-0.039275	0.44826	-0.027209	0.43148	0.11766	4.9323e-06	0.56673	0.25908
	E2F1	D00344.002	231.5	253	0.052722	0.041254	0.050267	0.051679	0.033189	0.054209	-0.010809	0.83475	-0.044155	0.39387	-0.029519	0.39341	0.058345	0.023885	0.54146	0.26465
		D00344.005	245	346	0.019504	0.45049	-0.026819	0.29942	-0.017803	0.30175	0.037764	0.46593	-0.0081344	0.87525	-0.006175	0.85831	-0.022304	0.38817	0.49438	0.25111
	TBX21	D00667.001	232.5	396	-0.014289	0.5804	0.060161	0.019836	0.03923	0.022869	-0.043984	0.3957	-0.071273	0.16841	-0.047559	0.16913	0.06431	0.01276	0.51203	0.22569
	RUNX2	D00623.003	232.5	226	0.014218	0.58229	0.064837	0.012045	0.044058	0.010599	-0.058941	0.25488	-0.034811	0.50154	-0.02363	0.49449	0.075998	0.003238	0.53924	0.25874
	JDP2	D00487.003	234.5	298	0.012006	0.64232	0.029463	0.25427	0.019142	0.26683	-0.083143	0.10795	-0.062694	0.22582	-0.04167	0.22831	0.027306	0.29073	0.52235	0.25651
	RXRB	D00628.002	235	415	-0.01916	0.45853	-0.019713	0.44567	-0.013156	0.44537	-0.0080793	0.87608	-0.084564	0.10204	-0.057357	0.097264	-0.019682	0.44639	0.47897	0.21928
	BHLHE22	D00310.002	237	222	0.027068	0.29496	0.072826	0.0047876	0.048527	0.00488	-0.012715	0.80614	0.025568	0.62162	0.016742	0.62836	0.067339	0.0091087	0.55344	0.25455
	HDAC6	D00771.001	238.5	79	0.14345	2.4305e-08	0.20784	4.3222e-16	0.13889	7.8422e-16	0.003976	0.93883	0.026204	0.61298	0.018154	0.59968	0.20931	2.6552e-16	0.61373	0.30154
	HSF2	D00471.002	239	109	0.065947	0.010652	0.14078	4.4194e-08	0.095108	3.4501e-08	0.019524	0.70628	0.11522	0.025672	0.080059	0.020633	0.14133	3.9075e-08	0.5831	0.27588
	RFX4	D00618.003	241	209	0.047805	0.06426	0.0515	0.046196	0.034709	0.044077	0.090695	0.079421	0.032057	0.536	0.022389	0.51743	0.051006	0.048333	0.54661	0.25627
	PROP1	D00602.008	242	250	0.038649	0.13473	0.056382	0.029048	0.037432	0.029908	0.017966	0.72876	-0.032823	0.52629	-0.022718	0.51132	0.048345	0.061303	0.54166	0.23911
	PDX1	D00578.002	243.5	223	0.020533	0.42696	0.060635	0.018885	0.041922	0.015026	0.082599	0.11028	0.11076	0.032004	0.075196	0.029701	0.061348	0.017527	0.54803	0.24299
	ZIC3	D00721.002	244.5	219	0.048733	0.059247	0.063876	0.013377	0.042804	0.013032	0.0095313	0.85404	-0.0052972	0.91857	-0.00328	0.92445	0.068668	0.0078245	0.54957	0.26127
	NR4A2	D00558.002	245	203	0.036639	0.15623	0.081898	0.001506	0.05481	0.0014761	-0.015316	0.76752	-0.071438	0.16742	-0.046846	0.17561	0.070673	0.006193	0.55618	0.26562
	KLF13	D00488.003	247.25	385	0.0030959	0.90467	-0.052099	0.043717	-0.034249	0.046961	0.024017	0.64293	-0.021261	0.68152	-0.014574	0.67349	-0.059645	0.020922	0.44689	0.23531
	SP8	D00653.003	248	256	0.035438	0.17027	0.04957	0.055012	0.03323	0.053912	0.0045606	0.92986	0.0062699	0.90368	0.0034654	0.92019	0.052677	0.041429	0.51286	0.24868
	VSX1	D00707.004	249.5	306	0.012667	0.62411	0.024791	0.33747	0.016296	0.34452	0.12641	0.014302	0.057867	0.26365	0.038304	0.26811	0.017315	0.50293	0.51066	0.22837
	TFCP2	D00685.003	250	153	0.072364	0.005062	0.10741	3.0841e-05	0.072316	2.7307e-05	0.021978	0.6714	-0.01617	0.75495	-0.010339	0.765	0.12534	1.128e-06	0.56535	0.27506
	NKX3-1	D00546.003	250	313	0.022855	0.37656	0.022503	0.38396	0.014524	0.3995	0.078613	0.12861	-0.011999	0.81686	-0.0059894	0.86252	0.019338	0.45438	0.50333	0.22427
	FOXB1	D00390.002	251.5	238	0.030588	0.23659	0.082738	0.0013451	0.055165	0.0013744	0.027485	0.59572	-0.01283	0.80441	-0.0090127	0.79442	0.080309	0.0018598	0.55195	0.24487
	EMX1	D00364.002	252	240	0.034764	0.17855	0.050923	0.0487	0.034379	0.046126	0.066613	0.19807	0.10198	0.048444	0.067481	0.051058	0.045675	0.077086	0.539	0.24416
	CTBP2	D00752.001	252	195	0.069961	0.006734	0.029262	0.25754	0.019087	0.26821	0.085124	0.099784	0.068758	0.18397	0.04746	0.17002	0.022342	0.38736	0.52819	0.26171
	NFYA	D00788.001	253	218	0.044236	0.086881	0.033467	0.19531	0.022147	0.19891	0.029627	0.56736	0.10814	0.03632	0.07223	0.036772	0.030659	0.2355	0.54166	0.26842
	ESRRG	D00376.003	253.5	213	0.043114	0.095189	0.091679	0.00037932	0.06211	0.00031481	-0.030715	0.55322	-0.078905	0.12719	-0.050611	0.1434	0.088001	0.00064748	0.54374	0.26255
	HESX1	D00431.002	254	185	0.060757	0.018646	0.10043	9.8275e-05	0.067254	9.577e-05	0.020468	0.69279	0.014893	0.77377	0.010297	0.76595	0.083338	0.00124	0.55473	0.25596
	HMGN3	D00772.001	254.5	209	0.073767	0.0042694	0.056858	0.027714	0.037881	0.027996	0.11885	0.02134	0.095412	0.064937	0.061991	0.073091	0.04867	0.059578	0.54474	0.25621
	RARA	D00607.006	255.5	213	0.046733	0.070475	0.069942	0.0067483	0.047166	0.00622	0.0084953	0.86976	0.015645	0.76268	0.0091126	0.7922	0.068637	0.0078531	0.53458	0.26316
	LHX9	D00497.002	257.5	246	0.024183	0.34945	0.052223	0.043216	0.034685	0.044224	0.10989	0.033385	0.11742	0.022954	0.078478	0.023276	0.055317	0.032228	0.52642	0.23023
	NR2E1	D00553.003	258.5	268	0.023617	0.36086	0.031466	0.22339	0.021008	0.223	-0.0095029	0.85447	0.024573	0.63527	0.016842	0.62631	0.038012	0.14129	0.54039	0.24767
	ZNF282	D00726.003	258.5	305	0.012816	0.62004	0.032749	0.20508	0.022295	0.19593	-0.042763	0.40897	-0.063002	0.22354	-0.041185	0.23376	0.035328	0.1716	0.50739	0.24332
	ATF4	D00298.003	258.5	263	0.039641	0.12501	0.050611	0.0501	0.033826	0.04975	0.01088	0.83367	-0.033028	0.52371	-0.021776	0.52897	0.043322	0.093607	0.52474	0.25261
	GRHL1	D00424.002	261	258	0.03852	0.13604	0.054029	0.036474	0.035842	0.03761	-0.02387	0.64497	-0.049205	0.34199	-0.03337	0.33466	0.043673	0.090975	0.52773	0.25585
	NFIC	D00787.002	263	141	0.095577	0.00021068	0.093995	0.00026821	0.063239	0.00024421	0.10168	0.049117	0.075176	0.14623	0.050596	0.14351	0.10334	6.113e-05	0.5647	0.25725
	LHX6	D00495.003	263	265	0.018302	0.47892	0.042188	0.10252	0.028873	0.093975	0.040868	0.43005	0.05361	0.30047	0.036452	0.29196	0.028677	0.26718	0.54499	0.24067
	NR2F6	D00555.002	263.5	357	0.012146	0.63844	0.0084227	0.74455	0.0057234	0.73993	-0.01212	0.81504	-0.080742	0.11855	-0.054553	0.11479	0.0026381	0.91871	0.5052	0.24922
	DLX6	D00339.002	264	276	0.011446	0.6579	0.037736	0.1442	0.025808	0.13439	0.04794	0.35456	0.035415	0.49414	0.025185	0.46654	0.033334	0.1971	0.52744	0.23151
	EN1	D00366.003	264.5	328	0.014404	0.57737	-0.0049368	0.84854	-0.0031967	0.85289	0.068936	0.18284	0.086365	0.09492	0.057199	0.098183	-0.0023452	0.92771	0.51047	0.23385
	TFE3	D00686.002	264.5	334	0.016405	0.52565	0.016721	0.51771	0.012279	0.4763	-0.051404	0.32083	-0.030605	0.55463	-0.020236	0.55851	0.012989	0.61531	0.49083	0.24864
	RFX5	D00619.003	264.5	245	0.037805	0.14347	0.055828	0.030668	0.037157	0.031132	0.030213	0.55973	0.010481	0.83969	0.0069877	0.8399	0.049988	0.052994	0.52846	0.24577
		D00619.007	280.5	180	0.06115	0.017896	0.085717	0.00089362	0.05718	0.00091061	0.027057	0.60146	0.11664	0.023888	0.075839	0.028336	0.074665	0.0038226	0.56057	0.26826
	MNT	D00521.003	265.5	386	-0.027564	0.2862	-0.006463	0.80257	-0.0041061	0.81174	-0.068963	0.18267	0.005274	0.91892	0.0029805	0.93133	-0.0070135	0.78615	0.48323	0.22601
	ISX	D00485.004	266	293	-0.028923	0.2631	0.029206	0.25845	0.01996	0.24693	0.066082	0.20167	0.051426	0.32061	0.034098	0.32423	0.011991	0.64274	0.52098	0.22408
	NR3C1	D00556.003	267	212	0.020534	0.42695	0.067019	0.0094444	0.045029	0.0090026	0.12145	0.018635	0.062732	0.22554	0.041613	0.22894	0.066647	0.0098488	0.53718	0.2448
	SIRT6	D00805.001	267.75	165	0.10329	6.1661e-05	0.08028	0.0018669	0.053893	0.0017712	0.051184	0.3229	0.077708	0.13308	0.052322	0.13035	0.071678	0.0054961	0.55956	0.30394
	UBTF	D00822.001	268	350	0.013663	0.59711	0.00072483	0.97763	0.00038477	0.98219	0.012277	0.81269	-0.040894	0.42976	-0.028065	0.41713	0.0079977	0.75702	0.5094	0.2368
	BDP1	D00745.001	268.25	478	-0.031925	0.21671	-0.084322	0.001084	-0.055895	0.0011858	0.1038	0.044554	0.057911	0.2633	0.038233	0.269	-0.087638	0.00068188	0.45435	0.20198
	GSX1	D00427.003	268.5	236	0.033575	0.19387	0.015841	0.53998	0.011184	0.51649	0.056371	0.27623	0.046795	0.36618	0.032016	0.35465	0.011013	0.67007	0.53608	0.25106
	RAD21	D00796.001	270	222	0.054245	0.035731	0.063282	0.014266	0.042212	0.014344	-0.040342	0.43602	0.0056832	0.91266	0.0047488	0.8908	0.050345	0.05132	0.5562	0.28421
	GSC	D00426.003	270	284	0.013894	0.59093	0.028307	0.27341	0.019114	0.26754	0.082847	0.10922	0.04658	0.36839	0.031545	0.36177	0.031035	0.2298	0.52362	0.22939
	BHLHB3	D00309.002	270	317	0.036759	0.15488	-0.0063608	0.80563	-0.0051159	0.80457	0.030711	0.55326	0.050213	0.33218	0.040407	0.32885	0.0020723	0.9361	0.50854	0.23825
	TBX5	D00670.002	270	259	0.038065	0.14073	0.066428	0.010094	0.044183	0.010379	-0.005706	0.91231	-0.0081339	0.87525	-0.0049342	0.88656	0.058365	0.023836	0.51496	0.24804
	FOXC1	D00392.002	271	197	0.015926	0.5378	0.094322	0.00025522	0.0625	0.00028848	-0.0088699	0.86407	0.037193	0.47271	0.025056	0.46882	0.094648	0.00024288	0.54808	0.2455
	ZNF740	D00732.005	272	325	0.021772	0.39959	0.017781	0.49151	0.011927	0.48903	-0.052897	0.30695	-0.057981	0.26272	-0.036779	0.28764	0.021344	0.40892	0.52236	0.25344
	UNCX	D00698.001	272	324	0.0086949	0.7366	0.0080343	0.75594	0.0053824	0.75488	0.092172	0.074627	0.057101	0.27005	0.039987	0.24765	0.0016706	0.94847	0.51104	0.22352
	TFAP2B	D00682.002	273	192	0.075381	0.0034974	0.088372	0.00061404	0.063056	0.00057361	0.017691	0.73275	-0.030071	0.56157	-0.022457	0.5364	0.087847	0.00066183	0.54519	0.26263
	NANOG	D00786.001	273.5	327	0.01114	0.66649	-0.014517	0.57439	-0.0097343	0.57231	0.04612	0.37314	0.016288	0.75323	0.010425	0.76312	-0.027002	0.29613	0.50043	0.23664
	HNF4G	D00773.001	275.5	340	0.04159	0.10749	0.011651	0.65219	0.007839	0.64932	0.12036	0.019728	0.041722	0.42048	0.02701	0.43487	0.0093148	0.71859	0.50358	0.23276
	NOTO	D00551.002	276	312	0.011246	0.66353	0.071655	0.0055115	0.047101	0.0062916	-0.043485	0.40109	-0.029737	0.56593	-0.018924	0.5843	0.071013	0.0059492	0.53061	0.23217
	RORA	D00622.003	276.5	293	0.024106	0.35099	0.02958	0.2524	0.019827	0.25011	-0.056771	0.27283	-0.036972	0.47534	-0.024913	0.47135	0.038011	0.1413	0.52786	0.27059
	NFIA	D00536.003	279	389	-0.0064793	0.80208	-0.0080338	0.75596	-0.0054875	0.75025	0.0012267	0.98111	-0.048187	0.35208	-0.032371	0.34932	-0.014021	0.58753	0.48573	0.23114
	HDAC1	D00769.001	279.5	162	0.091674	0.00037964	0.090989	0.00042001	0.060753	0.00042498	0.038787	0.45392	0.063596	0.2192	0.044336	0.1999	0.084704	0.0010284	0.56113	0.27561
	SMAD3	D00635.001	281.5	282	-0.0078444	0.76154	0.041216	0.11069	0.027649	0.10876	-0.061026	0.23843	0.0091147	0.86036	0.0062889	0.85572	0.049343	0.056138	0.51819	0.23597
	PAX3	D00572.002	283.5	190	-0.0080097	0.75667	0.1518	3.4967e-09	0.10056	5.4389e-09	0.00049801	0.99233	0.032566	0.52954	0.018896	0.58486	0.14865	7.3543e-09	0.59347	0.26306
	T	D00697.002	284	316	-0.0091701	0.72278	0.045681	0.07705	0.030341	0.078418	-0.099201	0.054942	-0.089134	0.084753	-0.057486	0.096518	0.044654	0.083939	0.52784	0.23829
	GATA4	D00411.003	284.5	128	0.10517	4.5109e-05	0.095861	0.00020166	0.064675	0.00017571	0.11562	0.025153	0.15216	0.0031369	0.10189	0.0032205	0.085677	0.00089861	0.57681	0.2786
	EGR4	D00355.002	287.5	415	-0.028932	0.26295	-0.0055478	0.83007	-0.0034505	0.84136	-0.080448	0.1199	-0.059255	0.25236	-0.037463	0.27876	-0.0096554	0.70876	0.48361	0.23419
	POU5F1P1	D00598.001	288	302	0.022658	0.38068	0.015495	0.54888	0.011214	0.51539	0.1255	0.015023	0.092966	0.07215	0.063018	0.068463	0.0070235	0.78585	0.5153	0.22803
	MEF2D	D00507.002	288.5	296	0.011208	0.6646	0.027189	0.2928	0.019169	0.26616	0.015348	0.76705	0.0948	0.066684	0.062434	0.071068	0.017662	0.49442	0.52372	0.23353
	SREBF2	D00659.002	288.5	401	0.0025642	0.92098	-0.017063	0.50917	-0.010553	0.54045	0.019034	0.71333	-0.029674	0.56675	-0.020635	0.55078	-0.03135	0.22511	0.47243	0.22528
	SUZ12	D00812.001	289	127	0.056185	0.029613	0.11944	3.5357e-06	0.080054	3.423e-06	-0.072301	0.16234	-0.031469	0.54351	-0.022503	0.5153	0.12668	8.6424e-07	0.58847	0.28532
	LBX2	D00491.003	290	264	0.038334	0.13795	0.032496	0.2086	0.022084	0.20018	0.05295	0.30646	0.013022	0.80156	0.0092408	0.78934	0.03036	0.24011	0.53775	0.24889
	SOX8	D00648.004	290	280	0.019949	0.44023	0.080642	0.00178	0.05264	0.002262	-0.012099	0.81535	0.0050924	0.92171	0.001968	0.95463	0.097324	0.00016071	0.53093	0.23605
	GSC2	D00425.002	290.5	304	0.018493	0.47433	0.0026511	0.91832	0.0020085	0.90725	0.041585	0.422	0.042065	0.41666	0.029035	0.40122	-0.003026	0.90681	0.50437	0.24042
	SOX18	D00642.003	290.5	223	0.03099	0.23048	0.07863	0.0023152	0.052608	0.0022764	-0.089851	0.08227	-0.10628	0.039671	-0.073115	0.034528	0.089979	0.00048684	0.55255	0.25442
	HNF4A	D00446.009	291	325	0.038749	0.13373	0.0077287	0.76495	0.0051847	0.76361	0.093431	0.070732	0.02759	0.59431	0.019637	0.57022	0.016311	0.52802	0.51016	0.23716
		D00446.005	337.5	256	-0.0097347	0.70648	0.049988	0.052993	0.032618	0.058485	-0.028802	0.57821	0.022516	0.66384	0.015002	0.66448	0.049303	0.056338	0.51496	0.23409
	TBX15	D00663.002	292.5	329	0.0067404	0.79428	0.045309	0.079488	0.030598	0.075911	-0.043946	0.39612	-0.040687	0.4321	-0.026268	0.44758	0.046329	0.072945	0.50259	0.24269
	RFX3	D00616.002	292.5	364	-0.0031582	0.90276	0.00022414	0.99308	0.00024499	0.98866	0.018619	0.7193	0.011587	0.82304	0.0079447	0.81836	-0.0096671	0.70842	0.50182	0.23986
	EGR3	D00354.002	293	290	0.031908	0.21696	0.0059904	0.81674	0.0038023	0.82543	0.044292	0.39241	0.03103	0.54915	0.019694	0.5691	-0.0059898	0.81676	0.49951	0.24305
	FOXA1	D00761.001	294	137	0.094954	0.00023178	0.1031	6.3639e-05	0.068393	7.2707e-05	0.072538	0.16096	0.084894	0.10071	0.057199	0.098183	0.10633	3.7097e-05	0.55169	0.26572
	ZNF435	D00729.003	295	311	0.0035034	0.8922	0.04521	0.080151	0.029993	0.081905	-0.051777	0.31732	-0.010523	0.83905	-0.0070734	0.83796	0.040981	0.11274	0.51646	0.23883
	HEY2	D00433.003	295.5	303	0.013741	0.595	0.038779	0.13343	0.026029	0.13107	-0.017494	0.73562	-0.038804	0.45373	-0.027095	0.43341	0.034331	0.18402	0.518	0.23999
	ZIC1	D00719.002	297	249	0.037815	0.14336	-0.042237	0.10212	-0.028918	0.093459	0.054057	0.29645	0.049452	0.33957	0.034853	0.31362	-0.04564	0.077313	0.4856	0.24881
	GCM1	D00417.005	297	414	-0.0090402	0.72655	-0.04262	0.099049	-0.028112	0.10296	-0.0033994	0.94769	-0.032634	0.52869	-0.022831	0.5092	-0.036682	0.15575	0.47238	0.22965
	RPC155	D00800.001	297.5	479	-0.039244	0.12884	-0.07775	0.002593	-0.051492	0.0028531	0.11324	0.028335	0.14147	0.0060653	0.09787	0.0047253	-0.077918	0.0025377	0.45077	0.20933
	GATA2	D00766.002	300	84	0.14902	6.7442e-09	0.12073	2.7663e-06	0.080541	2.984e-06	0.11285	0.028892	0.12954	0.012051	0.087731	0.011198	0.11235	1.3009e-05	0.58864	0.32367
	HSFY2	D00473.003	301	199	0.039375	0.12756	0.11573	7.0544e-06	0.076898	8.1748e-06	-0.079779	0.12302	-0.036212	0.48447	-0.024429	0.48002	0.11066	1.7552e-05	0.56722	0.25923
	SOX14	D00639.003	301.5	269	0.030525	0.23756	0.054879	0.033622	0.036373	0.03487	-0.016324	0.7527	-0.047656	0.35741	-0.031188	0.36722	0.046645	0.071008	0.5241	0.24315
	IRF8	D00479.006	303	148	0.10001	0.00010507	0.10679	3.4258e-05	0.070094	4.7852e-05	0.028953	0.57622	-0.013682	0.79171	-0.01071	0.75684	0.10999	1.9734e-05	0.56088	0.28296
	THRA	D00692.002	303.5	384	0.027881	0.28068	-0.005785	0.82292	-0.0037498	0.82781	-0.0065401	0.89955	-0.052292	0.31253	-0.034668	0.3162	-0.016334	0.52745	0.48299	0.2426
	OLIG2	D00562.006	305.5	343	-0.0064633	0.80256	-0.019148	0.45881	-0.012604	0.46471	-0.0052288	0.91962	0.020176	0.69695	0.01272	0.71304	-0.01464	0.57114	0.51585	0.2374
	SPDEF	D00654.003	306.5	299	0.019076	0.4605	0.030723	0.23453	0.02017	0.24199	-0.0048539	0.92536	-0.0031025	0.95225	-0.0042069	0.90319	0.025664	0.32074	0.51325	0.24384
	HES7	D00430.003	307.5	359	0.0026144	0.91944	-0.026191	0.31089	-0.01773	0.30374	0.054363	0.29372	0.037941	0.46384	0.02584	0.45501	-0.024009	0.35294	0.48164	0.23259
	PAX6	D00575.003	308	436	-0.016622	0.52018	-0.034703	0.17931	-0.02324	0.17764	0.045393	0.38074	0.0090118	0.86192	0.0073443	0.83185	-0.054656	0.034351	0.46316	0.21443
	NEUROD2	D00531.003	309.5	302	0.019007	0.46214	0.017787	0.49137	0.011989	0.48679	0.046395	0.3703	0.036237	0.48417	0.023673	0.49371	0.010316	0.68984	0.51115	0.24092
	BHLHE23	D00311.003	310	331	-0.02507	0.33206	0.027755	0.28288	0.018457	0.28434	-0.072851	0.15916	-0.013523	0.79408	-0.0082141	0.81228	0.024966	0.33407	0.51055	0.23615
	NR3C2	D00557.002	311.5	296	-0.013488	0.6018	0.028015	0.27839	0.018782	0.27595	-0.021298	0.681	0.021063	0.68432	0.015943	0.64483	0.029684	0.25073	0.52687	0.24213
	PKNOX2	D00585.003	312	450	-0.039063	0.13061	-0.049101	0.057357	-0.033367	0.052929	-0.010459	0.84002	-0.015357	0.76692	-0.011323	0.74339	-0.04899	0.057922	0.47019	0.22453
	TGIF1	D00689.003	313	377	-0.0026987	0.91685	-0.0027703	0.91466	-0.0016469	0.92389	0.063278	0.22152	0.03116	0.54748	0.019295	0.57695	-0.012327	0.63343	0.4881	0.22254
	FOXL1	D00403.001	313	272	-0.0013997	0.95682	0.039296	0.12832	0.025246	0.14308	0.090528	0.07998	0.066711	0.19741	0.043509	0.20842	0.037665	0.14496	0.50935	0.21903
	PITX1	D00581.002	313.5	429	-0.037227	0.14969	-0.032201	0.21276	-0.020731	0.22914	-0.011248	0.82813	0.047917	0.35479	0.031972	0.35529	-0.050995	0.048382	0.48994	0.21394
	ARNTL	D00293.003	315	324	-0.0036697	0.88711	0.023088	0.3717	0.01539	0.372	-0.010877	0.83371	-0.015554	0.76401	-0.012421	0.71951	0.018641	0.47079	0.51061	0.23777
	ZNF306	D00727.003	315.5	329	0.018024	0.48562	0.016908	0.51302	0.011413	0.50794	0.012295	0.81242	-0.049153	0.3425	-0.033498	0.3328	0.011658	0.652	0.50456	0.23993
	GBX2	D00416.005	316.5	344	-0.018082	0.4842	0.0059727	0.81727	0.0042023	0.80742	0.094205	0.068418	0.045751	0.37699	0.030832	0.37272	0.023676	0.35966	0.50739	0.22099
	NEUROG2	D00532.003	316.5	161	0.044249	0.086787	0.093043	0.00030957	0.063597	0.00022506	-0.002262	0.96518	0.077715	0.13305	0.053279	0.12348	0.094005	0.0002678	0.57011	0.26719
	PITX3	D00582.001	318	280	-0.021229	0.41146	0.035117	0.17418	0.023744	0.16842	-0.048672	0.34725	0.018807	0.71659	0.0094121	0.78553	0.024662	0.34	0.52784	0.23027
	IRF3	D00475.003	318	198	0.071728	0.0054637	0.10065	9.4762e-05	0.066281	0.00012067	0.0096894	0.85165	0.012944	0.80271	0.0093265	0.78743	0.10398	5.4942e-05	0.53826	0.25998
		D00475.006	422	465	-0.03933	0.128	-0.12226	2.0596e-06	-0.082147	1.8884e-06	0.014427	0.78066	0.013588	0.79312	0.0075724	0.8267	-0.11969	3.3729e-06	0.43261	0.2229
	POU4F1	D00595.001	318	380	0.021362	0.40854	-0.020253	0.43329	-0.013783	0.42399	0.13805	0.0074236	0.0062116	0.90457	0.003993	0.90809	-0.022681	0.38021	0.49206	0.22958
	PRRX2	D00606.002	320	341	-0.021606	0.40321	0.0085522	0.74076	0.0078923	0.64709	0.062777	0.2252	0.04175	0.42017	0.030546	0.37716	0.0063316	0.80651	0.51759	0.22272
	ZNF524	D00730.002	320	327	0.0034381	0.89419	0.017218	0.50533	0.011792	0.49397	-0.062458	0.22757	-0.052708	0.30868	-0.034625	0.3168	0.020673	0.42382	0.52313	0.25409
	TBX2	D00668.003	322	414	-0.02734	0.29013	0.0059607	0.81763	0.003943	0.81908	-0.049393	0.34015	-0.07628	0.14038	-0.051766	0.13449	0.02601	0.31425	0.49312	0.22464
	OLIG3	D00563.002	323.5	296	0.0070925	0.7838	0.026169	0.31129	0.018849	0.27422	-0.02653	0.60857	0.053067	0.3054	0.034482	0.3188	0.026015	0.31415	0.5452	0.25429
	ALX4	D00292.001	324	398	-0.029251	0.25771	-0.012509	0.62843	-0.0078478	0.64895	0.0074216	0.8861	-0.0092567	0.8582	-0.0059467	0.86349	-0.016329	0.52756	0.49814	0.21655
	MNX1	D00522.002	325.5	224	0.023624	0.36072	0.061806	0.016701	0.041592	0.01584	-0.10303	0.04618	-0.091416	0.077052	-0.059881	0.083409	0.068992	0.0075376	0.55457	0.25899
	BHLHB2	D00308.003	326.5	439	-0.028354	0.27261	-0.03034	0.24042	-0.019623	0.25502	-0.051454	0.32035	-0.1133	0.028254	-0.076052	0.027893	-0.035997	0.16363	0.47426	0.23514
	GATA1	D00765.001	327	81	0.15276	2.7733e-09	0.11574	7.0371e-06	0.077141	7.6534e-06	0.11653	0.024017	0.10994	0.033302	0.073814	0.032838	0.097005	0.00016893	0.59617	0.32006
	FIGLA	D00388.003	327	348	-0.01365	0.59745	0.013167	0.61049	0.0091366	0.59612	-0.00065315	0.98994	-0.018301	0.7239	-0.01369	0.69225	0.0076459	0.7674	0.50673	0.236
	FOXO6	D00407.003	328	236	0.037633	0.1453	0.081039	0.0016887	0.053551	0.0018942	-0.034904	0.50039	0.0088263	0.86473	0.0060465	0.86123	0.083003	0.0012976	0.54413	0.25043
	EN2	D00368.007	329	469	-0.04485	0.082588	-0.080642	0.0017799	-0.053765	0.0018162	0.064849	0.21023	-0.00093833	0.98555	0.0011979	0.97237	-0.072333	0.0050811	0.47086	0.2121
	POU6F2	D00599.006	329.5	264	0.031118	0.22856	0.045539	0.077969	0.029951	0.082333	0.0062639	0.90377	-0.042915	0.4073	-0.029749	0.38976	0.054662	0.034333	0.53288	0.24479
	ONECUT1	D00564.004	330	300	-0.024163	0.34985	0.095966	0.00019843	0.063583	0.00022584	-0.029755	0.5657	-0.017825	0.73081	-0.011166	0.74682	0.09699	0.00016931	0.55383	0.24119
	HOXC10	D00459.003	330.5	337	-0.020572	0.42609	0.014397	0.57755	0.0088482	0.60778	-0.047234	0.3617	0.048062	0.35333	0.027609	0.42475	0.026314	0.30861	0.52279	0.23494
	PAX7	D00576.005	333.5	238	0.043451	0.092635	0.053521	0.038273	0.035074	0.041897	0.14628	0.0045322	0.06556	0.20526	0.042012	0.22451	0.053656	0.037786	0.52315	0.23394
	HOXD8	D00468.003	333.5	406	0.0021477	0.93379	-0.020332	0.43151	-0.013805	0.42327	0.069178	0.1813	0.012398	0.81088	0.0075298	0.82767	-0.024002	0.35307	0.48832	0.22368
	HOXB2	D00455.001	333.5	374	0.0056966	0.82558	-0.0015745	0.95143	-0.0016193	0.92517	0.014421	0.78075	-0.041342	0.42472	-0.02902	0.40145	-0.0079865	0.75735	0.51021	0.23824
	HINFP1	D00436.002	335	391	-0.0056919	0.82572	-0.022059	0.39342	-0.014294	0.40703	-0.042801	0.40855	-0.02313	0.65526	-0.013861	0.6886	-0.031667	0.22045	0.4942	0.24516
	MEOX2	D00515.002	335.5	342	-0.0059854	0.81689	0.0079039	0.75978	0.0054323	0.75268	0.050296	0.33138	0.054818	0.28969	0.037035	0.28429	0.011002	0.67038	0.51504	0.22861
	NKX6-2	D00550.002	335.5	373	0.00088723	0.97262	-0.001832	0.9435	-0.00085061	0.96065	0.012111	0.81518	-0.021201	0.68238	-0.01322	0.70231	-0.0069907	0.78683	0.50499	0.22929
	HOXB3	D00456.001	337	406	-0.017547	0.49724	-0.019187	0.45789	-0.013003	0.45069	0.023009	0.65694	2.048e-05	0.99968	-0.00059894	0.98618	-0.024664	0.33996	0.47543	0.22123
	FOXP3	D00408.003	337.5	281	0.011	0.67044	0.038543	0.13581	0.025537	0.13853	-0.038048	0.46258	0.0050413	0.92249	0.0034654	0.92019	0.032674	0.20611	0.53107	0.24743
	CDX1	D00315.003	338	416	-0.023332	0.36668	-0.022952	0.37454	-0.014919	0.38682	0.053148	0.30465	0.0565	0.27512	0.038162	0.26989	-0.032988	0.20179	0.50599	0.22266
	GLIS1	D00420.004	338.5	330	0.0050381	0.84547	0.016287	0.52862	0.011431	0.50728	-0.062389	0.22809	-0.048347	0.35048	-0.031017	0.36985	0.017998	0.48625	0.51713	0.26039
	SOX10	D00637.003	339.5	345	-0.029682	0.25077	0.01548	0.54926	0.0096407	0.57601	-0.020596	0.69096	-0.0094811	0.85481	-0.0053334	0.87745	0.012319	0.63368	0.48558	0.2197
	PAX1	D00570.002	339.5	387	-0.026976	0.2966	-0.0078257	0.76209	-0.0046039	0.78942	-0.0064448	0.90101	0.032397	0.53169	0.022061	0.52359	0.00029897	0.99077	0.47725	0.21605
	ESR1	D00372.003	340.5	291	0.012075	0.6404	0.038662	0.13461	0.025937	0.13245	-0.070201	0.17491	-0.058716	0.25671	-0.038561	0.26491	0.028326	0.27309	0.53369	0.24873
	RARG	D00611.001	340.5	342	0.028214	0.27498	0.010616	0.68129	0.0070213	0.6838	-0.017272	0.73885	-0.0080473	0.87657	-0.0058753	0.86511	0.020999	0.41655	0.50672	0.25581
	FOXD3	D00395.002	342	200	0.051027	0.048239	0.079738	0.0020045	0.053805	0.0018023	-0.012349	0.8116	0.0035687	0.94509	0.0039646	0.90875	0.073661	0.004325	0.55885	0.2592
	AR	D00296.006	342.5	315	0.0063823	0.80499	0.021184	0.41245	0.014087	0.41385	-0.0011232	0.98271	0.036867	0.4766	0.024086	0.4862	0.017006	0.51058	0.51141	0.24261
	RAXL1	D00612.001	342.5	401	-0.013239	0.60853	-0.020085	0.43713	-0.013623	0.43051	0.032814	0.52641	0.0169	0.74427	0.012054	0.72864	-0.028845	0.26439	0.48952	0.22071
	FOXG1	D00396.003	342.5	273	0.023576	0.36169	0.042291	0.10169	0.028078	0.10337	0.018677	0.71848	0.0024618	0.9621	0.0023387	0.94609	0.036314	0.15995	0.50792	0.23564
	NR2F1	D00554.003	344.5	283	0.017264	0.5042	0.050005	0.052911	0.03364	0.051014	-0.059413	0.2511	-0.071485	0.16714	-0.048514	0.16072	0.047305	0.067099	0.52161	0.24806
	IRX2	D00481.003	345.5	252	0.00022657	0.99301	0.05038	0.051158	0.0338	0.049925	-0.048501	0.34895	0.030626	0.55436	0.020963	0.54446	0.053012	0.040151	0.50948	0.22444
	GATA3	D00410.003	345.5	162	0.073122	0.004619	0.06073	0.018699	0.040787	0.017985	0.059475	0.2506	0.058694	0.25689	0.039703	0.25104	0.055006	0.033214	0.55405	0.27115
		D00410.009	387.5	140	0.12179	2.2563e-06	0.10825	2.669e-05	0.071834	3.0886e-05	0.05964	0.24928	0.044724	0.3878	0.029106	0.40007	0.10834	2.628e-05	0.57141	0.2979
	ZIC4	D00722.002	346	478	-0.016006	0.53578	-0.074745	0.0037851	-0.050656	0.0032993	0.015219	0.76894	-0.084058	0.10411	-0.056572	0.10193	-0.07432	0.0039889	0.44556	0.2225
	FOXO3	D00405.003	346.5	325	-0.018274	0.47957	0.032285	0.21157	0.020515	0.23404	-0.05727	0.26863	-0.0036927	0.94318	-0.0024528	0.94347	0.034321	0.18414	0.51758	0.22693
	TCF7L1	D00674.003	346.5	343	-0.015929	0.53773	0.019621	0.44779	0.012732	0.46017	-0.072114	0.16343	-0.058083	0.26187	-0.040201	0.24513	0.011018	0.66993	0.50742	0.24142
	BHLHA15	D00306.003	346.5	273	0.018931	0.46392	0.039293	0.12836	0.026264	0.12839	-0.0035805	0.94491	-0.045972	0.37468	-0.029877	0.38815	0.043661	0.091066	0.53067	0.25361
	HOXC12	D00461.003	346.5	310	0.01936	0.45385	0.022757	0.3786	0.015142	0.37977	0.062805	0.22499	0.080442	0.11993	0.053777	0.12	0.019001	0.46228	0.51106	0.23427
	RFX2	D00614.001	347.5	419	-0.011831	0.64717	-0.025173	0.33008	-0.01649	0.3388	0.026864	0.60405	-0.058946	0.25484	-0.040429	0.24246	-0.013357	0.60535	0.47716	0.22702
	HOXB13	D00454.003	348	359	-0.016392	0.52597	0.0050509	0.84508	0.0031237	0.85622	0.0044567	0.93145	0.026305	0.6116	0.017712	0.6086	0.0033467	0.89699	0.50886	0.22347
	SOX4	D00646.002	348	259	0.026416	0.30674	0.084756	0.001021	0.056216	0.0011107	-0.051251	0.32227	-0.020007	0.69936	-0.01456	0.67379	0.091648	0.00038107	0.53161	0.24723
	LMX1A	D00498.002	349	419	-0.036181	0.16148	-0.030281	0.24133	-0.017944	0.29794	0.057838	0.2639	0.060436	0.24301	0.041869	0.22608	-0.024978	0.33384	0.50743	0.21782
	MLXIPL	D00519.002	349.5	360	-0.0024343	0.92497	-0.0016553	0.94894	-0.0013494	0.93761	0.02142	0.67927	0.017805	0.73109	0.012136	0.72569	0.0049894	0.84695	0.48915	0.23094
	EMX2	D00365.003	350.5	295	0.015888	0.53878	0.030199	0.24261	0.019794	0.25088	0.011696	0.8214	-0.045027	0.38459	-0.032685	0.34467	0.02033	0.43155	0.51988	0.23452
	RAX	D00613.002	352.5	459	-0.03689	0.15341	-0.052679	0.04142	-0.035398	0.040044	0.10925	0.034434	0.050906	0.32554	0.032643	0.3453	-0.062324	0.015807	0.45398	0.20464
	TAF7	D00814.001	352.5	424	-0.017729	0.49278	-0.029348	0.25613	-0.019664	0.25401	-0.057676	0.26524	-0.065672	0.2045	-0.044236	0.20091	-0.022983	0.3739	0.5103	0.25027
	ZBTB7A	D00714.003	352.5	331	-0.00059381	0.98167	0.018194	0.48151	0.011992	0.48666	-0.026576	0.60794	-0.0048612	0.92525	-0.003665	0.91561	0.015983	0.53635	0.50683	0.24346
		D00714.004	476.5	468	-0.026505	0.30513	-0.079474	0.0020749	-0.053381	0.0019587	0.054135	0.29575	0.0060738	0.90668	0.0028664	0.93395	-0.085309	0.00094579	0.45628	0.21548
	ZSCAN4	D00735.002	353.5	367	0.0072806	0.77821	0.00104	0.96791	0.0006787	0.9686	0.0036494	0.94385	0.014141	0.78489	0.0086134	0.80334	-0.0066822	0.79602	0.47281	0.22742
	RBBP5	D00797.001	356.5	362	0.0096616	0.70858	0.0045254	0.86103	0.0027549	0.87304	-0.029949	0.56317	-0.031693	0.54064	-0.022845	0.50893	0.0033294	0.89752	0.5081	0.25456
	LMX1B	D00499.001	357	376	-0.007567	0.76973	-0.010882	0.67378	-0.0059498	0.73	0.060049	0.24605	0.013809	0.78983	0.01051	0.76123	-0.018666	0.4702	0.51122	0.22635
	SCRT2	D00631.002	358	389	-0.012539	0.62763	-0.018478	0.47469	-0.014832	0.47466	-0.033215	0.52137	-0.011393	0.82596	-0.0094185	0.82032	-0.011187	0.66518	0.50805	0.23719
	PAX2	D00571.002	359	442	-0.028663	0.26741	-0.07066	0.0062023	-0.048125	0.0052448	0.01047	0.83985	0.024017	0.64293	0.016157	0.6404	-0.064989	0.011845	0.46751	0.2268
	RXRG	D00629.006	359.5	350	-0.020451	0.42882	0.0083241	0.74744	0.0055615	0.747	-0.048726	0.34671	0.0091082	0.86046	0.0061038	0.85993	0.016656	0.51933	0.49391	0.22593
	GSX2	D00428.002	361	380	-0.0026397	0.91866	-0.043556	0.091841	-0.028021	0.10408	0.066946	0.19583	0.035372	0.49467	0.024186	0.48439	-0.039305	0.12824	0.49815	0.22695
	TP63	D00695.002	361	495	-0.022694	0.37994	-0.12084	2.7086e-06	-0.081648	2.1799e-06	-0.050171	0.33258	-0.01825	0.72464	-0.013049	0.70599	-0.11297	1.1636e-05	0.41845	0.20051
	BHLHE40	D00746.004	361.5	423	-0.0081668	0.75205	-0.046069	0.074567	-0.031495	0.067715	0.039066	0.45068	0.053183	0.30434	0.033684	0.33013	-0.057335	0.026433	0.46594	0.22316
	CPEB1	D00323.002	362.5	391	-0.031122	0.22849	-0.000506	0.98438	-0.0012238	0.94341	-0.023183	0.65451	-0.030993	0.54962	-0.020321	0.55685	0.00033956	0.98952	0.49933	0.22002
	HSF1	D00470.005	362.5	356	0.014635	0.57127	0.0063564	0.80576	0.0044276	0.79731	0.065027	0.20899	-0.021334	0.68049	-0.013961	0.68648	0.0033033	0.89832	0.51321	0.23396
	ALX3	D00290.003	364	459	-0.030342	0.24038	-0.070635	0.0062212	-0.046943	0.0064685	0.060421	0.24313	0.054648	0.2912	0.032371	0.34932	-0.065642	0.011019	0.46986	0.21538
	TGIF2LX	D00690.003	365	318	-0.0019822	0.93888	0.031579	0.22173	0.021611	0.21	-0.057169	0.26947	-0.0012674	0.98049	-0.00015687	0.99638	0.032659	0.20633	0.51116	0.24502
	SNAI2	D00636.003	368.5	507	-0.11855	4.1776e-06	-0.13927	6.168e-08	-0.09419	4.6646e-08	-0.064757	0.21089	-0.18189	0.00040004	-0.12281	0.00038419	-0.12436	1.3689e-06	0.42396	0.19362
	ZNF713	D00731.003	369	262	0.025439	0.32499	0.056494	0.02873	0.037081	0.031481	0.055245	0.28594	0.0053804	0.91729	0.0041072	0.90548	0.050312	0.051472	0.51017	0.23279
	NRF1	D00559.006	371	514	-0.1406	4.6004e-08	-0.19169	7.1489e-14	-0.12848	9.2355e-14	-0.048366	0.35029	-6.5651e-05	0.99899	0.0010701	0.97533	-0.18365	7.7575e-13	0.39102	0.19228
		D00559.001	398.5	478	-0.049695	0.054401	-0.11583	6.9294e-06	-0.077368	7.1951e-06	-0.011335	0.82682	-0.02904	0.57507	-0.017298	0.61699	-0.11668	5.925e-06	0.43179	0.21955
	TCF12	D00818.003	371	281	0.052796	0.04097	0.0242	0.34912	0.016329	0.34354	0.089406	0.083805	0.07276	0.15968	0.049627	0.15134	0.016327	0.52763	0.50541	0.24435
	PKNOX1	D00583.002	371.5	409	-0.017482	0.49882	-0.020523	0.42718	-0.013451	0.43524	0.050118	0.3331	0.053498	0.30148	0.035181	0.30909	-0.030325	0.24065	0.48264	0.21777
	MESP1	D00516.002	372	365	-0.021041	0.41563	0.0018139	0.94406	0.0015676	0.92755	-0.02	0.69946	0.0046603	0.92833	0.0021106	0.95134	0.002328	0.92824	0.49067	0.22225
	PRRX1	D00604.004	372.5	466	-0.050993	0.048389	-0.062096	0.016195	-0.04018	0.01977	0.040056	0.43928	0.04512	0.3836	0.030732	0.37427	-0.071998	0.0052895	0.46934	0.20752
	SOX2	D00645.006	372.5	354	-0.014101	0.58541	0.041098	0.11171	0.027314	0.11311	-0.044191	0.39348	-0.019614	0.70499	-0.013462	0.69712	0.03533	0.17158	0.52197	0.23319
	NFKB2	D00541.001	373.5	474	-0.046858	0.069729	-0.083165	0.0012694	-0.055497	0.0012856	-0.024605	0.63482	-0.063556	0.21949	-0.041142	0.23425	-0.074698	0.0038071	0.4391	0.21293
	TGIF2	D00691.001	375.5	346	-0.0027561	0.91509	0.019068	0.4607	0.012384	0.47254	-0.05133	0.32152	-0.015299	0.76777	-0.0099539	0.77351	0.02568	0.32043	0.50731	0.23849
	E2F2	D00345.002	377	356	-0.01036	0.68858	0.0042567	0.8692	0.0033811	0.84451	-0.0093478	0.85682	0.022168	0.66872	0.014261	0.68012	0.0073341	0.77662	0.48874	0.2366
	TCF4	D00673.001	385	491	-0.063458	0.013998	-0.12031	2.9937e-06	-0.081008	2.6138e-06	0.02918	0.57323	-0.010335	0.84189	-0.008428	0.80749	-0.11399	9.6847e-06	0.44282	0.20512
	NKX3-2	D00547.003	385	425	-0.014119	0.58492	-0.04262	0.09905	-0.028616	0.096932	0.047145	0.3626	-0.00074457	0.98853	0.0011979	0.97237	-0.038666	0.13457	0.48079	0.22278
	PAX4	D00573.002	387.5	447	-0.027929	0.27986	-0.073634	0.0043396	-0.049088	0.0044071	0.058257	0.26045	-0.032683	0.52807	-0.021676	0.53086	-0.073	0.0046874	0.46943	0.21981
	HOXD13	D00465.003	388	379	-0.028559	0.26916	-0.033964	0.18876	-0.022477	0.19229	0.011433	0.82535	0.0079375	0.87824	0.0062747	0.85604	-0.034635	0.18016	0.49901	0.23274
	IRX5	D00483.001	388	398	-0.024059	0.35193	0.01051	0.6843	0.0067799	0.69411	-0.070598	0.17249	-0.029984	0.56271	-0.021919	0.52628	-0.004661	0.85691	0.49103	0.21961
	BCL6B	D00305.003	388.5	393	0.010429	0.68662	-0.018665	0.47022	-0.012244	0.47755	0.036945	0.47566	0.072208	0.16288	0.047374	0.17079	-0.021329	0.40926	0.47412	0.22802
	HOXC11	D00460.003	389	330	0.0023416	0.92782	-0.011559	0.65476	-0.0076101	0.6589	0.034673	0.50324	0.032049	0.53611	0.022518	0.51503	-0.012986	0.6154	0.52096	0.23618
	CLOCK	D00322.002	389	325	0.016879	0.51374	0.0167	0.51823	0.01106	0.52118	-0.010622	0.83756	-0.0012935	0.98008	-0.00015687	0.99638	0.010346	0.68897	0.51107	0.2552
	NFIB	D00537.001	389	390	-0.0068672	0.7905	-0.0081268	0.75323	-0.0056076	0.76265	-0.03698	0.47524	-0.018357	0.72309	-0.010784	0.77099	-0.012223	0.63631	0.48813	0.22518
	HOXA2	D00453.002	389	419	-0.008912	0.73027	-0.034499	0.18188	-0.022744	0.18706	0.031154	0.54756	-0.035418	0.4941	-0.025626	0.45875	-0.036656	0.15604	0.48949	0.22991
	ESRRB	D00375.003	390	257	0.056739	0.028041	0.025748	0.31915	0.01741	0.31254	0.037804	0.46546	0.045227	0.38248	0.032144	0.35272	0.021	0.41653	0.5004	0.24808
	HEY1	D00432.003	391	437	-0.015921	0.53794	-0.056407	0.028975	-0.038382	0.025986	-0.023546	0.64946	-0.042638	0.41034	-0.028578	0.40866	-0.062682	0.015215	0.46846	0.22895
	RHOXF1	D00621.003	391.5	452	-0.054135	0.036105	-0.047634	0.065221	-0.031529	0.067413	-0.068882	0.18318	0.0061917	0.90488	0.0048629	0.88819	-0.06001	0.020149	0.48688	0.22731
	TBX1	D00665.002	391.5	454	-0.034293	0.18451	0.0069441	0.78821	0.0047464	0.78307	-0.059982	0.24657	-0.064771	0.21078	-0.04609	0.18268	0.019006	0.46216	0.47875	0.21764
	HOXA1	D00451.002	391.5	340	0.0029994	0.90763	0.0054144	0.83409	0.0032546	0.85026	0.063497	0.21992	0.059557	0.24995	0.040059	0.2468	0.015006	0.56155	0.50541	0.22898
	TEAD3	D00678.001	392.5	422	-0.021696	0.40125	0.019716	0.44559	0.012495	0.46856	-0.044253	0.39282	-0.070375	0.17385	-0.045734	0.18609	0.020337	0.43139	0.50081	0.2224
	ZNF75A	D00733.003	393.5	257	0.033298	0.19758	0.048965	0.058047	0.032613	0.058526	0.0061085	0.90615	0.0054666	0.91597	0.0029663	0.93166	0.050992	0.048394	0.53013	0.24609
	BSX	D00313.002	393.5	336	-0.001043	0.96782	-0.0067138	0.79508	-0.0037819	0.82636	-0.0014116	0.97827	0.017868	0.73018	0.012307	0.72198	0.0013349	0.95882	0.51226	0.23547
	CDX2	D00316.003	394	400	-0.049652	0.054613	-0.022955	0.37447	-0.014963	0.3854	0.024563	0.63539	0.10229	0.047779	0.066398	0.054901	-0.016666	0.51909	0.5002	0.22122
	DLX2	D00335.003	394.5	444	-0.046003	0.074987	-0.070147	0.0065887	-0.044907	0.0097065	0.0086586	0.86728	0.01812	0.72652	0.014418	0.68098	-0.076491	0.0030431	0.48282	0.22011
	FAM48A	D00757.001	395	304	0.010133	0.69506	0.034447	0.18254	0.02286	0.18482	-0.043886	0.39676	0.0019216	0.97042	0.0028806	0.93363	0.029675	0.25088	0.51433	0.24436
	HOXA13	D00450.003	397	458	-0.050942	0.048615	-0.059736	0.020727	-0.040461	0.018924	0.0075006	0.8849	0.018587	0.71977	0.012321	0.72167	-0.059319	0.021633	0.47167	0.21127
	TFAP4	D00684.005	397	398	-0.011628	0.65284	-0.059953	0.020269	-0.040088	0.020052	0.0055537	0.91464	-0.028225	0.58586	-0.018168	0.5994	-0.067007	0.0094578	0.46822	0.22738
	DPRX	D00341.003	398	248	0.003095	0.9047	0.051433	0.046483	0.03505	0.042038	-0.02537	0.62432	0.023139	0.65513	0.015687	0.65017	0.055324	0.032207	0.52534	0.2291
	MSC	D00523.003	399	345	0.0022063	0.93198	0.019782	0.44407	0.013439	0.43567	-0.023434	0.65102	-0.010071	0.84587	-0.0056758	0.86966	0.016311	0.52802	0.50589	0.23108
	SHOX	D00634.001	400	469	-0.073786	0.0042594	-0.069555	0.0070603	-0.04585	0.0078235	0.0083464	0.87202	0.029844	0.56453	0.020906	0.54556	-0.070968	0.0059807	0.46987	0.2051
	ZBTB49	D00713.003	400.5	469	-0.051666	0.0455	-0.062215	0.015993	-0.040799	0.017952	0.043285	0.40326	0.020065	0.69853	0.011466	0.74028	-0.071995	0.005292	0.46411	0.20632
	CREB3L1	D00324.003	400.5	470	-0.017096	0.50834	-0.058416	0.023715	-0.038698	0.024786	-0.071771	0.16544	-0.079461	0.12453	-0.052893	0.12621	-0.071973	0.0053054	0.44936	0.23522
	ZNF232	D00724.003	401	269	0.025362	0.32646	0.041141	0.11134	0.027883	0.10579	0.029574	0.56806	0.010818	0.83461	0.0064459	0.85216	0.026983	0.29647	0.52707	0.24287
	NHLH1	D00542.005	402.5	289	0.026155	0.31156	-0.046823	0.069935	-0.032629	0.058395	0.065228	0.20758	0.031512	0.54297	0.021363	0.53682	-0.044021	0.088427	0.49591	0.24306
	LEF1	D00492.003	404	393	-0.038341	0.13788	-0.0094074	0.71591	-0.005729	0.73965	-0.10722	0.037952	-0.096753	0.06124	-0.063761	0.065273	-0.0080021	0.75689	0.50748	0.23449
	EZH2	D00756.007	405.5	271	0.023202	0.36937	-0.0045613	0.85994	-0.0033445	0.84617	0.030849	0.55148	0.020875	0.687	0.012977	0.70752	-0.0010009	0.96911	0.50576	0.24833
	HOXD11	D00463.003	406	411	-0.016817	0.51531	-0.022068	0.39322	-0.014743	0.39243	0.05006	0.33366	0.039695	0.44342	0.026967	0.43559	-0.022639	0.3811	0.47965	0.22172
	NKX2-3	D00543.005	406	396	-0.012993	0.61521	-0.0097968	0.70469	-0.0072145	0.67559	0.034959	0.49973	-0.047724	0.35673	-0.032143	0.35272	-0.010689	0.67924	0.47674	0.21698
	EVX2	D00386.001	406.5	414	-0.036885	0.15347	-0.049794	0.053923	-0.033238	0.053854	-0.012055	0.81602	-0.033832	0.51365	-0.020378	0.55574	-0.057649	0.025617	0.50002	0.22749
	ZNF238	D00725.004	407.5	408	0.024274	0.34765	-0.042098	0.10326	-0.0284	0.099474	0.011981	0.81713	-0.032554	0.5297	-0.022175	0.52144	-0.047321	0.067009	0.47593	0.23996
	FOXA2	D00762.001	408	316	0.011846	0.64676	0.019602	0.44824	0.01369	0.42714	0.01698	0.74311	0.033815	0.51387	0.019951	0.56407	0.019004	0.4622	0.5048	0.23279
	E2F8	D00349.002	409	405	-0.02118	0.41254	-0.019435	0.4521	-0.012964	0.45205	-0.011305	0.82728	-0.004825	0.9258	-0.0032942	0.92412	-0.022346	0.38729	0.48084	0.23109
	VAX1	D00701.001	410	440	-0.040508	0.11696	-0.038463	0.13663	-0.025526	0.13869	-0.019458	0.70724	-0.014416	0.78082	-0.0091696	0.79093	-0.035305	0.17189	0.47594	0.21973
	GCM2	D00418.003	410	423	-0.017881	0.48908	-0.035396	0.17078	-0.023162	0.17909	0.044376	0.3915	-0.027483	0.59574	-0.018025	0.60227	-0.030021	0.2454	0.47351	0.22194
	HOXB5	D00457.003	410	429	-0.026041	0.31367	-0.031746	0.21929	-0.021146	0.21998	0.013128	0.79997	0.04194	0.41805	0.025869	0.45451	-0.034651	0.17996	0.48411	0.22185
	SPIC	D00658.003	410	429	-0.038628	0.13495	-0.046322	0.072988	-0.031119	0.07106	-0.03457	0.50451	-0.022747	0.6606	-0.014361	0.67801	-0.041015	0.11244	0.48015	0.23044
	DMBX1	D00340.003	410.5	477	-0.075622	0.003394	-0.073831	0.0042361	-0.0492	0.0043185	-0.019107	0.71227	-0.032486	0.53056	-0.022019	0.52439	-0.076994	0.0028552	0.46649	0.20364
	ZBED1	D00712.002	411	329	-0.01661	0.52048	0.058407	0.023735	0.039017	0.023623	-0.06447	0.21292	-0.079081	0.12634	-0.054162	0.11737	0.062307	0.015836	0.52243	0.23644
	HIC2	D00435.003	411	430	-0.018991	0.4625	-0.027916	0.28008	-0.018119	0.29327	0.0057311	0.91192	-0.05023	0.33202	-0.033898	0.32707	-0.034659	0.17987	0.47284	0.21855
	MEIS1	D00508.004	411.5	353.5	0.0073774	0.77534	0.053074	0.039919	0.035638	0.038711	-0.050372	0.33065	-0.015256	0.76841	-0.0091411	0.79156	0.056001	0.030153	0.50427	0.23017
	HOMEZ	D00447.002	412.5	347	0.014931	0.56352	0.0084903	0.74257	0.0056034	0.74516	0.071041	0.1698	0.058418	0.25913	0.041699	0.22799	0.0010087	0.96887	0.49134	0.22728
	CEBPG	D00320.001	414	430	-0.02599	0.31462	-0.036329	0.15977	-0.024067	0.1627	-0.0093976	0.85607	0.0085538	0.86887	0.0056758	0.86966	-0.038659	0.13464	0.46726	0.22789
	SOX15	D00640.003	414	411	-0.0042758	0.86862	-0.026731	0.30101	-0.018384	0.28625	0.047914	0.35482	0.011153	0.82957	0.0048771	0.88787	-0.037009	0.1521	0.47718	0.22532
	TEF	D00680.001	414	432	-0.049189	0.05691	-0.033062	0.20077	-0.021747	0.20714	-0.029605	0.56765	-0.0056177	0.91366	-0.0029662	0.93166	-0.042968	0.096317	0.46969	0.21291
	ID4	D00474.003	414.5	416	-0.0502	0.051993	-0.041094	0.11175	-0.027624	0.10908	0.00096634	0.98512	-0.00072079	0.9889	2.8522e-05	0.99934	-0.024329	0.34655	0.48447	0.218
	E2F7	D00348.003	415	492	-0.066732	0.0097557	-0.15668	1.0683e-09	-0.10533	9.9838e-10	-0.01672	0.74691	-0.016901	0.74426	-0.011394	0.74183	-0.15965	5.0995e-10	0.44195	0.21188
	RARB	D00610.003	416	386	-0.016596	0.52083	-0.0083302	0.74726	-0.0057645	0.73809	-0.036829	0.47706	-0.018487	0.72121	-0.012721	0.71304	-0.0096649	0.70849	0.49795	0.22975
	MEOX1	D00513.002	416.5	448	-0.029707	0.25037	-0.052199	0.043311	-0.03422	0.047145	0.051046	0.32421	0.0019091	0.97061	0.00065599	0.98487	-0.059339	0.021589	0.48292	0.21778
	HOXA10	D00448.002	416.5	402	-0.02934	0.25627	-0.017701	0.49345	-0.012588	0.46527	0.01605	0.75672	0.059812	0.24792	0.037477	0.27858	-0.026634	0.30277	0.49594	0.22208
	IRF9	D00480.002	418.5	303	0.018694	0.46953	0.028151	0.27605	0.01874	0.27704	-0.082435	0.11099	-0.14696	0.0043453	-0.097688	0.0047392	0.017997	0.48627	0.51593	0.26437
	VDR	D00704.001	419	400	0.0091922	0.72214	-0.014523	0.57421	-0.010419	0.54559	0.041297	0.42523	-0.098649	0.056313	-0.065499	0.058267	-0.019688	0.44624	0.47944	0.22826
	MEIS3	D00512.001	419	320	0.0012727	0.96073	0.019877	0.44189	0.013386	0.43746	-0.020703	0.68945	0.037175	0.47292	0.024271	0.48285	0.018341	0.47798	0.49317	0.23067
	ZBTB7B	D00715.002	423.5	501	-0.090128	0.00047644	-0.11844	4.2651e-06	-0.079463	4.0383e-06	-0.10368	0.044798	-0.13474	0.0089919	-0.091953	0.007849	-0.12468	1.2859e-06	0.42902	0.20494
	OTX2	D00569.002	423.5	455	-0.049136	0.057176	-0.051623	0.04568	-0.033844	0.049624	0.010705	0.83631	-0.00043407	0.99332	-0.00077008	0.98224	-0.056324	0.029212	0.48081	0.21142
	HMX2	D00441.003	424	486	-0.07582	0.0033109	-0.085974	0.00086208	-0.057841	0.00079317	0.0078453	0.87965	0.0081373	0.8752	0.0058754	0.86511	-0.082652	0.0013608	0.44662	0.20005
	FOXO1	D00404.002	426	410	-0.031055	0.2295	-0.020144	0.43577	-0.013356	0.4385	0.032524	0.53007	0.02431	0.63888	0.017113	0.62077	-0.024671	0.33981	0.48322	0.2129
	FOXI1	D00397.003	429	409	-0.039062	0.13061	-0.030494	0.23802	-0.020676	0.23039	0.040714	0.4318	0.070185	0.17502	0.045106	0.1922	-0.022321	0.38782	0.48937	0.21676
	GLI2	D00419.003	429	504	-0.11742	5.1628e-06	-0.13548	1.3986e-07	-0.090598	1.478e-07	-0.12402	0.016263	-0.075689	0.14349	-0.052137	0.13172	-0.13299	2.3691e-07	0.42447	0.20221
	TCF3	D00672.001	429.5	495	-0.04825	0.061813	-0.14917	6.509e-09	-0.10223	3.0288e-09	0.023388	0.65166	-0.058002	0.26254	-0.039203	0.25704	-0.15032	4.9678e-09	0.43436	0.2044
	OLIG1	D00561.001	430	374	-0.010532	0.68369	-0.001235	0.9619	-0.00078113	0.96386	-0.045252	0.38222	-0.048747	0.34651	-0.03307	0.33901	-0.00032733	0.9899	0.51823	0.24503
	MYF6	D00530.003	430	286	0.0092732	0.71979	0.032582	0.2074	0.021568	0.2109	-0.037588	0.46802	0.0022584	0.96523	0.00031374	0.99276	0.045323	0.079393	0.52575	0.24416
	SCRT1	D00630.003	430.5	502	-0.095008	0.00022988	-0.14568	1.4634e-08	-0.098716	1.027e-08	-0.036068	0.48621	-0.071229	0.16867	-0.048115	0.1642	-0.12967	4.7189e-07	0.42125	0.20479
	OTX1	D00568.001	432.5	470	-0.044657	0.083918	-0.063663	0.013691	-0.041926	0.015015	-0.00054203	0.99165	0.0055589	0.91456	0.0034939	0.91954	-0.072329	0.0050835	0.46221	0.20977
	POU2F3	D00590.001	434.5	495	-0.059291	0.021694	-0.11337	1.0841e-05	-0.074646	1.4915e-05	0.085665	0.097638	0.10107	0.050504	0.069165	0.045538	-0.1323	2.7413e-07	0.43605	0.19694
	NFIX	D00539.001	438.5	323	-0.00017659	0.99455	0.024258	0.34797	0.016345	0.34307	0.002606	0.95989	-0.00059688	0.99081	5.7042e-05	0.99868	0.0099805	0.69942	0.48341	0.2217
	PHF8	D00792.001	439.5	432	-0.02721	0.29244	-0.052801	0.040954	-0.035618	0.038823	-0.043174	0.40448	-0.034763	0.50213	-0.023017	0.50576	-0.050332	0.051379	0.49445	0.23526
	EVX1	D00385.002	440.5	483	-0.051527	0.046083	-0.092293	0.00034628	-0.061704	0.00034459	0.043889	0.39673	0.0081959	0.87431	0.0061606	0.85863	-0.087663	0.00067946	0.45378	0.20822
	GLIS2	D00421.003	441	497	-0.053493	0.038373	-0.13246	2.6466e-07	-0.089401	2.1505e-07	0.11262	0.029216	-0.026965	0.60269	-0.019708	0.56882	-0.13499	1.5544e-07	0.41262	0.2028
	TFEC	D00688.002	446.5	455	-0.053655	0.037789	-0.031565	0.22195	-0.020863	0.22622	-0.091794	0.075833	-0.097753	0.058598	-0.065542	0.058103	-0.043345	0.09343	0.47334	0.21874
	FOXK1	D00401.003	446.5	465	-0.053317	0.039016	-0.033943	0.18903	-0.023066	0.1809	-0.056033	0.27912	-0.13411	0.0093183	-0.087647	0.011277	-0.038678	0.13445	0.46814	0.21581
	FOXJ2	D00398.001	447	354	-0.0035447	0.89093	0.0010282	0.96827	0.00076777	0.96448	0.06607	0.20175	-0.0049381	0.92407	-0.0033371	0.92314	0.0069751	0.78729	0.50575	0.22864
	HOXC13	D00462.002	448	472	-0.061573	0.017116	-0.11105	1.6375e-05	-0.073205	2.1723e-05	0.0037785	0.94187	-0.033324	0.52	-0.022304	0.51903	-0.098619	0.00013111	0.46529	0.21386
	TEAD1	D00677.003	449.5	428	-0.047741	0.064618	-0.030737	0.23431	-0.020652	0.23093	-0.044318	0.39212	-0.040915	0.42952	-0.026368	0.44586	-0.019972	0.43972	0.48288	0.21585
	NFKB1	D00540.002	451.5	432	-0.024449	0.34418	-0.042844	0.097285	-0.028439	0.099008	0.02138	0.67983	0.066704	0.19745	0.045135	0.19192	-0.035659	0.16762	0.46216	0.22033
	BHLHE41	D00312.002	453	509	-0.10903	2.3342e-05	-0.1435	2.4022e-08	-0.097841	1.3835e-08	-0.092667	0.073075	-0.11741	0.022976	-0.079832	0.020997	-0.15366	2.2346e-09	0.40117	0.19977
	MEIS2	D00510.003	455	487	-0.098007	0.00014439	-0.087366	0.00070869	-0.058336	0.00071466	-0.087057	0.092295	-0.064305	0.21409	-0.041242	0.23312	-0.086667	0.00078228	0.42176	0.19323
	HMX1	D00440.003	458.5	489	-0.088121	0.00063649	-0.091909	0.00036664	-0.061323	0.00037493	-0.012987	0.80208	-0.041032	0.42821	-0.024771	0.47389	-0.087665	0.00067919	0.43747	0.19753
	TRIM28	D00821.001	461	135	0.10066	9.4691e-05	0.072867	0.0047636	0.053859	0.0042935	0.068438	0.18603	0.067339	0.19321	0.049376	0.1875	0.070502	0.006319	0.55173	0.28766
	MYBL1	D00528.001	461.5	220	0.04483	0.08272	0.055424	0.031896	0.036868	0.032468	0.054129	0.29581	0.076481	0.13934	0.052224	0.13109	0.062705	0.015178	0.52778	0.24777
	VAX2	D00702.001	463.5	485	-0.076413	0.003073	-0.092096	0.00035658	-0.061347	0.00037295	-0.054701	0.29072	-0.071952	0.16438	-0.047517	0.16951	-0.095639	0.00020868	0.44681	0.21179
	DLX5	D00338.002	464	505	-0.091182	0.00040822	-0.13462	1.6825e-07	-0.089462	2.1097e-07	0.036025	0.48673	-0.053668	0.29995	-0.035852	0.29996	-0.13533	1.4452e-07	0.40235	0.18616
	MTF1	D00527.003	466	492	-0.09321	0.00030189	-0.095231	0.00022216	-0.063265	0.00024278	-0.090124	0.081341	-0.060632	0.24148	-0.041913	0.22561	-0.095673	0.0002076	0.45097	0.21049
	FOXJ3	D00400.003	466.5	316	-0.011197	0.66488	0.020552	0.42655	0.013717	0.42623	-0.024018	0.64292	0.0042365	0.93483	0.0016971	0.96087	0.021971	0.3953	0.50191	0.23074
	NKX2-8	D00544.005	469	490	-0.062372	0.015727	-0.061575	0.017113	-0.041463	0.016166	-0.013319	0.79713	-0.084171	0.10365	-0.055217	0.1104	-0.062006	0.01635	0.44405	0.20231
	DLX3	D00336.001	471.75	513	-0.12299	1.7887e-06	-0.16813	5.7288e-11	-0.11163	9.4587e-11	-0.0041864	0.9356	-0.046651	0.36766	-0.031901	0.35637	-0.16633	9.1903e-11	0.39725	0.18931
	DLX4	D00337.001	476	496	-0.069004	0.0075275	-0.12145	2.4075e-06	-0.079642	3.8413e-06	0.056219	0.27752	-0.018651	0.71884	-0.0093265	0.78743	-0.13566	1.3483e-07	0.43693	0.20083
	SOX9	D00649.002	476.5	452	-0.034946	0.17628	-0.053552	0.03816	-0.036094	0.036287	0.015128	0.77029	-0.038361	0.45891	-0.025983	0.45253	-0.054334	0.035428	0.47562	0.21945
	FOXO4	D00406.002	483.5	480	-0.051492	0.046233	-0.08188	0.0015096	-0.053278	0.0019983	0.020501	0.69232	0.028548	0.58157	0.020022	0.56268	-0.088643	0.00059058	0.46298	0.2086
	GATA5	D00412.002	487	248	0.031786	0.21872	-0.024007	0.35297	-0.015959	0.35458	0.10326	0.045683	0.086999	0.09251	0.058883	0.088684	-0.021987	0.39496	0.50396	0.24936
	HOXD12	D00464.001	495	502	-0.084731	0.0010245	-0.12924	5.1479e-07	-0.08638	5.4264e-07	0.023564	0.64922	-0.03064	0.55418	-0.021391	0.53628	-0.13573	1.326e-07	0.42507	0.19709
	CENPB	D00321.003	496	481	-0.073712	0.0042983	-0.089019	0.00055953	-0.060253	0.00047402	-0.086543	0.094242	-0.055077	0.28741	-0.036265	0.29442	-0.079643	0.0020297	0.46211	0.23048
	TCF7L2	D00819.002	498.5	493	-0.06905	0.0074869	-0.1084	2.6013e-05	-0.072302	2.7619e-05	0.0098012	0.84996	-0.02049	0.69248	-0.013691	0.69253	-0.10301	6.4514e-05	0.4398	0.20802
	GLIS3	D00422.003	498.5	514	-0.16511	1.2637e-10	-0.19026	1.1016e-13	-0.12809	1.0861e-13	-0.1313	0.010924	-0.1427	0.005636	-0.093792	0.0066942	-0.181	1.662e-12	0.40283	0.19359
	HES5	D00429.003	499	508	-0.11716	5.4121e-06	-0.14319	2.5776e-08	-0.096097	2.4873e-08	-0.042324	0.4138	-0.046644	0.36773	-0.030917	0.3714	-0.14865	7.3466e-09	0.41389	0.19043
LCL-eQTL	BACH1	D00740.002	8	12	0.15741	4.3892e-16	0.19226	2.334e-23	0.13007	1.4171e-23	0.15487	6.5463e-05	0.17089	1.0285e-05	0.1151	9.8935e-06	0.17687	5.8559e-20	0.62405	0.14662
	JUN	D00777.002	9.5	73	0.11339	5.3331e-09	0.1067	4.0106e-08	0.071032	4.6173e-08	0.097174	0.01257	0.11591	0.0028839	0.076721	0.0032182	0.089373	4.3325e-06	0.61445	0.1522
	BATF	D00741.001	16	2	0.18639	5.0206e-22	0.21416	1.0308e-28	0.14423	1.286e-28	0.18622	1.4835e-06	0.23165	1.7733e-09	0.15305	4.1792e-09	0.19849	8.1105e-25	0.67775	0.18054
	FOSL2	D00759.001	20.5	31	0.14506	7.2959e-14	0.19551	4.0968e-24	0.13102	6.6973e-24	0.10752	0.0057275	0.10669	0.0061186	0.070655	0.0066646	0.19204	2.6231e-23	0.6316	0.1544
	MAFK	D00503.014	21.5	13	0.13687	1.7148e-12	0.17541	1.1862e-19	0.11802	1.076e-19	0.12385	0.0014443	0.16873	1.3335e-05	0.11399	1.2024e-05	0.16358	2.9155e-17	0.61522	0.13953
		D00503.004	172	225	0.044715	0.021711	0.052334	0.0072099	0.035072	0.0069631	0.048699	0.21184	0.068754	0.077781	0.045493	0.080656	0.041185	0.034515	0.51777	0.1025
	FOS	D00760.003	23.5	33	0.14339	1.412e-13	0.16941	2.0375e-18	0.11363	2.2723e-18	0.086351	0.026647	0.085964	0.027336	0.056799	0.02918	0.15675	5.8323e-16	0.5938	0.16085
	SIX5	D00806.003	24	19	0.23127	2.4911e-33	0.16624	8.7588e-18	0.11226	5.7666e-18	0.23532	9.6269e-10	0.1535	7.6086e-05	0.10203	8.9409e-05	0.14688	3.5315e-14	0.61301	0.23489
	SP1	D00650.007	25.5	8	0.17348	2.9979e-19	0.19305	1.5394e-23	0.12972	1.8474e-23	0.17972	3.4406e-06	0.17887	3.8314e-06	0.11938	4.5607e-06	0.17895	2.118e-20	0.64348	0.17609
		D00650.005	51	11	0.21821	9.0603e-30	0.17887	2.2053e-20	0.12089	1.3806e-20	0.22496	5.256e-09	0.1621	2.9027e-05	0.10877	2.9585e-05	0.15352	2.3058e-15	0.61405	0.19089
	BCL3	D00743.001	25.5	4	0.13199	1.0322e-11	0.24174	2.3871e-36	0.16273	5.7447e-36	0.049011	0.20892	0.18396	1.9928e-06	0.12065	3.6053e-06	0.23094	3.0755e-33	0.66836	0.17519
	GABPA	D00409.004	28.5	34	0.16661	7.39e-18	0.094178	1.28e-06	0.06354	1.0137e-06	0.19888	2.642e-07	0.13991	0.00031497	0.092651	0.00037407	0.081559	2.7701e-05	0.57837	0.18929
		D00409.003	200	165	0.031415	0.10691	0.0076477	0.69477	0.0049652	0.70243	0.07743	0.046931	0.13026	0.00080291	0.086732	0.000867	-0.0049302	0.8003	0.54565	0.11551
	TBL1XR1	D00816.001	28.5	22	0.14601	5.0077e-14	0.20831	3.2004e-27	0.14016	4.0658e-27	0.09854	0.011375	0.12258	0.001618	0.081712	0.0017025	0.19508	5.1753e-24	0.63599	0.16806
	JUND	D00776.005	30.5	61	0.10418	8.3376e-08	0.12116	4.3879e-10	0.08098	4.6444e-10	0.05772	0.13883	0.12306	0.0015496	0.082223	0.0015928	0.10474	7.0995e-08	0.59956	0.15205
	ATF1	D00737.001	30.5	53	0.12138	4.0752e-10	0.11618	2.2134e-09	0.07782	2.128e-09	0.14942	0.00011809	0.13269	0.00063818	0.088511	0.00067672	0.10645	4.317e-08	0.60926	0.13505
	JUNB	D00775.001	31.5	58	0.12106	4.5391e-10	0.12423	1.5679e-10	0.083607	1.2747e-10	0.11663	0.0027125	0.11374	0.0034574	0.073309	0.0048932	0.11196	8.2724e-09	0.59835	0.14845
	RCOR1	D00798.001	32	51	0.12298	2.3866e-10	0.17196	6.162e-19	0.11454	1.2197e-18	0.095688	0.013996	0.11203	0.0039824	0.074955	0.0039989	0.16946	1.9833e-18	0.6131	0.13991
	CEBPB	D00317.009	32.5	64	0.10292	1.1906e-07	0.17101	9.6314e-19	0.11404	1.7119e-18	0.054123	0.16521	0.12212	0.001685	0.080735	0.0019339	0.15827	3.0375e-16	0.60599	0.13303
		D00317.003	276	310	0.035166	0.071095	0.075242	0.00011064	0.050726	9.499e-05	-0.0049923	0.89822	0.0017683	0.96386	0.001896	0.94196	0.075156	0.00011266	0.50745	0.10178
	FEV	D00387.001	33	26	0.16741	5.132e-18	0.058421	0.0026997	0.039117	0.0026144	0.18768	1.2225e-06	0.14381	0.0002123	0.097227	0.00018888	0.048197	0.013349	0.5874	0.19657
	NFYB	D00789.003	33.5	13	0.19961	4.3593e-25	0.1498	1.0788e-14	0.10108	7.3823e-15	0.2	2.2567e-07	0.19816	2.9263e-07	0.13123	4.673e-07	0.126	8.5351e-11	0.61659	0.18129
	IRF4	D00476.004	36	12	0.16504	1.511e-17	0.17611	8.4769e-20	0.11849	7.6956e-20	0.17778	4.393e-06	0.22539	4.906e-09	0.14909	1.0346e-08	0.15561	9.5309e-16	0.65202	0.18174
		D00476.002	201	192	0.02922	0.13373	0.067096	0.00056799	0.044906	0.00054994	0.0051498	0.89502	0.047612	0.22223	0.031841	0.22149	0.058832	0.0025181	0.54308	0.11355
	MTA3	D00783.001	36.5	23	0.13867	8.7225e-13	0.18863	1.5717e-22	0.12691	1.5863e-22	0.1087	0.0052143	0.15027	0.00010777	0.099752	0.00012788	0.17643	7.2575e-20	0.64189	0.16648
	ELF1	D00356.010	36.5	35	0.1571	5.027e-16	0.14389	1.1603e-13	0.096529	1.1083e-13	0.14797	0.00013766	0.11811	0.002391	0.078529	0.0025654	0.13416	4.6803e-12	0.61415	0.1877
		D00356.005	58	70	0.11165	9.1175e-09	0.035836	0.065874	0.023903	0.06589	0.15855	4.3463e-05	0.12222	0.0016706	0.082229	0.0015908	0.01782	0.36052	0.56149	0.15511
	MEF2C	D00782.001	36.5	37	0.12856	3.5076e-11	0.19866	7.379e-25	0.13341	1.016e-24	0.098131	0.011721	0.13818	0.00037427	0.089476	0.00059067	0.18673	4.2041e-22	0.62893	0.14436
	ETS1	D00378.009	37	94	0.12602	8.497e-11	0.10376	9.4014e-08	0.070339	6.2257e-08	0.1384	0.00036607	0.095203	0.01449	0.061522	0.018156	0.083896	1.6168e-05	0.56227	0.16185
		D00378.007	101.5	296	0.14351	1.3471e-13	0.0071519	0.71365	0.004497	0.72933	0.13998	0.00031282	0.024601	0.52841	0.018	0.48946	-0.0005806	0.97623	0.5239	0.16077
	CBX3	D00748.001	38	71	0.1101	1.4586e-08	0.16565	1.146e-17	0.1107	1.6264e-17	0.076621	0.049288	0.053968	0.16642	0.035524	0.17253	0.15676	5.8246e-16	0.58381	0.11848
	TAF1	D00813.009	38	86	0.11243	7.1769e-09	0.10713	3.5383e-08	0.071713	3.4322e-08	0.10085	0.009582	0.085255	0.028639	0.055663	0.03256	0.097538	5.2643e-07	0.59513	0.15667
	ETV2	D00380.002	38.5	19	0.15713	4.9622e-16	0.059651	0.0021891	0.040161	0.0020008	0.18197	2.578e-06	0.17388	7.1387e-06	0.11646	7.7458e-06	0.037765	0.052586	0.59844	0.18807
	NFE2	D00535.004	39	85	0.095125	9.9942e-07	0.16788	4.1338e-18	0.11242	5.1659e-18	0.010542	0.78707	0.052609	0.17737	0.034823	0.18116	0.16035	1.2216e-16	0.59582	0.13444
		D00535.003	57.5	44	0.10187	1.6043e-07	0.1405	4.3371e-13	0.094648	3.2765e-13	0.072094	0.064369	0.12982	0.00083619	0.08574	0.00099342	0.12525	1.1042e-10	0.60994	0.16404
	ETV1	D00379.001	40	88	0.19083	4.977e-23	0.10206	1.5175e-07	0.068828	1.1846e-07	0.19124	7.5851e-07	0.07656	0.049468	0.05215	0.045231	0.094698	1.1176e-06	0.5819	0.1859
	STAT3	D00810.001	41	96	0.088432	5.4635e-06	0.1283	3.8445e-11	0.086533	2.7739e-11	0.051133	0.18986	0.10286	0.0082318	0.067463	0.0095815	0.12127	4.2291e-10	0.56815	0.13422
	THAP1	D00820.001	42	29	0.15069	7.4849e-15	0.16329	3.3237e-17	0.10926	4.222e-17	0.15169	9.2547e-05	0.11477	0.0031733	0.073944	0.0045191	0.15372	2.1187e-15	0.60499	0.15845
	POU2F2	D00589.005	42.5	74	0.1073	3.3651e-08	0.18091	8.0259e-21	0.12118	1.1239e-20	0.078744	0.043306	0.081968	0.035401	0.054852	0.035179	0.17213	5.68e-19	0.57893	0.11728
		D00589.001	446.5	487	-0.043939	0.024101	-0.035558	0.068	-0.023617	0.069194	-0.096589	0.013115	-0.11092	0.0043616	-0.074222	0.0043708	-0.037772	0.052536	0.46416	0.091104
	MEF2A	D00505.006	43.5	146	0.064198	0.00097628	0.1299	2.1841e-11	0.08725	1.9017e-11	0.026641	0.49477	0.026198	0.50198	0.019323	0.45808	0.12677	6.5507e-11	0.55898	0.10676
		D00505.003	264.5	317	0.053506	0.0060099	0.021631	0.26702	0.014442	0.26647	0.061643	0.11389	-0.00039271	0.99197	0.00013377	0.9959	0.028269	0.14685	0.50558	0.11359
	SPI1	D00655.006	44	50	0.15385	2.0017e-15	0.084293	1.4736e-05	0.056131	1.5685e-05	0.21991	1.1664e-08	0.15693	5.213e-05	0.10523	5.3315e-05	0.07534	0.00010838	0.58861	0.1504
		D00655.002	137	80	0.10717	3.5014e-08	0.043367	0.026007	0.028952	0.025904	0.13779	0.000389	0.11141	0.0041893	0.073949	0.0045166	0.035108	0.071565	0.55897	0.13622
	NFATC1	D00534.004	49	48	0.10267	1.2782e-07	0.14738	2.8889e-14	0.098388	3.7216e-14	0.091002	0.019464	0.12998	0.00082444	0.08609	0.0009469	0.14194	2.4826e-13	0.6164	0.13302
		D00534.003	285.5	298	0.010031	0.60677	0.02691	0.16729	0.017814	0.17048	0.038422	0.32471	0.087407	0.024841	0.058756	0.024061	0.021446	0.27111	0.50728	0.095294
	FOXP2	D00764.001	49.5	44	0.1134	5.3115e-09	0.13284	7.6014e-12	0.089033	7.3571e-12	0.12128	0.001815	0.13615	0.00045675	0.091182	0.00046282	0.11883	9.4381e-10	0.60092	0.13467
	TFAP2C	D00683.007	50.5	77	0.067535	0.00052234	0.13855	9.128e-13	0.09267	1.001e-12	-0.021362	0.5841	0.0053518	0.89093	0.0051387	0.84357	0.13965	6.003e-13	0.58016	0.13664
		D00683.002	291	259	0.011461	0.5565	-0.035098	0.071648	-0.022932	0.077653	0.027653	0.47854	0.083806	0.031469	0.056822	0.029115	-0.045743	0.018863	0.52212	0.11132
	ATF3	D00739.001	51	43	0.13184	1.0905e-11	0.16576	1.0877e-17	0.11155	9.2488e-18	0.078817	0.043112	0.10667	0.006126	0.071054	0.0063644	0.15447	1.544e-15	0.59231	0.1538
	ELK1	D00360.007	52	75	0.16199	5.9301e-17	0.11106	1.0906e-08	0.07467	9.1698e-09	0.15216	8.796e-05	0.11185	0.0040412	0.075923	0.0035518	0.10042	2.3987e-07	0.60779	0.18647
		D00360.004	98.5	178	0.23082	3.3389e-33	0.022212	0.25436	0.014617	0.26073	0.22218	8.1731e-09	0.069622	0.074094	0.046295	0.075451	0.0028237	0.88481	0.57349	0.19917
	STAT5A	D00811.001	52.5	50	0.12179	3.56e-10	0.17155	7.4526e-19	0.1159	4.7466e-19	0.079804	0.040556	0.12358	0.0014803	0.083165	0.0014054	0.16187	6.2555e-17	0.62544	0.15128
	ETV5	D00383.002	58.5	60	0.13374	5.4739e-12	0.12699	6.0595e-11	0.085112	5.8023e-11	0.11699	0.0026304	0.079698	0.040825	0.054197	0.037421	0.11254	6.9368e-09	0.56164	0.14778
	FLI1	D00389.005	59	116	0.16567	1.1336e-17	0.092799	1.8276e-06	0.062818	1.3422e-06	0.14485	0.00019069	0.087537	0.024627	0.058232	0.025343	0.072109	0.00021176	0.55741	0.17389
	SRF	D00660.007	60	75	0.13148	1.2415e-11	0.11356	5.0575e-09	0.076803	3.4859e-09	0.18445	1.8689e-06	0.14489	0.00018995	0.09617	0.00022455	0.09622	7.4862e-07	0.57526	0.1359
		D00660.005	257.5	270	0.03298	0.090532	0.10043	2.3937e-07	0.066951	2.5844e-07	-0.0066928	0.86384	0.021295	0.58528	0.013267	0.61045	0.094326	1.2317e-06	0.52008	0.10167
	ELF5	D00359.004	60.5	65	0.11342	5.2714e-09	0.01215	0.53303	0.0080412	0.5361	0.17025	1.1111e-05	0.13351	0.00058981	0.089559	0.00058376	0.00038041	0.98443	0.55971	0.15634
	FOXM1	D00763.001	62	61	0.11231	7.4472e-09	0.15997	1.446e-16	0.10695	1.8906e-16	0.071675	0.06594	0.089714	0.021261	0.058901	0.023709	0.14859	1.7705e-14	0.61492	0.14541
	CHD2	D00751.005	62.5	49	0.1579	3.558e-16	0.13028	1.9074e-11	0.087341	1.8812e-11	0.16977	1.1778e-05	0.08211	0.035084	0.053862	0.038718	0.11292	6.1578e-09	0.58559	0.15449
	ELK4	D00363.003	62.5	84	0.14633	4.4046e-14	0.026322	0.17678	0.01635	0.20837	0.157	5.1698e-05	0.1098	0.0047732	0.073279	0.0048938	0.014412	0.45961	0.58218	0.19546
		D00363.004	81	126	0.11678	1.8278e-09	0.059236	0.0023504	0.039311	0.0024886	0.099459	0.010628	0.087976	0.023913	0.0597	0.021879	0.042118	0.030622	0.594	0.18226
	TBP	D00817.001	66.5	79	0.089102	4.633e-06	0.11098	1.118e-08	0.074102	1.1861e-08	0.070524	0.070414	0.10208	0.0087297	0.067731	0.0092992	0.10722	3.4437e-08	0.60001	0.14906
	IKZF1	D00774.001	67	91	0.096579	6.8046e-07	0.14591	5.1958e-14	0.097511	6.2412e-14	0.051102	0.19012	0.034663	0.37432	0.021943	0.39944	0.12624	7.8708e-11	0.57908	0.12487
	SMARCB1	D00807.001	67.5	207	0.041761	0.032064	0.11915	8.4965e-10	0.079024	1.1988e-09	-0.02189	0.57485	-0.024567	0.52898	-0.016638	0.52287	0.12336	2.1011e-10	0.53621	0.10574
	EGR1	D00351.009	68.5	50	0.12518	1.131e-10	0.17421	2.1167e-19	0.11706	2.1218e-19	0.085678	0.027856	0.068374	0.07944	0.045676	0.079434	0.16624	8.7351e-18	0.58077	0.15276
		D00351.006	311.5	142	0.065228	0.00080736	0.055822	0.0041523	0.03738	0.004026	0.075549	0.052562	0.128	0.00099075	0.087	0.00083555	0.04155	0.032942	0.57006	0.12846
		D00351.001	426.5	399	0.044275	0.02304	-0.073135	0.00017167	-0.048833	0.00017171	0.042387	0.27724	-0.019745	0.61289	-0.010914	0.67514	-0.059969	0.0020722	0.47061	0.14101
	POU2F1	D00587.002	73.5	71	0.11555	2.7068e-09	0.13774	1.2393e-12	0.092724	9.7318e-13	0.12374	0.0014583	0.10613	0.0063889	0.069494	0.0076226	0.13283	7.6041e-12	0.57626	0.12732
	ELF3	D00357.002	75	163	0.13203	1.0174e-11	0.020151	0.30112	0.013351	0.30428	0.16936	1.2365e-05	0.07476	0.055086	0.050317	0.053338	0.011955	0.53961	0.552	0.16255
	MAFF	D00501.004	78.5	83	0.10719	3.4739e-08	0.11548	2.7652e-09	0.077458	2.5237e-09	0.11098	0.0043385	0.065155	0.094685	0.04398	0.091259	0.10741	3.2584e-08	0.56207	0.12081
		D00501.003	188.5	386	0.00063492	0.97401	0.023702	0.22389	0.015763	0.2252	-0.028008	0.47289	-0.014843	0.70369	-0.0094795	0.71585	0.027335	0.16068	0.49388	0.096797
	POU1F1	D00586.004	79	142	0.080563	3.4695e-05	0.083017	1.983e-05	0.056041	1.6178e-05	0.10616	0.0063771	0.064847	0.096257	0.043476	0.095021	0.083684	1.6986e-05	0.55181	0.11127
	MYC	D00785.001	79	22	0.14804	2.2123e-14	0.16686	6.5948e-18	0.11153	9.3745e-18	0.17262	8.3354e-06	0.15111	9.8489e-05	0.10074	0.00010962	0.16093	9.4761e-17	0.60682	0.13728
	RUNX3	D00624.009	80	59	0.10414	8.4199e-08	0.16132	7.972e-17	0.10774	1.131e-16	0.065072	0.095104	0.099475	0.010615	0.066393	0.010788	0.14844	1.8809e-14	0.60759	0.14652
		D00624.007	332	187	0.049609	0.010868	0.044283	0.023015	0.030069	0.020688	0.061829	0.1128	0.073435	0.059549	0.049341	0.058142	0.027515	0.15795	0.53343	0.11652
	ETV6	D00384.002	80.5	90	0.12124	4.2718e-10	0.0004562	0.98133	-6.0228e-05	0.9963	0.16086	3.3457e-05	0.10859	0.0052623	0.074295	0.004332	-0.0091118	0.64013	0.56515	0.17154
	ETV4	D00382.003	81	319	0.088862	4.9154e-06	0.021589	0.26794	0.014401	0.26785	0.07201	0.064682	-0.0051886	0.89424	-0.001716	0.94746	0.0089137	0.64742	0.51823	0.163
	LHX2	D00493.003	83	64	0.08809	5.94e-06	0.1205	5.4613e-10	0.081482	3.6232e-10	0.095174	0.01452	0.14236	0.00024604	0.095964	0.00022878	0.11082	1.1721e-08	0.58129	0.11613
	TFAP2A	D00681.004	85	96	0.082459	2.255e-05	0.1315	1.231e-11	0.08766	1.5345e-11	0.042738	0.27328	0.10412	0.0074715	0.070302	0.006944	0.1279	4.4211e-11	0.59911	0.13162
		D00681.002	384.5	383	-0.015991	0.41191	-0.065784	0.00072778	-0.043864	0.00073794	-0.021305	0.58511	0.013411	0.73113	0.0093089	0.72075	-0.07193	0.00021958	0.50263	0.10682
	ELK3	D00361.001	85.5	128	0.10265	1.2874e-07	0.016821	0.38808	0.010725	0.40925	0.14995	0.00011162	0.089557	0.02149	0.059849	0.021554	0.01211	0.53437	0.55326	0.17008
	GTF2B	D00767.001	89.5	43	0.13025	1.928e-11	0.15615	7.5432e-16	0.10496	6.6996e-16	0.097129	0.012611	0.066192	0.089534	0.044878	0.084828	0.14973	1.1097e-14	0.58173	0.15645
	GMEB2	D00423.005	93	95	0.129	3.0025e-11	0.084619	1.3649e-05	0.056606	1.3288e-05	0.15231	8.6532e-05	0.11002	0.0046899	0.070498	0.0067903	0.069074	0.00038773	0.55903	0.13343
	NFAT5	D00533.003	94	74	0.087496	6.8634e-06	0.12013	6.1717e-10	0.081624	3.376e-10	0.11205	0.0039762	0.13861	0.00035854	0.092289	0.0003945	0.1059	5.0773e-08	0.56868	0.13163
	ARID3A	D00736.002	96.5	138	0.068292	0.00045143	0.092149	2.1578e-06	0.061537	2.1924e-06	0.068121	0.080562	0.05281	0.17572	0.034643	0.18343	0.078567	5.4062e-05	0.57411	0.11896
	PAX5	D00574.006	97.5	99	0.091686	2.427e-06	0.18219	4.2335e-21	0.12193	6.4868e-21	0.022791	0.55919	0.073759	0.058432	0.04826	0.063858	0.17099	9.7042e-19	0.5935	0.12301
		D00574.002	368.5	426	-0.034263	0.078664	0.01141	0.55825	0.0078752	0.54455	-0.11332	0.0035809	-0.067134	0.085055	-0.044223	0.089474	0.023911	0.21982	0.48671	0.10563
	ERF	D00370.003	98.5	102	0.089191	4.5329e-06	0.005722	0.76907	0.0034278	0.79197	0.16905	1.2829e-05	0.12546	0.0012496	0.08414	0.0012339	-0.0023069	0.90578	0.55757	0.13146
	SPIB	D00656.001	99	140	0.098787	3.7552e-07	0.023797	0.22203	0.015619	0.22945	0.14107	0.00028045	0.085555	0.028081	0.058112	0.025646	0.017083	0.38074	0.54295	0.12936
	GTF2F1	D00768.001	100.5	155	0.071458	0.00024155	0.077861	6.3092e-05	0.052413	5.51e-05	0.07848	0.044015	0.033352	0.39267	0.022058	0.39697	0.068136	0.00046526	0.54144	0.12092
	TBX19	D00664.002	102.5	100	0.090089	3.6267e-06	0.098147	4.4668e-07	0.065897	3.969e-07	0.16598	1.8469e-05	0.18083	2.9847e-06	0.11951	4.4499e-06	0.088816	4.972e-06	0.57453	0.121
	BCLAF1	D00744.001	104	101	0.094994	1.0342e-06	0.067207	0.00055616	0.045125	0.00051647	0.12324	0.0015259	0.10176	0.0089448	0.068371	0.0086528	0.059215	0.0023591	0.57387	0.15321
	E2F6	D00754.003	104	47	0.14536	6.4699e-14	0.13041	1.8174e-11	0.087707	1.4945e-11	0.1833	2.1728e-06	0.13918	0.00033893	0.093325	0.0003389	0.11803	1.2218e-09	0.59015	0.14189
	REST	D00799.001	104.5	81	0.1178	1.3163e-09	0.10926	1.8817e-08	0.073454	1.5931e-08	0.18563	1.6034e-06	0.12266	0.0016068	0.080866	0.0019029	0.092049	2.2137e-06	0.57356	0.12916
	USF2	D00823.002	106.5	31	0.16001	1.4201e-16	0.14697	3.4e-14	0.099404	2.0364e-14	0.13607	0.0004606	0.15184	9.1119e-05	0.10102	0.00010487	0.13625	2.1679e-12	0.60276	0.16023
	SP2	D00809.002	107.5	69	0.13564	2.7189e-12	0.084321	1.4638e-05	0.056383	1.436e-05	0.13536	0.0004933	0.11991	0.0020462	0.079192	0.0023591	0.072498	0.00019562	0.56617	0.15924
	EP300	D00755.003	108	113	0.081867	2.5821e-05	0.098116	4.5049e-07	0.065752	4.2112e-07	0.053433	0.17067	0.084006	0.031065	0.055618	0.032704	0.087259	7.269e-06	0.58932	0.14223
		D00755.005	146.5	78	0.093607	1.4841e-06	0.1065	4.2606e-08	0.071342	4.0355e-08	0.10799	0.0055199	0.13521	0.0005007	0.089763	0.00056718	0.10039	2.4195e-07	0.58846	0.13699
	NKX6-1	D00549.002	108	112	0.079155	4.7487e-05	0.079166	4.7371e-05	0.053363	4.0273e-05	0.11359	0.003503	0.14878	0.00012643	0.099422	0.00013467	0.066981	0.00058065	0.58571	0.12559
	KDM5A	D00779.001	110.5	82	0.11749	1.4581e-09	0.10889	2.1012e-08	0.073134	1.8315e-08	0.13455	0.00053391	0.071519	0.066532	0.048177	0.064316	0.093753	1.4293e-06	0.5533	0.13541
	SP3	D00651.003	113	52	0.15314	2.6963e-15	0.11602	2.331e-09	0.078122	1.8446e-09	0.18888	1.0422e-06	0.1392	0.0003382	0.092644	0.00037458	0.11119	1.0494e-08	0.58836	0.14745
	SP4	D00652.004	114.5	53	0.1719	6.3186e-19	0.1174	1.498e-09	0.078959	1.2363e-09	0.1737	7.3048e-06	0.1243	0.0013872	0.085092	0.0010847	0.09981	2.8385e-07	0.5964	0.18417
		D00652.003	166.5	36	0.19581	3.4854e-24	0.060836	0.0017824	0.040559	0.001804	0.22856	2.9393e-09	0.13882	0.00035112	0.092337	0.00039159	0.050653	0.0093076	0.57627	0.16972
	DRGX	D00342.003	114.5	55	0.097671	5.0794e-07	0.13687	1.7196e-12	0.092621	1.0286e-12	0.12524	0.0012748	0.14014	0.00030794	0.092816	0.0003651	0.11709	1.657e-09	0.57676	0.12985
	ZNF217	D00827.001	115	212	0.047943	0.013845	0.053127	0.0063765	0.035677	0.0060484	0.043965	0.25973	0.058535	0.13333	0.037586	0.14894	0.052177	0.0073856	0.58082	0.12221
	NR2F2	D00790.001	116.5	72	0.10916	1.9385e-08	0.14138	3.088e-13	0.095129	2.4885e-13	0.12487	0.0013175	0.056766	0.14549	0.038754	0.13672	0.13949	6.3827e-13	0.56376	0.11428
	NR2C2	D00552.006	119.5	51	0.152	4.355e-15	0.11451	3.7528e-09	0.077313	3.9419e-09	0.21744	1.7121e-08	0.12859	0.00093814	0.088108	0.00079743	0.088779	5.0172e-06	0.59404	0.14622
		D00552.002	321	219	0.063892	0.0010324	0.08821	5.7687e-06	0.058446	6.8927e-06	0.039214	0.31483	0.015542	0.69044	0.010873	0.67631	0.086759	8.2014e-06	0.52871	0.10761
	RXRA	D00626.009	119.5	145	0.055112	0.0046572	0.08238	2.2964e-05	0.054957	2.3509e-05	0.066817	0.086543	0.09712	0.012619	0.065522	0.011869	0.065478	0.00077058	0.56636	0.11188
		D00626.005	341.5	310	0.023037	0.23716	0.02327	0.23244	0.015321	0.23846	0.012489	0.74897	0.019119	0.62419	0.013931	0.59269	0.015181	0.43601	0.51824	0.099704
	CUX1	D00329.002	120.5	64	0.11555	2.7088e-09	0.096297	7.3331e-07	0.06455	6.8066e-07	0.17347	7.511e-06	0.16828	1.4074e-05	0.1124	1.586e-05	0.072881	0.00018085	0.58683	0.12701
	YY1	D00710.007	120.5	163	0.070966	0.00026667	0.095969	8.0007e-07	0.064201	7.8214e-07	0.055266	0.15645	-0.0045001	0.9082	-0.0029799	0.9089	0.087691	6.5472e-06	0.51009	0.11572
		D00710.002	284	288	0.026212	0.17858	0.030522	0.11725	0.020774	0.10995	0.016208	0.67792	-0.05538	0.15559	-0.035838	0.16877	0.018989	0.32987	0.46138	0.10292
	SMC3	D00808.004	122.5	113	0.077282	7.1536e-05	0.10397	8.8431e-08	0.069914	7.4753e-08	0.092729	0.017263	0.11223	0.0039184	0.074613	0.0041683	0.079527	4.3728e-05	0.56198	0.12525
	MGA	D00517.002	123	51	0.043384	0.025948	0.12974	2.3134e-11	0.087241	1.9118e-11	0.048923	0.20975	0.13037	0.00079465	0.086852	0.00085277	0.1207	5.1177e-10	0.58432	0.12405
	FOXC2	D00393.003	123	59	0.11817	1.1692e-09	0.14924	1.356e-14	0.10137	6.1942e-15	0.13143	0.00071889	0.10923	0.0049971	0.072777	0.0051958	0.13607	2.3164e-12	0.58486	0.12601
	BRCA1	D00747.001	123.5	117	0.12096	4.6875e-10	0.091249	2.7107e-06	0.062088	1.7789e-06	0.1201	0.0020129	-0.015439	0.69239	-0.011902	0.64767	0.089188	4.5353e-06	0.52789	0.12979
	MXI1	D00784.004	129.5	68	0.10285	1.2153e-07	0.11449	3.781e-09	0.077315	2.6989e-09	0.09672	0.012991	0.12387	0.0014423	0.082689	0.0014968	0.10816	2.6085e-08	0.60957	0.14164
	POU5F1	D00795.001	131	148	0.046791	0.016302	0.035525	0.068259	0.02394	0.065474	0.075245	0.053524	0.1112	0.0042623	0.074277	0.0043417	0.031875	0.10187	0.57215	0.11792
	ERG	D00371.003	131.5	226	0.088968	4.789e-06	0.05064	0.0093253	0.033357	0.010269	0.068367	0.07947	0.010774	0.7825	0.0075885	0.77076	0.047244	0.015294	0.55568	0.14699
	FOXD2	D00394.003	133.5	85	0.1025	1.3421e-07	0.10367	9.6454e-08	0.069641	8.3941e-08	0.13907	0.00034272	0.18026	3.2111e-06	0.11912	4.7822e-06	0.088626	5.2095e-06	0.5919	0.13215
	MAX	D00504.005	134	75	0.12073	5.0624e-10	0.095163	9.8939e-07	0.064168	7.9305e-07	0.13958	0.00032568	0.13813	0.00037615	0.093646	0.00032359	0.079515	4.3847e-05	0.57709	0.13309
		D00504.002	206.5	155	0.071133	0.00025787	0.030522	0.11726	0.020896	0.10788	0.095271	0.014421	0.093546	0.0163	0.062132	0.017041	0.038147	0.050237	0.51843	0.11688
	SETDB1	D00802.001	134	57	0.10139	1.8343e-07	0.14379	1.2037e-13	0.095595	1.9035e-13	0.096079	0.013607	0.12463	0.0013466	0.083222	0.0013951	0.12601	8.5197e-11	0.5811	0.1211
	PRDM4	D00601.003	134.5	61	0.12666	6.8058e-11	0.05153	0.0081536	0.034414	0.0080979	0.23262	1.5102e-09	0.15152	9.4285e-05	0.10166	9.4745e-05	0.058051	0.0028734	0.58292	0.13675
	PAX9	D00577.002	136.5	110	0.085928	1.001e-05	0.10712	3.5482e-08	0.07201	3.0129e-08	0.078477	0.044024	0.097272	0.01248	0.065499	0.011899	0.097917	4.7536e-07	0.56319	0.11881
	USF1	D00700.006	137	24	0.15328	2.5459e-15	0.16396	2.4563e-17	0.11062	1.7146e-17	0.12616	0.0011728	0.13699	0.00042088	0.092101	0.00040524	0.15109	6.3494e-15	0.62161	0.16296
		D00700.001	331	310	0.096039	7.8528e-07	0.011631	0.55064	0.0077681	0.55004	0.07868	0.043477	0.018402	0.63725	0.013105	0.6148	0.014216	0.46574	0.52885	0.13503
	ZNF143	D00723.006	137	131	0.081871	2.5799e-05	0.087937	6.1663e-06	0.058776	6.1127e-06	0.1045	0.0072556	0.067916	0.081477	0.046166	0.07627	0.071539	0.00023765	0.53419	0.12334
		D00723.003	185.5	285	0.021895	0.26122	0.0063979	0.74271	0.0041827	0.74759	0.028048	0.47227	0.048668	0.21213	0.0326	0.21064	-0.0095172	0.62533	0.50984	0.10603
	GBX1	D00413.003	137.5	90	0.097545	5.2536e-07	0.13136	1.2972e-11	0.088757	8.5357e-12	0.1069	0.006015	0.10297	0.0081601	0.068641	0.0083952	0.11481	3.4135e-09	0.55798	0.11463
	ZNF274	D00829.002	137.5	83	0.10542	5.8244e-08	0.11592	2.4059e-09	0.078138	1.8305e-09	0.14307	0.00022894	0.10031	0.0099794	0.067094	0.0099833	0.093567	1.4998e-06	0.57421	0.1282
	POU3F2	D00592.003	139	168	0.058411	0.002704	0.089216	4.5049e-06	0.059651	4.4374e-06	0.067478	0.083469	0.062613	0.1083	0.041511	0.11093	0.084073	1.5514e-05	0.54163	0.1088
	TBX20	D00666.002	139.5	119	0.080712	3.355e-05	0.084155	1.5218e-05	0.056361	1.4468e-05	0.14222	0.00024975	0.12885	0.00091583	0.086015	0.00095653	0.078572	5.4e-05	0.56324	0.11508
	CEBPD	D00318.004	143.5	140	0.067791	0.00049732	0.12674	6.6179e-11	0.084747	6.9972e-11	0.03201	0.412	0.049146	0.20767	0.033282	0.20124	0.12905	2.9461e-11	0.55311	0.11867
		D00318.001	342	329	0.034059	0.080463	0.063628	0.0010833	0.042971	0.00094536	-0.00094212	0.98074	-0.045582	0.2426	-0.029076	0.26422	0.06681	0.00059981	0.49159	0.10011
	POU4F2	D00596.005	144	356	-0.016284	0.4034	0.039234	0.044032	0.026277	0.043194	-0.045088	0.24774	-0.00021913	0.99552	-0.0003921	0.98799	0.039494	0.04265	0.50638	0.094984
	ZNF784	D00734.003	144.5	122	0.071836	0.00022377	0.11587	2.4433e-09	0.077459	2.5264e-09	0.085296	0.028563	0.068535	0.078734	0.046085	0.076799	0.096848	6.3323e-07	0.55932	0.11447
	VENTX	D00705.003	145.5	123	0.048985	0.011909	0.10534	5.9565e-08	0.070641	5.4691e-08	0.030865	0.42894	0.094584	0.015144	0.061153	0.018861	0.09395	1.3579e-06	0.55131	0.11038
	PRDM1	D00600.004	146.5	173	0.054075	0.0054947	0.070018	0.00032202	0.047039	0.00029546	0.05401	0.1661	0.040553	0.29858	0.027383	0.29304	0.078552	5.4239e-05	0.55342	0.1236
		D00600.001	431	221	0.030765	0.11437	-0.0044317	0.82013	-0.0032748	0.80106	0.064316	0.09902	0.079069	0.042448	0.051315	0.048789	-0.013289	0.49533	0.52864	0.1095
	ARX	D00295.002	146.5	147	0.063915	0.0010281	0.11469	3.5498e-09	0.07762	2.3382e-09	0.031756	0.41572	0.082166	0.034957	0.05363	0.03946	0.10781	2.8933e-08	0.56567	0.11275
	DBP	D00331.006	147	156	0.013469	0.48949	0.079678	4.2283e-05	0.053495	3.8657e-05	0.018961	0.62705	0.10052	0.0098225	0.065551	0.011845	0.070792	0.00027609	0.53353	0.10538
	PROX1	D00603.003	148.5	156	0.083365	1.8297e-05	0.077389	6.99e-05	0.051616	7.141e-05	0.12546	0.0012494	0.10523	0.0068586	0.070047	0.00715	0.069644	0.00034675	0.52698	0.11193
	PBX3	D00791.001	148.5	134	0.046116	0.017916	0.085593	1.0842e-05	0.057165	1.09e-05	0.042901	0.27145	0.097771	0.012035	0.064612	0.013097	0.081234	2.9817e-05	0.57649	0.11503
	ETV3	D00381.003	149	259	0.050444	0.0096019	0.024077	0.21664	0.016222	0.21198	0.084136	0.030804	0.037912	0.33118	0.025712	0.32347	0.021449	0.27106	0.51488	0.11204
	MYBL2	D00529.004	149.5	162	0.060478	0.0018973	0.092091	2.1897e-06	0.061576	2.1608e-06	0.054843	0.15965	0.074129	0.057176	0.047979	0.065421	0.090334	3.4113e-06	0.565	0.1125
		D00529.001	406.5	422	-0.02056	0.29142	-0.070721	0.00028003	-0.047662	0.00024514	0.010619	0.78555	0.044941	0.2493	0.029979	0.24965	-0.062248	0.001389	0.48823	0.096732
	PML	D00793.002	152	123	0.079722	4.1871e-05	0.092583	1.9313e-06	0.062244	1.6738e-06	0.10835	0.0053632	0.040541	0.29872	0.027659	0.28819	0.085591	1.0846e-05	0.55092	0.11065
	HNF1A	D00443.001	153.5	277	0.023231	0.23322	0.092798	1.828e-06	0.062544	1.4919e-06	0.013118	0.73678	0.027489	0.48114	0.019103	0.46325	0.080474	3.5394e-05	0.52347	0.10189
	E2F4	D00347.005	157	157	0.080167	3.7912e-05	0.077446	6.9043e-05	0.051365	7.7428e-05	0.10172	0.0089746	0.034589	0.37534	0.022091	0.39627	0.070597	0.00028705	0.54059	0.1166
		D00347.003	373	403	-0.031912	0.10147	-0.0087163	0.65471	-0.0057108	0.66037	-0.027865	0.47516	0.024229	0.53468	0.017917	0.49146	-0.010993	0.57271	0.50572	0.095988
	SOX7	D00647.002	157.5	190	0.013356	0.49315	0.06204	0.0014414	0.041723	0.0013261	0.020839	0.59334	0.16852	1.368e-05	0.11244	1.5771e-05	0.049535	0.010987	0.57509	0.12786
	MSX1	D00524.002	157.5	102	0.047509	0.01473	0.12706	5.9163e-11	0.085718	4.2374e-11	0.037997	0.3301	0.10254	0.0084319	0.068169	0.008853	0.1226	2.7202e-10	0.54863	0.11011
	DUXA	D00343.003	157.5	114	0.080257	3.7161e-05	0.10315	1.1163e-07	0.069343	9.5295e-08	0.080797	0.038116	0.098878	0.011095	0.06535	0.012092	0.092771	1.8406e-06	0.55369	0.11895
	EGR2	D00353.005	159	57	0.11842	1.0785e-09	0.12551	1.0099e-10	0.099004	1.2009e-10	0.11815	0.002383	0.18251	2.4066e-06	0.14036	3.9522e-06	0.11548	2.7668e-09	0.57116	0.1515
	SIN3AK20	D00803.002	160	129	0.062407	0.0013501	0.088964	4.7934e-06	0.059179	5.2773e-06	0.035837	0.35835	0.049355	0.20575	0.033138	0.20319	0.087868	6.2709e-06	0.57414	0.13265
	FOSL1	D00758.001	160.5	154	0.067212	0.00055557	0.06552	0.00076461	0.043608	0.00079272	0.1327	0.00063712	0.13016	0.00081015	0.088089	0.00071818	0.058458	0.0026828	0.54382	0.11713
	CREB3	D00326.002	161	158	0.061325	0.001636	0.083274	1.8686e-05	0.055968	1.6595e-05	0.040538	0.29875	0.035515	0.36268	0.023992	0.35691	0.082748	2.1101e-05	0.5225	0.11993
	SAP30	D00801.001	161.5	169	0.068006	0.0004771	0.12817	4.0181e-11	0.085364	5.0908e-11	0.061131	0.11693	0.049204	0.20714	0.032378	0.21376	0.1209	4.7831e-10	0.52459	0.097055
	POU3F1	D00591.002	162.5	180	0.05311	0.0063933	0.05829	0.00276	0.039337	0.002473	0.084722	0.029654	0.098837	0.011128	0.068467	0.0085632	0.047444	0.014866	0.54272	0.10756
	EBF1	D00350.005	162.5	46	0.12753	5.0205e-11	0.12327	2.1678e-10	0.082297	2.4165e-10	0.14208	0.00025328	0.18316	2.2122e-06	0.12214	2.7278e-06	0.10987	1.5645e-08	0.63219	0.16471
		D00350.002	315	195	0.046814	0.016251	0.054832	0.0048711	0.036489	0.0049911	0.070492	0.07054	0.072286	0.063659	0.047966	0.065499	0.05257	0.0069522	0.53803	0.11188
	CART1	D00314.001	163.5	205	0.044798	0.021469	0.10488	6.8034e-08	0.070156	6.7379e-08	0.011755	0.76327	-0.0034884	0.92878	-0.0013009	0.96016	0.10817	2.6015e-08	0.53303	0.10068
	ESX1	D00377.001	165.5	170	0.056215	0.003895	0.085437	1.125e-05	0.057173	1.0871e-05	0.046406	0.23418	0.024675	0.52718	0.016953	0.51507	0.081787	2.6301e-05	0.54676	0.10293
	POU3F4	D00594.002	167.5	114	0.08302	1.9815e-05	0.13086	1.5521e-11	0.088006	1.2756e-11	0.064564	0.09772	0.083655	0.031777	0.055952	0.031678	0.12087	4.8266e-10	0.5903	0.11977
	MSX2	D00525.002	167.5	80	0.045421	0.01972	0.11067	1.2289e-08	0.074526	9.7915e-09	0.032193	0.40933	0.14191	0.0002575	0.095088	0.00026096	0.10422	8.2318e-08	0.57126	0.11476
	ZNF410	D00728.002	167.5	98	0.092263	2.0962e-06	0.1002	2.548e-07	0.067222	2.3123e-07	0.15136	9.5884e-05	0.13884	0.00035061	0.093609	0.00032492	0.077043	7.5335e-05	0.58416	0.12025
	SOX21	D00644.003	168.5	96	0.094212	1.2687e-06	0.073316	0.00016537	0.048814	0.0001727	0.18862	1.0791e-06	0.16723	1.5937e-05	0.11084	2.078e-05	0.066052	0.0006921	0.5789	0.1292
	BARHL2	D00302.003	172.5	158	0.037728	0.052814	0.076101	9.2201e-05	0.051223	8.1058e-05	0.028489	0.46533	0.086945	0.025617	0.056297	0.030638	0.069446	0.00036046	0.56707	0.11146
	PHOX2B	D00580.005	173	171	0.055653	0.0042677	0.12664	6.8573e-11	0.085112	5.7997e-11	0.016176	0.67852	0.030306	0.43734	0.020625	0.42838	0.11956	7.4494e-10	0.54596	0.10238
	MEF2B	D00506.003	175	116	0.082402	2.2847e-05	0.13894	7.8705e-13	0.093441	6.4986e-13	0.058717	0.13213	0.095129	0.014567	0.063577	0.014636	0.12583	9.0744e-11	0.57882	0.11838
	ATF2	D00738.002	176	273	0.012304	0.52783	0.068864	0.00040397	0.04566	0.0004426	-0.044674	0.25211	-0.047539	0.22294	-0.031372	0.22832	0.06624	0.00066801	0.52453	0.10414
	SHOX2	D00632.001	176.5	226	0.03679	0.058989	0.078493	5.4941e-05	0.05274	4.9501e-05	0.024361	0.53244	0.04835	0.21514	0.033675	0.19598	0.068148	0.00046424	0.55076	0.10465
	MAFG	D00502.002	176.5	291	0.026039	0.18148	0.030691	0.11524	0.02047	0.11525	0.047815	0.22026	0.026557	0.49614	0.018576	0.47565	0.023345	0.23095	0.48944	0.098367
	ATF7	D00299.003	178	197	0.059275	0.0023348	0.0384	0.04873	0.025771	0.047379	0.080659	0.038449	0.064663	0.097205	0.042867	0.099743	0.03453	0.076363	0.52023	0.11419
	XBP1	D00709.002	179	183	0.062724	0.0012756	-0.0022278	0.909	-0.0017691	0.89173	0.055394	0.15549	0.06907	0.076419	0.045512	0.080533	0.0018857	0.92292	0.51582	0.11434
	TAL1	D00815.001	181	137	0.070206	0.00031027	0.078347	5.6736e-05	0.052584	5.2136e-05	0.14365	0.00021563	0.11715	0.002594	0.078854	0.0024624	0.071729	0.00022871	0.5628	0.11529
	POU3F3	D00593.003	182.5	354	0.011944	0.53998	0.041217	0.034374	0.027981	0.031325	-0.0087802	0.822	-0.018154	0.64179	-0.011334	0.6634	0.039851	0.040805	0.5022	0.096821
	NRL	D00560.003	183.5	349	0.03962	0.041991	0.093377	1.5752e-06	0.062293	1.6457e-06	-0.024401	0.53177	-0.043767	0.26188	-0.029368	0.25947	0.091475	2.5607e-06	0.499	0.099057
	ZBTB33	D00825.001	184.5	109	0.13591	2.4573e-12	0.06165	0.0015447	0.04097	0.0016198	0.19305	5.934e-07	0.10019	0.010065	0.066094	0.01115	0.044794	0.02148	0.53834	0.133
	SRY	D00661.003	185	103	0.07632	8.7994e-05	0.098034	4.6059e-07	0.065883	3.9931e-07	0.12088	0.0018791	0.1407	0.00029097	0.092695	0.00037156	0.08521	1.1873e-05	0.56687	0.12003
	CTCFL	D00753.001	186.5	195	0.034593	0.075827	0.066424	0.00064523	0.043823	0.00074655	0.011714	0.76406	0.012282	0.75298	0.0098487	0.7053	0.067016	0.00057679	0.53609	0.11672
	TBR1	D00662.003	186.5	143	0.066235	0.00066865	0.068648	0.0004213	0.045671	0.00044138	0.08735	0.024936	0.10947	0.0049016	0.073765	0.0046204	0.062428	0.001345	0.56461	0.11436
	DLX1	D00332.003	187.5	205	0.026911	0.16728	0.059881	0.002104	0.040132	0.0020159	0.019844	0.61111	0.062711	0.10775	0.041701	0.10931	0.054462	0.0051671	0.52589	0.099496
	HMX3	D00442.003	187.5	218	0.038976	0.045445	0.1076	3.0848e-08	0.072682	2.2396e-08	0.007728	0.84304	0.0041035	0.91626	0.0032475	0.90076	0.10951	1.7462e-08	0.53539	0.1053
	TFEB	D00687.001	188.5	103	0.10895	2.061e-08	0.097061	5.9823e-07	0.065282	5.0885e-07	0.077938	0.045503	0.11593	0.0028777	0.076336	0.0033765	0.088992	4.7605e-06	0.55814	0.13969
	CCNT2	D00749.001	190.5	160	0.061196	0.0016734	0.045397	0.019784	0.030543	0.018768	0.12013	0.0020078	0.086506	0.026375	0.058085	0.025716	0.045354	0.019899	0.55603	0.11439
	HLF	D00438.003	191.5	127	0.040598	0.037173	0.092138	2.1636e-06	0.061861	1.9396e-06	0.050095	0.19902	0.089691	0.021294	0.059884	0.021484	0.088248	5.7153e-06	0.54279	0.11059
	HDAC2	D00770.002	192	154	0.038637	0.047352	0.071873	0.00022213	0.048287	0.00020305	0.042294	0.27829	0.12082	0.0018889	0.082025	0.0016349	0.071143	0.00025736	0.56159	0.13041
	ZNF263	D00828.002	193	242	0.03116	0.10978	0.058235	0.0027857	0.039158	0.002593	0.054855	0.15955	0.035618	0.3613	0.024569	0.34573	0.064862	0.00086404	0.49924	0.096064
	IRF7	D00478.003	193	165	0.059703	0.0021697	0.093641	1.4713e-06	0.061912	1.9022e-06	0.039872	0.30678	0.048823	0.21068	0.031463	0.22703	0.089902	3.8e-06	0.52509	0.1277
	EOMES	D00369.003	194.5	183	0.050782	0.009128	0.10175	1.6583e-07	0.068059	1.634e-07	0.041406	0.28852	0.063935	0.10104	0.043001	0.09869	0.08845	5.4391e-06	0.55768	0.10756
	CTCF	D00328.018	195	260	0.023467	0.22851	0.041039	0.03516	0.027605	0.034153	0.010359	0.79067	0.11733	0.0025551	0.080341	0.0020955	0.027334	0.16071	0.54755	0.11276
		D00328.003	265.5	247	0.029421	0.13108	0.057614	0.0030912	0.041851	0.0031683	0.031915	0.41339	0.03538	0.36451	0.025254	0.3709	0.059116	0.0023991	0.51644	0.10251
	VSX2	D00708.001	196.5	214	0.03928	0.043785	0.067015	0.00057688	0.044965	0.00054074	0.028192	0.47	0.029978	0.44232	0.020173	0.43857	0.055612	0.0042964	0.5367	0.10212
	NFIL3	D00538.001	197	193	-0.0029724	0.87879	0.081554	2.7728e-05	0.060148	2.0902e-05	-0.021321	0.58482	0.060344	0.12173	0.044873	0.11476	0.076985	7.6268e-05	0.5363	0.1042
	WRNIP1	D00824.001	197.5	256	0.028021	0.15044	0.13851	9.2657e-13	0.091647	1.7681e-12	-0.055029	0.15823	-0.050669	0.19392	-0.034287	0.18796	0.13457	4.037e-12	0.52309	0.096414
	ISL2	D00484.003	198	284	0.018365	0.34602	0.057799	0.002997	0.038581	0.0029922	0.00098249	0.97992	0.028999	0.45738	0.018461	0.47839	0.064132	0.00098813	0.52574	0.097911
	KLF16	D00490.003	199.5	136	0.1254	1.0501e-10	0.045608	0.019219	0.030632	0.018426	0.14399	0.00020833	0.086714	0.026013	0.057275	0.027857	0.027143	0.16365	0.55709	0.15222
	POLR2A	D00794.047	201.5	194	0.061805	0.001503	0.12236	2.9414e-10	0.082132	2.6246e-10	0.016677	0.66913	-0.035155	0.36758	-0.024342	0.34993	0.12166	3.724e-10	0.51925	0.11276
	HNF1B	D00444.001	204	323	0.026885	0.16768	0.035903	0.065369	0.02464	0.065191	0.043724	0.26236	-0.031633	0.41753	-0.022636	0.39968	0.017996	0.35579	0.47157	0.093249
	THRB	D00693.002	205	324	0.013281	0.49558	0.01334	0.49367	0.0087971	0.49848	-0.0052981	0.89202	0.031576	0.41836	0.020735	0.42591	0.018981	0.33007	0.48834	0.10044
	SIN3A	D00804.002	206	138	0.033459	0.085948	0.080232	3.737e-05	0.053565	3.7642e-05	-0.0019021	0.96113	0.086464	0.026448	0.058762	0.024039	0.084444	1.4224e-05	0.56344	0.12075
	IRF5	D00477.003	207	186	0.04819	0.013362	0.064939	0.00085175	0.043414	0.00083657	0.02786	0.47524	0.068452	0.079095	0.0449	0.0847	0.053319	0.0061882	0.54236	0.1188
	KLF14	D00489.002	208	130	0.15282	3.0957e-15	0.025934	0.18324	0.01723	0.18492	0.17433	6.756e-06	0.089041	0.022256	0.058436	0.024837	0.024852	0.20219	0.55711	0.16552
	KDM5B	D00780.001	209.5	262	0.028322	0.1461	0.040532	0.037481	0.026673	0.040136	0.0057852	0.88216	-0.0015934	0.96743	-0.0016053	0.95085	0.042898	0.027664	0.52635	0.11812
	ZBTB7C	D00716.004	210	208	0.041693	0.032345	0.072294	0.00020392	0.048352	0.00019892	0.049721	0.2024	-0.0058691	0.88046	-0.0048619	0.8519	0.067191	0.00055785	0.51264	0.10262
	ZEB1	D00826.001	210.5	218	0.046545	0.016875	0.061622	0.0015524	0.041133	0.0015512	0.061811	0.11291	0.051499	0.1867	0.034242	0.18856	0.050286	0.0098316	0.52475	0.098696
	E2F3	D00346.003	212	173	0.04863	0.012539	0.052199	0.0073615	0.034748	0.0075034	0.059627	0.12623	0.074083	0.057329	0.05055	0.052254	0.047046	0.015727	0.5429	0.11722
	MLX	D00520.002	212.5	94	0.10642	4.3629e-08	0.06004	0.002047	0.039648	0.0022837	0.080519	0.038788	0.10641	0.0062504	0.070887	0.006492	0.045333	0.019958	0.57107	0.13713
	KAP1	D00778.002	212.5	187	0.053564	0.0059555	0.1083	2.5009e-08	0.071971	3.0656e-08	-0.0030793	0.93711	-0.0036579	0.92533	-0.0025925	0.9207	0.087872	6.2637e-06	0.53728	0.10579
	ESRRA	D00374.003	215	110	0.077471	6.8662e-05	0.084281	1.4776e-05	0.056076	1.5983e-05	0.14565	0.00017547	0.13195	0.00068466	0.087911	0.00073598	0.078176	5.8895e-05	0.5937	0.12662
	MAZ	D00781.003	218	219	0.063186	0.0011737	0.053268	0.0062375	0.035531	0.0062593	0.049636	0.20317	0.039389	0.31268	0.026076	0.31666	0.050084	0.010132	0.5631	0.14723
	PHOX2A	D00579.002	218.5	261	0.0501	0.010106	0.11776	1.3336e-09	0.078857	1.2988e-09	0.00087027	0.98221	-0.040204	0.30276	-0.024647	0.34393	0.11652	1.9847e-09	0.52161	0.097037
	ONECUT3	D00566.003	218.5	113	0.083331	1.8441e-05	0.11084	1.1661e-08	0.074549	9.6933e-09	0.094773	0.014942	0.064002	0.10068	0.043427	0.095408	0.097334	5.561e-07	0.54806	0.11772
	TEAD4	D00679.004	219	239	0.01907	0.32782	0.026218	0.17849	0.01767	0.17423	0.035583	0.36177	0.097588	0.012196	0.065225	0.012287	0.017649	0.36515	0.54577	0.10817
	BCL11A	D00742.002	221	234	0.030029	0.1233	0.0308	0.11396	0.020414	0.11624	0.037652	0.33451	0.049151	0.20762	0.033061	0.20426	0.027135	0.16377	0.5367	0.11499
	HSF4	D00472.003	221	175	0.054457	0.0051719	0.03273	0.093006	0.021392	0.099768	0.12224	0.0016674	0.10133	0.0092396	0.066867	0.010237	0.026955	0.16659	0.54646	0.11024
	CUX2	D00330.002	222	163	0.028804	0.13935	0.074266	0.00013581	0.049909	0.00012667	0.013629	0.72693	0.1094	0.0049291	0.072053	0.0057725	0.05713	0.0033504	0.54737	0.10655
	CEBPE	D00319.003	223	212	0.060139	0.0020123	0.10442	7.7763e-08	0.070548	5.696e-08	0.037965	0.3305	0.057313	0.14165	0.037357	0.15145	0.096184	7.5575e-07	0.52419	0.10455
	POU4F3	D00597.001	223.5	402	-0.017639	0.36541	0.00084706	0.96533	0.00069998	0.95705	-0.024015	0.53828	-0.029504	0.44958	-0.017612	0.49885	-0.0028517	0.88367	0.4988	0.093683
	YY2	D00711.003	224.5	236	0.062062	0.001436	0.044798	0.021469	0.029928	0.021298	0.07145	0.066794	0.047392	0.22438	0.032236	0.21579	0.034158	0.079583	0.53112	0.11959
	MIXL1	D00518.002	226.5	305	0.031356	0.10757	0.060891	0.0017655	0.040562	0.0018029	0.0077895	0.8418	-0.022599	0.56252	-0.015657	0.54771	0.06416	0.00098321	0.50793	0.099608
	BATF3	D00304.003	227.5	213	0.039523	0.042494	0.020927	0.28289	0.013603	0.29527	0.087035	0.025465	0.10996	0.0047139	0.073031	0.0050413	0.0094963	0.62608	0.51963	0.12288
	TBX4	D00669.002	229	211	0.040177	0.039187	0.074816	0.00012102	0.049975	0.00012039	0.049576	0.20372	0.054658	0.16106	0.036174	0.16481	0.068324	0.00044869	0.52807	0.10199
	BARX1	D00303.002	229.5	271	0.006344	0.7448	0.033936	0.081563	0.022651	0.081371	0.0033133	0.93234	0.063912	0.10116	0.041443	0.11153	0.032848	0.091835	0.52518	0.10492
	CHD1	D00750.001	230	242	0.011649	0.55002	0.091801	2.3577e-06	0.061218	2.4732e-06	-0.060848	0.11864	-0.0088379	0.82085	-0.0052125	0.84135	0.099264	3.2966e-07	0.53466	0.10733
	ONECUT2	D00565.002	230.5	161	0.05555	0.0043399	0.07505	0.00011522	0.050425	0.00010449	0.081429	0.03663	0.11962	0.0020979	0.080199	0.0020725	0.06263	0.0012973	0.54152	0.11031
	E2F1	D00344.002	231.5	215	0.049742	0.010657	0.042412	0.029476	0.028905	0.026148	0.047006	0.22818	0.055799	0.15248	0.037412	0.15084	0.033025	0.090097	0.51884	0.11644
		D00344.005	245	298	0.016857	0.38706	0.020433	0.29441	0.013501	0.29889	-0.012176	0.75505	0.025947	0.50609	0.01877	0.47106	0.020113	0.30203	0.53841	0.13245
	TBX21	D00667.001	232.5	188	0.035999	0.064655	0.078407	5.5995e-05	0.052393	5.546e-05	0.033965	0.38402	0.066515	0.087982	0.043296	0.096397	0.076481	8.4997e-05	0.54117	0.10934
	RUNX2	D00623.003	232.5	203	0.044388	0.022691	0.020812	0.28555	0.013918	0.28421	0.071437	0.066845	0.091505	0.018799	0.061291	0.018594	0.0062613	0.74801	0.52647	0.11886
	JDP2	D00487.003	234.5	413	-0.0016265	0.93349	-0.0061152	0.7537	-0.0042861	0.74157	-0.013695	0.72566	-0.029554	0.44881	-0.018812	0.47008	-0.0022721	0.9072	0.48481	0.095183
	RXRB	D00628.002	235	130	0.075956	9.5097e-05	0.088795	4.997e-06	0.059058	5.5172e-06	0.060292	0.12205	0.078794	0.043175	0.053198	0.041082	0.07985	4.0694e-05	0.57373	0.12268
	BHLHE22	D00310.002	237	166	0.038757	0.046671	0.080261	3.7123e-05	0.054006	3.2478e-05	0.045662	0.24177	0.070148	0.071927	0.04745	0.068455	0.07932	4.5783e-05	0.55887	0.1155
	HDAC6	D00771.001	238.5	208	0.053111	0.0063929	0.057651	0.0030723	0.038533	0.003028	0.11045	0.004532	0.083508	0.03208	0.05678	0.029232	0.050685	0.0092626	0.49877	0.10337
	HSF2	D00471.002	239	271	0.0084934	0.66299	0.024809	0.20299	0.01689	0.19376	0.061332	0.11573	0.07285	0.061614	0.049118	0.059279	0.030177	0.12147	0.53674	0.10427
	RFX4	D00618.003	241	267	0.023512	0.22761	0.049229	0.011492	0.033183	0.010673	0.01829	0.6393	0.033053	0.39692	0.023254	0.37189	0.0372	0.056218	0.52516	0.099607
	PROP1	D00602.008	242	265	0.026199	0.17881	0.093963	1.3536e-06	0.062904	1.2984e-06	-0.015464	0.69193	-0.033154	0.39548	-0.021206	0.41548	0.091311	2.6691e-06	0.52598	0.098658
	PDX1	D00578.002	243.5	342	-0.022421	0.24994	0.014827	0.44678	0.010129	0.43575	-0.045855	0.23978	0.017229	0.65887	0.01138	0.66212	0.013087	0.50189	0.52	0.095818
	ZIC3	D00721.002	244.5	230	0.031673	0.10406	0.036685	0.05972	0.024541	0.059	0.053513	0.17003	0.075972	0.051248	0.050256	0.053645	0.038321	0.049195	0.53218	0.10875
	NR4A2	D00558.002	245	164	0.028917	0.13781	0.073431	0.00016151	0.048938	0.00016626	0.077831	0.045799	0.075519	0.052657	0.049797	0.055856	0.070201	0.0003106	0.53192	0.10247
	KLF13	D00488.003	247.25	182	0.051023	0.0088042	0.071679	0.00023104	0.047648	0.00024617	-0.0018345	0.96251	0.0004938	0.98991	0.00065041	0.98007	0.075147	0.00011288	0.5373	0.12546
	SP8	D00653.003	248	195	0.036226	0.062989	0.026782	0.16932	0.018024	0.16549	0.054557	0.16184	0.065311	0.093897	0.043031	0.098473	0.036809	0.058864	0.54035	0.11314
	VSX1	D00707.004	249.5	317	0.008903	0.64781	0.072644	0.00018985	0.048564	0.00018643	-0.030596	0.43297	-0.0021217	0.95665	-0.0011302	0.96538	0.066962	0.00058271	0.53174	0.10097
	TFCP2	D00685.003	250	258	0.02692	0.16713	0.018919	0.33167	0.012868	0.32213	0.054605	0.16147	0.053759	0.16807	0.036751	0.15818	0.01687	0.3867	0.51618	0.10891
	NKX3-1	D00546.003	250	256	0.013005	0.50458	0.045735	0.018884	0.03076	0.017944	0.025728	0.50969	0.039157	0.31553	0.026207	0.31427	0.042921	0.027581	0.52528	0.097149
	FOXB1	D00390.002	251.5	212	0.019831	0.30887	0.08171	2.6761e-05	0.054863	2.4283e-05	-0.034804	0.37237	0.053105	0.17331	0.036359	0.16266	0.076291	8.8531e-05	0.53631	0.11078
	EMX1	D00364.002	252	294	0.012858	0.50943	0.046081	0.018003	0.031249	0.016199	0.0038048	0.92234	0.026239	0.50132	0.016565	0.52472	0.038515	0.048059	0.53043	0.10016
	CTBP2	D00752.001	252	448	-0.042925	0.027566	0.0104	0.5936	0.0069078	0.59506	-0.10682	0.0060561	-0.080893	0.037887	-0.053951	0.038288	0.017284	0.37515	0.478	0.095474
	NFYA	D00788.001	253	288	0.033518	0.085395	-0.01681	0.3884	-0.011377	0.38138	0.048074	0.21777	0.029167	0.45477	0.018793	0.47051	-0.022208	0.25445	0.49648	0.11995
	ESRRG	D00376.003	253.5	246	0.064792	0.00087517	-0.0051432	0.79187	-0.0034061	0.79327	0.12517	0.0012827	0.071228	0.067649	0.047522	0.068053	-0.016512	0.39686	0.49098	0.10672
	HESX1	D00431.002	254	221	0.061469	0.0015949	0.095199	9.8021e-07	0.063942	8.6635e-07	0.04178	0.28419	0.0065918	0.86588	0.0046777	0.85746	0.084261	1.4845e-05	0.51992	0.10522
	HMGN3	D00772.001	254.5	235	0.040442	0.037909	0.03801	0.051068	0.025249	0.052045	0.060387	0.12146	0.042791	0.27268	0.028392	0.2756	0.044613	0.022014	0.54831	0.11417
	RARA	D00607.006	255.5	246	0.058885	0.0024957	0.065049	0.00083455	0.044497	0.00061768	0.015698	0.68751	0.044177	0.25744	0.029071	0.2643	0.057126	0.0033527	0.49232	0.098114
	LHX9	D00497.002	257.5	326	0.012685	0.51513	0.061571	0.0015665	0.041486	0.0014129	-0.011057	0.77694	-0.021906	0.57457	-0.013101	0.61492	0.060919	0.0017568	0.50987	0.095917
	NR2E1	D00553.003	258.5	311	0.016939	0.38476	0.039177	0.044343	0.026339	0.042703	0.00061843	0.98736	0.017018	0.66279	0.011837	0.64945	0.035663	0.06719	0.51344	0.099732
	ZNF282	D00726.003	258.5	276	0.025252	0.19504	0.03445	0.077046	0.022912	0.077907	0.049447	0.2049	0.071619	0.06615	0.047402	0.068725	0.024492	0.20883	0.51186	0.099738
	ATF4	D00298.003	258.5	289	0.0053064	0.78542	0.028573	0.14256	0.019309	0.13735	-0.030977	0.42726	0.050922	0.19169	0.034401	0.18654	0.015182	0.43598	0.5264	0.10505
	GRHL1	D00424.002	261	302	-0.010105	0.60411	0.029211	0.13385	0.019691	0.12976	-0.01496	0.70147	0.030603	0.43286	0.020409	0.43325	0.023727	0.2234	0.50778	0.095177
	NFIC	D00787.002	263	185	0.046275	0.017524	0.06864	0.00042199	0.046114	0.00038792	0.026757	0.4929	0.046623	0.232	0.030782	0.2372	0.060922	0.001756	0.55981	0.11391
	LHX6	D00495.003	263	322	0.015126	0.43766	0.056314	0.0038324	0.037749	0.0036786	-0.01825	0.64004	0.013584	0.72779	0.0086034	0.74113	0.057304	0.003255	0.50521	0.095326
	NR2F6	D00555.002	263.5	155	0.062035	0.0014427	0.079387	4.5106e-05	0.052269	5.7917e-05	0.064426	0.098442	0.07491	0.054597	0.050515	0.052448	0.070948	0.00026759	0.55958	0.12044
	DLX6	D00339.002	264	239	0.02649	0.17402	0.046016	0.018165	0.030684	0.01823	0.028545	0.46446	0.08429	0.030498	0.053764	0.038971	0.043638	0.025087	0.54197	0.103
	EN1	D00366.003	264.5	294	0.023052	0.23685	0.066703	0.00061213	0.044863	0.00055668	-0.0053895	0.89017	-0.015887	0.68394	-0.010379	0.69022	0.069831	0.00033418	0.5158	0.09561
	TFE3	D00686.002	264.5	202	0.096253	7.4195e-07	0.058627	0.0026071	0.039528	0.0023552	0.061432	0.11514	0.044147	0.25776	0.029975	0.24973	0.053696	0.0058331	0.53887	0.14291
	RFX5	D00619.003	264.5	237	0.037581	0.053747	0.046557	0.016847	0.031101	0.016711	0.051626	0.18562	0.048952	0.20947	0.03212	0.21743	0.036066	0.064161	0.50368	0.10294
		D00619.007	280.5	209	0.037699	0.052997	0.057775	0.0030093	0.038569	0.0030015	0.03709	0.34178	0.062453	0.10921	0.041258	0.11313	0.052968	0.0065363	0.51696	0.10252
	MNT	D00521.003	265.5	223	0.062907	0.0012344	0.051373	0.0083497	0.034401	0.0081235	0.098782	0.011174	0.039683	0.30907	0.026249	0.31351	0.048774	0.01228	0.52854	0.11254
	ISX	D00485.004	266	323	0.0045434	0.81567	0.03435	0.077906	0.023142	0.074976	-0.0022742	0.95353	0.012622	0.74638	0.0094426	0.71691	0.029998	0.12368	0.51128	0.094635
	NR3C1	D00556.003	267	212	0.012066	0.53583	0.0098942	0.61169	0.0065664	0.61339	0.044774	0.25106	0.11058	0.004484	0.073535	0.0047475	0.0034241	0.86054	0.532	0.11553
	SIRT6	D00805.001	267.75	244	0.055368	0.0044693	0.015268	0.43337	0.010334	0.42654	0.094545	0.015187	0.045482	0.24363	0.029476	0.25768	0.008145	0.67601	0.53643	0.11839
	UBTF	D00822.001	268	274	0.02397	0.21869	0.075608	0.0001024	0.050056	0.0001174	-0.024721	0.5264	-0.017049	0.66222	-0.01132	0.66379	0.078954	4.9646e-05	0.52901	0.10274
	BDP1	D00745.001	268.25	229	0.037877	0.051884	0.10755	3.1301e-08	0.071013	4.6532e-08	-0.077918	0.045558	-0.07929	0.041873	-0.052512	0.043749	0.11159	9.2898e-09	0.5265	0.10761
	GSX1	D00427.003	268.5	335	-0.0084259	0.66551	0.025978	0.1825	0.017229	0.18495	-0.028944	0.45823	0.010013	0.79751	0.0063984	0.80593	0.019157	0.32562	0.51438	0.09848
	RAD21	D00796.001	270	299	0.016773	0.38943	0.05453	0.0051118	0.035977	0.0056366	-0.027158	0.48644	-0.040536	0.29879	-0.028166	0.27944	0.051243	0.0085155	0.50756	0.10365
	GSC	D00426.003	270	281	0.035275	0.070223	0.090084	3.6318e-06	0.060139	3.7065e-06	-0.0053057	0.89186	0.00071677	0.98535	0.0011948	0.96341	0.093556	1.5039e-06	0.51779	0.097019
	BHLHB3	D00309.002	270	189	0.090064	3.6497e-06	0.0097236	0.61784	0.0077285	0.61994	0.126	0.0011902	0.095871	0.013813	0.076458	0.013995	6.5605e-05	0.99731	0.5207	0.11345
	TBX5	D00670.002	270	255	0.033328	0.087182	0.043161	0.026723	0.028643	0.027532	0.050103	0.19894	0.037389	0.3379	0.025089	0.33533	0.040804	0.036223	0.51189	0.098441
	FOXC1	D00392.002	271	171	0.014522	0.45618	0.070834	0.0002738	0.047776	0.00023686	-0.012735	0.74419	0.073176	0.060456	0.048887	0.060482	0.070405	0.00029827	0.55068	0.11403
	ZNF740	D00732.005	272	181	0.051369	0.0083548	0.0036989	0.84948	0.0026818	0.83652	0.10024	0.010031	0.086987	0.025546	0.057784	0.026502	-0.0087365	0.65397	0.52646	0.12458
	UNCX	D00698.001	272	330	0.018647	0.33865	0.056957	0.0034474	0.038241	0.0032571	-0.026203	0.5019	-0.026311	0.50015	-0.017059	0.51244	0.056188	0.0039117	0.5089	0.096032
	TFAP2B	D00682.002	273	283	0.022508	0.24809	-0.0069476	0.72149	-0.0050591	0.71555	0.0079139	0.83931	0.090584	0.020032	0.064869	0.020523	-0.02133	0.27373	0.53886	0.11779
	NANOG	D00786.001	273.5	312	0.0085015	0.66269	0.0038744	0.84243	0.0026212	0.84016	0.0057443	0.88299	0.0676	0.08291	0.045275	0.082111	0.007011	0.71905	0.55314	0.11284
	HNF4G	D00773.001	275.5	189	0.038262	0.049548	0.054088	0.0054834	0.036298	0.0052237	0.057013	0.14374	0.076473	0.04973	0.051033	0.050039	0.059404	0.002284	0.54632	0.11157
	NOTO	D00551.002	276	299	0.025118	0.19742	0.022047	0.25791	0.014721	0.25733	0.047097	0.22728	0.037377	0.33806	0.025966	0.31872	0.021064	0.27976	0.51499	0.097758
	RORA	D00622.003	276.5	173	0.071132	0.0002579	0.07036	0.00030093	0.046843	0.00031307	0.062431	0.10934	0.032387	0.40651	0.020703	0.42663	0.070399	0.00029859	0.52078	0.10829
	NFIA	D00536.003	279	256	-0.013061	0.50274	0.062388	0.0013548	0.041406	0.0014433	-0.029689	0.44674	0.028249	0.4691	0.020611	0.42869	0.063562	0.0010965	0.54216	0.10572
	HDAC1	D00769.001	279.5	299	0.022714	0.24379	0.061156	0.0016854	0.040432	0.001865	0.0095115	0.80745	-0.010539	0.78713	-0.0077543	0.76589	0.069476	0.00035836	0.50392	0.10183
	SMAD3	D00635.001	281.5	222	0.028845	0.1388	0.067968	0.00048059	0.045812	0.0004237	0.0029496	0.93976	0.027817	0.47592	0.018233	0.48391	0.063951	0.0010215	0.52846	0.1115
	PAX3	D00572.002	283.5	185	-0.0010692	0.95625	0.10126	1.8986e-07	0.06865	1.2769e-07	-0.020989	0.59069	0.068563	0.078612	0.045345	0.081644	0.097928	4.7394e-07	0.52845	0.10033
	T	D00697.002	284	142	0.049128	0.011663	0.08313	1.9318e-05	0.055585	1.8955e-05	0.093657	0.016172	0.10867	0.0052262	0.070606	0.0067039	0.071552	0.00023702	0.55609	0.1131
	GATA4	D00411.003	284.5	266	0.03283	0.09201	0.038305	0.049288	0.025731	0.047724	0.074393	0.056292	0.045735	0.24101	0.031442	0.2273	0.028274	0.14679	0.51653	0.098222
	EGR4	D00355.002	287.5	238	0.059823	0.0021252	0.0091221	0.63975	0.0061902	0.63386	0.13541	0.0004911	0.074811	0.054918	0.052429	0.044083	0.0026517	0.89178	0.52579	0.10738
	POU5F1P1	D00598.001	288	388	-0.011777	0.54565	0.013024	0.50397	0.0085482	0.51072	-0.042232	0.279	-0.018699	0.63184	-0.010536	0.68579	0.01043	0.59252	0.50051	0.096386
	MEF2D	D00507.002	288.5	281	0.015268	0.43339	0.092063	2.2057e-06	0.061764	2.0107e-06	-0.051331	0.18814	0.033113	0.39607	0.020307	0.43554	0.081777	2.636e-05	0.51567	0.098812
	SREBF2	D00659.002	288.5	217	0.038998	0.045321	0.061458	0.0015979	0.041408	0.0014422	-0.018142	0.64202	0.027689	0.47796	0.01871	0.47248	0.055035	0.0047151	0.52435	0.1131
	SUZ12	D00812.001	289	309	0.026544	0.17314	0.11221	7.6749e-09	0.073977	1.2548e-08	-0.010148	0.79484	0.0042666	0.91295	0.0029615	0.90946	0.10591	5.0569e-08	0.51406	0.095117
	LBX2	D00491.003	290	354	0.0043628	0.82288	0.044401	0.022653	0.029832	0.021711	-0.054161	0.16491	-0.031658	0.41716	-0.022078	0.39657	0.042312	0.029863	0.51322	0.098401
	SOX8	D00648.004	290	226	0.061232	0.001663	0.017991	0.35592	0.011623	0.37117	0.16362	2.4354e-05	0.17471	6.4444e-06	0.11669	7.4312e-06	0.010438	0.59226	0.52772	0.10405
	GSC2	D00425.002	290.5	290	0.019683	0.3125	0.0446	0.022051	0.029845	0.021655	-0.0045432	0.90733	-0.028348	0.46755	-0.018005	0.48934	0.043456	0.025702	0.50052	0.10276
	SOX18	D00642.003	290.5	303	0.015835	0.4165	0.025434	0.19183	0.016915	0.19309	0.039514	0.31113	0.076375	0.050024	0.05026	0.053623	0.019365	0.32037	0.51436	0.099998
	HNF4A	D00446.009	291	238	0.026135	0.17987	0.046354	0.017331	0.030899	0.017433	0.031609	0.41789	0.019492	0.61745	0.012856	0.62154	0.051432	0.0082756	0.5378	0.10938
		D00446.005	337.5	315	0.012831	0.5103	-0.0058917	0.76243	-0.0041448	0.74979	0.068889	0.077198	0.083234	0.032651	0.055373	0.033477	-0.010252	0.59889	0.51321	0.10512
	TBX15	D00663.002	292.5	218	0.035968	0.064885	0.055005	0.0047383	0.036845	0.0045821	0.076657	0.049181	0.065563	0.092632	0.044597	0.086799	0.054858	0.0048507	0.51342	0.097949
	RFX3	D00616.002	292.5	241	0.027904	0.15215	0.047365	0.015034	0.031315	0.016024	0.0078116	0.84136	-0.0040854	0.91663	-0.0028167	0.91395	0.042888	0.027701	0.54075	0.10964
	EGR3	D00354.002	293	169	0.05721	0.0033065	0.00015215	0.99377	3.7463e-06	0.99977	0.086643	0.026137	0.12547	0.0012487	0.084651	0.0011517	-0.0030388	0.8761	0.53607	0.1372
	FOXA1	D00761.001	294	204	0.022387	0.25065	0.064559	0.0009136	0.043328	0.00085649	-0.0123	0.75263	0.035935	0.35703	0.022958	0.378	0.054656	0.0050104	0.54439	0.11198
	ZNF435	D00729.003	295	354	0.0057814	0.76675	-0.033498	0.08558	-0.022274	0.086565	0.083434	0.032233	0.10883	0.0051619	0.071507	0.0060373	-0.039089	0.044821	0.49874	0.098732
	HEY2	D00433.003	295.5	174	0.047166	0.015464	7.2925e-05	0.99701	5.4465e-05	0.99666	0.10552	0.0067054	0.11991	0.0020464	0.080628	0.0019619	-0.0011457	0.95312	0.54108	0.11685
	ZIC1	D00719.002	297	256	0.0275	0.15818	-0.0038829	0.84209	-0.0024302	0.85167	0.042766	0.27296	0.057502	0.14033	0.038652	0.13776	-0.0017098	0.9301	0.5197	0.11639
	GCM1	D00417.005	297	253	0.027331	0.16075	-0.01093	0.57492	-0.0072271	0.57816	0.094579	0.01515	0.058131	0.13604	0.039393	0.13035	-0.01481	0.4473	0.5297	0.1059
	RPC155	D00800.001	297.5	316	0.024477	0.2091	0.087541	6.7893e-06	0.058701	6.3312e-06	-0.095345	0.014344	-0.19098	7.8529e-07	-0.12855	8.0598e-07	0.094505	1.1754e-06	0.47013	0.10108
	GATA2	D00766.002	300	291	0.026558	0.17292	0.0031511	0.87156	0.002276	0.86098	0.080415	0.03904	0.027284	0.48443	0.019166	0.46174	0.0036062	0.85321	0.52104	0.098494
	HSFY2	D00473.003	301	379	-0.0016995	0.93051	0.025968	0.18266	0.016482	0.20474	-0.0013619	0.97216	-0.04194	0.28234	-0.02879	0.26895	0.022992	0.23807	0.46202	0.084054
	SOX14	D00639.003	301.5	292	0.015476	0.42714	-0.0018387	0.92484	-0.0013904	0.9148	0.046459	0.23364	0.073629	0.058877	0.04951	0.057279	-0.0064554	0.74048	0.51596	0.10325
	IRF8	D00479.006	303	284	0.028996	0.13675	0.0051424	0.7919	0.0034005	0.7936	0.028941	0.45827	0.029191	0.4544	0.019518	0.45358	-0.00076441	0.96871	0.49216	0.11356
	THRA	D00692.002	303.5	213	0.075504	0.00010468	0.056922	0.0034678	0.037892	0.0035504	0.04823	0.21628	0.010515	0.7876	0.0067993	0.79402	0.059768	0.0021454	0.51484	0.10449
	OLIG2	D00562.006	305.5	268	0.0076386	0.69511	0.0031875	0.87009	0.0020025	0.87755	0.021927	0.57419	0.053745	0.16818	0.03522	0.17624	-0.0026601	0.89144	0.52304	0.10622
	SPDEF	D00654.003	306.5	166	0.062721	0.0012762	0.056902	0.0034792	0.038145	0.0033358	0.096689	0.01302	0.076148	0.05071	0.050422	0.052859	0.045927	0.01839	0.54267	0.11457
	HES7	D00430.003	307.5	352	0.0046781	0.81031	0.011069	0.57009	0.0075012	0.56384	-0.024185	0.53542	0.01325	0.73422	0.0079536	0.76008	0.0053162	0.78504	0.50342	0.10664
	PAX6	D00575.003	308	352	0.016411	0.39976	0.010526	0.58914	0.0069506	0.59279	0.038291	0.32637	0.0014438	0.97049	0.00030908	0.99053	0.011961	0.5394	0.49574	0.098997
	NEUROD2	D00531.003	309.5	375	-0.00055253	0.97738	-0.020345	0.29651	-0.013814	0.28785	0.033206	0.39474	0.0055439	0.88704	0.0041978	0.87194	-0.020876	0.28408	0.46567	0.097162
	BHLHE23	D00311.003	310	284	0.022598	0.2462	0.069059	0.00038893	0.046511	0.00034531	0.016299	0.6762	-0.02625	0.50114	-0.017811	0.49403	0.060169	0.002002	0.51223	0.10032
	NR3C2	D00557.002	311.5	432	-0.03043	0.11836	-0.014331	0.46214	-0.0094915	0.4652	0.0010078	0.9794	0.045733	0.24104	0.030611	0.23981	-0.0075753	0.69751	0.47958	0.091874
	PKNOX2	D00585.003	312	358	0.0026431	0.89213	0.053437	0.0060747	0.03534	0.0065453	-0.014683	0.70674	-0.0036978	0.92452	-0.0031322	0.90427	0.053541	0.0059769	0.50434	0.094531
	TGIF1	D00689.003	313	310	0.0089622	0.64563	0.018425	0.34445	0.012375	0.34101	0.0095843	0.80601	0.055828	0.15227	0.036225	0.16422	0.022003	0.25888	0.53423	0.098974
	FOXL1	D00403.001	313	353	-0.020492	0.29301	0.010959	0.5739	0.007268	0.57601	-0.045536	0.24307	0.064682	0.097107	0.040935	0.11598	0.010247	0.59904	0.51653	0.10111
	PITX1	D00581.002	313.5	284	0.024598	0.20686	0.093243	1.6304e-06	0.062053	1.8012e-06	-0.016374	0.67479	-0.012281	0.75301	-0.0094521	0.71664	0.083283	1.8646e-05	0.51741	0.097273
	ARNTL	D00293.003	315	306	0.0065195	0.738	-0.031336	0.10779	-0.021013	0.10592	0.026936	0.49001	0.096197	0.013492	0.065979	0.011292	-0.03454	0.076278	0.51422	0.11255
	ZNF306	D00727.003	315.5	302	0.021557	0.26865	-0.0080011	0.68142	-0.0053961	0.678	0.05305	0.17376	0.025207	0.5183	0.016514	0.52599	-0.014618	0.45321	0.50148	0.10656
	GBX2	D00416.005	316.5	423	-0.017153	0.37879	0.028884	0.13827	0.019491	0.13368	-0.05021	0.19799	-0.031853	0.41429	-0.021224	0.41508	0.032259	0.097813	0.48884	0.089386
	NEUROG2	D00532.003	316.5	275	0.017844	0.35987	0.032958	0.090746	0.021667	0.095493	0.060802	0.11892	0.12827	0.00096609	0.0849	0.0011136	0.023344	0.23097	0.53965	0.10407
	PITX3	D00582.001	318	283	0.039257	0.043908	0.091281	2.6893e-06	0.061043	2.6418e-06	0.0031147	0.93639	-0.015505	0.69114	-0.011971	0.64576	0.088816	4.9712e-06	0.51759	0.10063
	IRF3	D00475.003	318	458	0.011153	0.56714	-0.046264	0.01755	-0.030434	0.019197	0.0029615	0.93951	0.010158	0.79464	0.007376	0.777	-0.052005	0.0075834	0.47548	0.089487
		D00475.006	422	509	-0.03551	0.068378	-0.081539	2.7824e-05	-0.054328	2.913e-05	-0.046172	0.23655	-0.12735	0.0010517	-0.085294	0.0010559	-0.071924	0.00021982	0.43957	0.10411
	POU4F1	D00595.001	318	429	-0.020928	0.28287	0.0077737	0.69	0.0054606	0.67437	-0.060786	0.11901	-0.096855	0.012865	-0.065021	0.012536	0.015366	0.43043	0.48853	0.094069
	PRRX2	D00606.002	320	344	0.00098981	0.9595	0.048469	0.012836	0.032366	0.012761	-0.037811	0.33247	0.0060407	0.877	0.0033167	0.89866	0.045165	0.020421	0.50361	0.093619
	ZNF524	D00730.002	320	313	0.020566	0.29129	-0.0027478	0.88788	-0.0019008	0.88372	0.068156	0.080405	0.05987	0.12469	0.040196	0.1227	-0.0081592	0.67548	0.50807	0.10127
	TBX2	D00668.003	322	318	0.012756	0.51279	0.021834	0.26256	0.014426	0.267	0.0077808	0.84198	-0.020824	0.59361	-0.013576	0.60215	0.012706	0.51443	0.5212	0.10295
	OLIG3	D00563.002	323.5	278	0.016195	0.40599	0.026917	0.16718	0.018352	0.15794	0.034603	0.37515	0.033163	0.39535	0.020603	0.4289	0.027321	0.1609	0.52566	0.10854
	ALX4	D00292.001	324	393	-0.0075134	0.69986	0.052039	0.0075436	0.035253	0.0066786	-0.061601	0.11414	-0.034158	0.38132	-0.022638	0.38474	0.047063	0.01569	0.51471	0.096186
	MNX1	D00522.002	325.5	237	0.028067	0.14976	0.029185	0.1342	0.019205	0.1395	0.047112	0.22713	0.049678	0.20278	0.034308	0.18772	0.0222	0.25464	0.52584	0.10842
	BHLHB2	D00308.003	326.5	322	0.023008	0.23775	0.015139	0.43728	0.010058	0.43898	0.0084679	0.82823	0.00041146	0.99159	-0.00021681	0.99336	0.018213	0.35002	0.52324	0.11549
	GATA1	D00765.001	327	341	0.007289	0.70841	0.0070246	0.71853	0.0050125	0.69973	0.056717	0.14584	0.02552	0.51312	0.018272	0.48291	0.0058856	0.76267	0.51487	0.097009
	FIGLA	D00388.003	327	297	0.013947	0.47423	0.043023	0.027215	0.028581	0.027873	0.015877	0.68414	0.023288	0.55066	0.015713	0.5463	0.03948	0.042721	0.51518	0.099646
	FOXO6	D00407.003	328	355	0.011428	0.55763	0.0056883	0.7704	0.0035589	0.78421	0.0436	0.26372	0.088852	0.022542	0.057845	0.026334	-0.0030314	0.8764	0.50259	0.096978
	EN2	D00368.007	329	425	-0.012898	0.50809	0.007196	0.71197	0.0046583	0.72002	-0.039428	0.31219	-0.052565	0.17773	-0.034952	0.17955	0.010819	0.57881	0.47229	0.088457
	POU6F2	D00599.006	329.5	435	-0.01715	0.37887	0.0066172	0.73422	0.0047556	0.71444	-0.044669	0.25217	-0.085548	0.028096	-0.056455	0.030177	-0.00018435	0.99245	0.46104	0.086124
	ONECUT1	D00564.004	330	280	0.024969	0.20008	0.043661	0.025012	0.029633	0.022603	0.030653	0.4321	0.0093763	0.81014	0.0081281	0.75496	0.02923	0.1336	0.49514	0.098294
	HOXC10	D00459.003	330.5	283	-0.00052892	0.97835	-0.011271	0.56305	-0.0076724	0.55496	0.020686	0.59606	0.051992	0.18251	0.034136	0.18993	-0.011191	0.56585	0.53083	0.10314
	PAX7	D00576.005	333.5	234	-0.0006494	0.97342	0.047156	0.015485	0.031602	0.015034	-0.0065254	0.86721	0.089794	0.021145	0.058852	0.023829	0.045149	0.020467	0.53439	0.099558
	HOXD8	D00468.003	333.5	430	-0.014286	0.46356	-0.014446	0.45856	-0.0096572	0.45746	-0.042952	0.27088	-0.037124	0.34134	-0.024583	0.3452	0.0013265	0.94574	0.49486	0.094267
	HOXB2	D00455.001	333.5	410	-0.023402	0.2298	-0.0060277	0.75712	-0.0038532	0.76687	-0.032254	0.40845	-0.020028	0.6078	-0.013225	0.61156	-0.0041809	0.83015	0.4822	0.089554
	HINFP1	D00436.002	335	252	0.087995	6.0794e-06	0.019497	0.31711	0.013091	0.31382	0.12956	0.00085693	0.0411	0.2921	0.027447	0.29191	0.015533	0.42544	0.51381	0.11956
	MEOX2	D00515.002	335.5	365	-0.021038	0.28034	0.0076538	0.69454	0.005562	0.66868	-0.022403	0.56591	0.034277	0.37967	0.023443	0.36802	0.008154	0.67568	0.51507	0.096287
	NKX6-2	D00550.002	335.5	302	-0.0018086	0.92607	-0.009193	0.63715	-0.0058641	0.65184	0.0083569	0.83045	0.061186	0.1166	0.041198	0.11365	-0.016523	0.39655	0.52446	0.10469
	HOXB3	D00456.001	337	398	-0.012628	0.51701	0.00092329	0.96222	0.00067721	0.95844	-0.037862	0.33182	-0.019152	0.62359	-0.014867	0.56807	0.0022688	0.90733	0.49577	0.094895
	FOXP3	D00408.003	337.5	375	0.011543	0.55369	-0.034296	0.07838	-0.022935	0.077623	0.086412	0.02654	0.059105	0.12959	0.040571	0.11926	-0.039653	0.041818	0.49858	0.094907
	CDX1	D00315.003	338	308	-0.0016585	0.93219	0.0069117	0.72287	0.0045033	0.72897	0.0074241	0.84913	0.068881	0.077229	0.046217	0.075947	-0.0013342	0.94542	0.55155	0.11143
	GLIS1	D00420.004	338.5	270	0.0051859	0.79018	-0.033222	0.088189	-0.022149	0.088355	0.02164	0.57922	0.049925	0.20055	0.033822	0.19403	-0.033033	0.090013	0.52052	0.11389
	SOX10	D00637.003	339.5	312	0.020883	0.2839	0.05679	0.0035439	0.038688	0.0029127	0.0055669	0.88658	0.014188	0.71619	0.0088522	0.73392	0.063567	0.0010954	0.49082	0.10132
	PAX1	D00570.002	339.5	357	0.0088281	0.65058	0.041084	0.034961	0.027441	0.034746	-0.036536	0.34905	-0.077106	0.047863	-0.051167	0.049462	0.041188	0.034502	0.47831	0.098618
	ESR1	D00372.003	340.5	440	-0.02156	0.26858	0.0058999	0.76211	0.0037005	0.77585	-0.02856	0.46422	-0.052701	0.17661	-0.034551	0.1846	0.0011609	0.9525	0.44668	0.085313
	RARG	D00611.001	340.5	240	0.084549	1.3877e-05	0.09504	1.0219e-06	0.064812	6.1366e-07	0.035253	0.36624	0.0058533	0.88078	0.0051803	0.84232	0.087109	7.5389e-06	0.49692	0.10506
	FOXD3	D00395.002	342	278	0.0008013	0.96721	0.056553	0.0036851	0.037882	0.00356	-0.043893	0.26051	0.013504	0.72933	0.010042	0.69978	0.050853	0.0090318	0.52387	0.10372
	AR	D00296.006	342.5	450	-0.024972	0.20002	-0.036031	0.064415	-0.024177	0.062846	-0.0090509	0.81661	0.015584	0.68965	0.011007	0.67256	-0.03567	0.06714	0.46884	0.0964
	RAXL1	D00612.001	342.5	396	-0.0040113	0.83694	0.028431	0.14456	0.018944	0.14556	-0.061574	0.1143	-0.092686	0.017315	-0.06091	0.019673	0.028271	0.14682	0.49355	0.091415
	FOXG1	D00396.003	342.5	431	-0.0091179	0.63991	-0.014278	0.4638	-0.0097417	0.45352	0.0092402	0.81284	0.012573	0.74733	0.0077222	0.76683	-0.013666	0.48317	0.48412	0.0919
	NR2F1	D00554.003	344.5	229	0.075406	0.00010688	0.08575	1.0444e-05	0.057415	9.9723e-06	0.038753	0.32056	0.010879	0.78043	0.0074498	0.77482	0.072114	0.00021154	0.51261	0.10378
	IRX2	D00481.003	345.5	370	0.0016263	0.9335	0.038085	0.050609	0.025377	0.050871	-0.03506	0.36887	-0.039175	0.31531	-0.026404	0.31062	0.035491	0.068524	0.49897	0.094353
	GATA3	D00410.003	345.5	366	0.0008978	0.96326	0.00032891	0.98654	0.00022478	0.9862	0.050939	0.19155	0.043956	0.25983	0.029495	0.25739	0.00018947	0.99224	0.5094	0.096629
		D00410.009	387.5	328	0.011165	0.56672	-0.024029	0.21755	-0.015882	0.2217	0.06969	0.073809	0.080252	0.03944	0.054618	0.03597	-0.033769	0.083073	0.51544	0.097172
	ZIC4	D00722.002	346	320	0.010605	0.58633	0.021872	0.26171	0.014241	0.2732	-0.0038183	0.92206	-0.0072976	0.85167	-0.0041979	0.87194	0.025997	0.18218	0.52204	0.11724
	FOXO3	D00405.003	346.5	271	0.013507	0.48828	0.03695	0.057896	0.024605	0.058333	-0.0058975	0.87989	0.051985	0.18257	0.033929	0.19264	0.028463	0.1441	0.53264	0.10259
	TCF7L1	D00674.003	346.5	287	0.0063605	0.74416	0.037417	0.0548	0.02474	0.05697	-0.021449	0.58258	-0.0039616	0.91915	-0.0025787	0.92112	0.035116	0.071497	0.51694	0.10807
	BHLHA15	D00306.003	346.5	298	-0.0015673	0.93591	0.0058141	0.76547	0.0035682	0.78395	0.032111	0.41052	0.09522	0.014473	0.064017	0.01408	-0.0017036	0.93035	0.53313	0.10249
	HOXC12	D00461.003	346.5	417	-0.022391	0.25057	-0.030687	0.11529	-0.020586	0.11322	-0.036637	0.34771	-0.022127	0.57071	-0.013193	0.61243	-0.038525	0.047999	0.49717	0.099087
	RFX2	D00614.001	347.5	366	0.013367	0.49279	-0.0073266	0.70698	-0.0050618	0.69693	-0.0049048	0.89999	-0.0045409	0.90738	-0.0026156	0.92	-0.0047406	0.80783	0.50002	0.10125
	HOXB13	D00454.003	348	347	-0.018058	0.35415	0.014184	0.46675	0.0093468	0.47204	-0.069421	0.074933	0.0034126	0.93032	0.00047976	0.9853	0.01026	0.59857	0.51888	0.10264
	SOX4	D00646.002	348	271	0.024943	0.20056	-0.01078	0.58017	-0.0073911	0.56956	0.08793	0.023986	0.083835	0.031411	0.05606	0.031356	-0.020117	0.30195	0.52079	0.10219
	LMX1A	D00498.002	349	332	-0.027013	0.16567	0.02896	0.13723	0.019644	0.13066	-0.093812	0.015997	-0.053754	0.16811	-0.035847	0.16867	0.022765	0.24274	0.52979	0.099795
	MLXIPL	D00519.002	349.5	339	0.0077421	0.69119	0.018764	0.33563	0.012459	0.33773	-0.010173	0.79435	-0.0033434	0.93173	-0.0024265	0.92577	0.01499	0.4418	0.49045	0.099665
	EMX2	D00365.003	350.5	449	-0.019852	0.30836	0.028922	0.13774	0.019292	0.13771	-0.075503	0.052707	-0.067377	0.083931	-0.043504	0.094811	0.025803	0.18546	0.47755	0.087384
	RAX	D00613.002	352.5	456	-0.015008	0.44127	0.015989	0.41197	0.010781	0.40682	-0.056607	0.14662	-0.074598	0.055616	-0.050244	0.053689	0.022028	0.25832	0.47603	0.089039
	TAF7	D00814.001	352.5	363	-0.017028	0.38227	0.044003	0.023897	0.028863	0.026363	-0.089128	0.022125	-0.068642	0.078264	-0.046973	0.07127	0.041575	0.03284	0.50043	0.10216
	ZBTB7A	D00714.003	352.5	387	0.0060791	0.75511	0.0019486	0.92036	0.0014518	0.91105	0.039033	0.31707	0.063495	0.10341	0.042859	0.099815	-0.0036048	0.85327	0.49494	0.094762
		D00714.004	476.5	485	-0.064942	0.0008513	-0.033637	0.084287	-0.022325	0.085842	-0.13371	0.00057888	-0.095009	0.014692	-0.064058	0.013899	-0.012906	0.50782	0.46504	0.091931
	ZSCAN4	D00735.002	353.5	320	0.012239	0.53002	-0.037068	0.057099	-0.024938	0.05501	0.01902	0.62598	0.10678	0.0060724	0.072328	0.0054816	-0.044381	0.022715	0.50684	0.10502
	RBBP5	D00797.001	356.5	376	-0.0034821	0.85821	0.005831	0.7648	0.0040494	0.75536	-0.004367	0.91091	-0.0079162	0.83926	-0.005231	0.8408	0.0026663	0.89119	0.49145	0.099735
	LMX1B	D00499.001	357	437	-0.02141	0.27192	0.018853	0.33334	0.012332	0.34268	-0.05624	0.14926	-0.040769	0.296	-0.026543	0.3081	0.012738	0.51338	0.49941	0.092032
	SCRT2	D00631.002	358	366	-0.0091192	0.63986	0.0090311	0.6431	0.0072438	0.64247	0.00089861	0.98163	-0.016264	0.67685	-0.012745	0.68323	0.0060687	0.75552	0.49976	0.096331
	PAX2	D00571.002	359	404	-0.013636	0.48412	0.023326	0.23132	0.01542	0.23543	-0.050316	0.19704	-0.021232	0.58638	-0.014235	0.58463	0.030757	0.11447	0.49176	0.097047
	RXRG	D00629.006	359.5	356	0.0031463	0.87175	0.02388	0.22043	0.016238	0.21152	-0.002625	0.94638	-0.026312	0.50012	-0.015966	0.53984	0.017653	0.36505	0.47569	0.096262
	GSX2	D00428.002	361	342	0.0018929	0.92263	0.012785	0.51182	0.0086182	0.50726	-0.0010478	0.97858	0.01599	0.68201	0.0094842	0.71572	0.012322	0.52724	0.50716	0.099581
	TP63	D00695.002	361	399	0.039186	0.04429	-0.043101	0.026936	-0.028881	0.026272	0.0010599	0.97833	-0.019983	0.60861	-0.010619	0.68345	-0.040416	0.038032	0.49227	0.12467
	BHLHE40	D00746.004	361.5	206	0.041866	0.031636	0.072805	0.0001837	0.048757	0.00017574	-0.021207	0.58683	-0.04973	0.20232	-0.033997	0.19173	0.076654	8.1912e-05	0.52318	0.11509
	CPEB1	D00323.002	362.5	391	-0.0064645	0.74013	0.016522	0.39658	0.011152	0.39085	-0.025619	0.51148	-0.065102	0.094951	-0.042407	0.10344	0.010817	0.5789	0.49411	0.099111
	HSF1	D00470.005	362.5	369	-0.033564	0.084968	0.0073738	0.70518	0.0050007	0.70041	-0.03687	0.34466	0.022252	0.56853	0.015209	0.55921	0.0032254	0.86856	0.50924	0.094308
	ALX3	D00290.003	364	384	-0.0031181	0.87289	0.027655	0.15584	0.018245	0.16036	-0.052478	0.17846	-0.071468	0.066727	-0.047443	0.068482	0.024856	0.20212	0.4907	0.097968
	TGIF2LX	D00690.003	365	464	-0.048669	0.012469	-0.032626	0.094048	-0.021682	0.095273	-0.062067	0.11142	-0.013375	0.73181	-0.0088616	0.73365	-0.025232	0.19538	0.47281	0.089971
	SNAI2	D00636.003	368.5	426	-0.0087231	0.65446	0.018482	0.34295	0.012355	0.34178	-0.040306	0.30153	-0.054479	0.16244	-0.036695	0.15881	0.026015	0.18188	0.4689	0.092025
	ZNF713	D00731.003	369	389	-0.013729	0.48116	-0.0056064	0.77361	-0.0038449	0.76736	-0.022961	0.55626	0.060368	0.12158	0.039671	0.12767	-0.0056971	0.77005	0.51337	0.10179
	NRF1	D00559.006	371	251	0.060952	0.0017467	0.044074	0.023669	0.029283	0.024256	0.027539	0.48035	-0.0601	0.12325	-0.039262	0.13166	0.052562	0.0069612	0.52102	0.16582
		D00559.001	398.5	358	0.15009	9.5811e-15	0.0097797	0.61582	0.0064412	0.62018	0.17076	1.0453e-05	-0.0046612	0.90493	-0.0031785	0.90286	0.010816	0.57893	0.49627	0.14399
	TCF12	D00818.003	371	328	-0.0024099	0.90159	0.020426	0.29457	0.013524	0.29808	-0.020056	0.60731	0.011089	0.77631	0.0080263	0.75792	0.016133	0.40779	0.51723	0.10908
	PKNOX1	D00583.002	371.5	307	0.0066237	0.73397	0.020436	0.29434	0.013339	0.30475	0.018254	0.63996	0.038345	0.32568	0.025413	0.32915	0.032464	0.095691	0.5142	0.10002
	MESP1	D00516.002	372	370	0.00043548	0.98217	0.013939	0.47449	0.0094159	0.46877	-0.012981	0.73942	-0.062103	0.11122	-0.041083	0.11467	0.013486	0.48895	0.46863	0.091895
	PRRX1	D00604.004	372.5	412	-0.015148	0.43701	0.0021782	0.91102	0.0019457	0.88099	-0.029715	0.44634	-0.030172	0.43937	-0.01931	0.4584	-0.0015164	0.93798	0.48556	0.089758
	SOX2	D00645.006	372.5	250	0.0087738	0.65258	0.043729	0.024786	0.029314	0.024102	0.025485	0.51369	0.098078	0.011767	0.066123	0.011116	0.040994	0.035361	0.53739	0.10318
	NFKB2	D00541.001	373.5	230	0.070975	0.00026615	0.051684	0.0079642	0.034297	0.0083167	0.021011	0.59029	-0.012108	0.75638	-0.0091107	0.72646	0.05655	0.0036868	0.50406	0.13626
	TGIF2	D00691.001	375.5	405	-0.029572	0.12912	-0.017685	0.36418	-0.01221	0.34746	-0.018367	0.6379	0.061401	0.11532	0.03914	0.13284	-0.014037	0.47139	0.50523	0.095849
	E2F2	D00345.002	377	397	-0.0005013	0.97948	-0.001509	0.93829	-0.0010536	0.93539	0.036276	0.35249	0.076214	0.050511	0.050321	0.053338	-0.0051206	0.79276	0.49244	0.093991
	TCF4	D00673.001	385	355	0.0040079	0.83708	0.016185	0.40628	0.010848	0.40391	0.0020704	0.95769	-0.033284	0.39364	-0.021943	0.39944	0.018403	0.34503	0.49608	0.096571
	NKX3-2	D00547.003	385	391	-0.0074775	0.70123	0.025241	0.19523	0.016851	0.19479	-0.043567	0.26407	-0.066566	0.087737	-0.043782	0.092729	0.029608	0.12865	0.51152	0.096526
	PAX4	D00573.002	387.5	454	-0.020875	0.2841	-0.0084628	0.66413	-0.0055618	0.66869	-0.071542	0.066445	-0.10518	0.0068826	-0.069816	0.0073421	-0.0028537	0.88359	0.47631	0.091055
	HOXD13	D00465.003	388	473	-0.038108	0.05047	-0.045686	0.019012	-0.030607	0.018522	-0.066643	0.087369	-0.064005	0.10066	-0.042186	0.10526	-0.045359	0.019887	0.48683	0.10095
	IRX5	D00483.001	388	366	-0.018593	0.34006	0.02265	0.24513	0.01511	0.24499	-0.068998	0.076729	-0.017488	0.65407	-0.011989	0.64525	0.025624	0.18853	0.49963	0.099169
	BCL6B	D00305.003	388.5	466	-0.033565	0.084951	-0.01262	0.5173	-0.0086213	0.5071	-0.060281	0.12212	-0.089273	0.021908	-0.059447	0.022447	-0.011186	0.56602	0.47715	0.087691
	HOXC11	D00460.003	389	472	-0.052699	0.0068154	-0.069358	0.00036676	-0.046128	0.00038639	-0.065416	0.093368	0.0027737	0.94334	0.00048898	0.98502	-0.070794	0.00027596	0.50415	0.096841
	CLOCK	D00322.002	389	370	-0.0039456	0.83957	0.0012188	0.95014	0.0012294	0.92464	0.0041618	0.91508	0.0261	0.50359	0.017834	0.49347	0.0043731	0.82246	0.49413	0.11011
	NFIB	D00537.001	389	432	-0.026371	0.17597	-0.013595	0.48546	-0.010226	0.47224	-0.043996	0.25939	-0.0065482	0.86676	-0.0047743	0.86793	-0.039313	0.043608	0.49581	0.095677
	HOXA2	D00453.002	389	476	-0.047643	0.014451	-0.035708	0.066851	-0.02377	0.067407	-0.0804	0.039077	-0.050129	0.19871	-0.035358	0.17455	-0.026764	0.16961	0.46526	0.08531
	ESRRB	D00375.003	390	433	0.016042	0.41044	-0.034553	0.076169	-0.0228	0.07938	0.04062	0.29778	0.045688	0.24151	0.030719	0.23819	-0.031688	0.1039	0.48226	0.09391
	HEY1	D00432.003	391	324	0.011622	0.55095	-0.022051	0.25783	-0.01494	0.25033	0.025195	0.5185	0.033542	0.38997	0.021897	0.40043	-0.019741	0.31108	0.487	0.10877
	RHOXF1	D00621.003	391.5	372	0.0061889	0.75083	0.026411	0.17531	0.01799	0.16628	-0.030306	0.43735	-0.064809	0.096454	-0.043754	0.092935	0.026577	0.17261	0.46974	0.097533
	TBX1	D00665.002	391.5	305	0.0078063	0.68876	0.044331	0.022866	0.029561	0.022933	0.0063549	0.87065	0.022424	0.56555	0.015291	0.55707	0.044236	0.02316	0.4943	0.10068
	HOXA1	D00451.002	391.5	467	-0.043233	0.026469	0.0095897	0.62269	0.0061889	0.63394	-0.082424	0.034389	-0.063221	0.10491	-0.042306	0.10427	0.013286	0.49543	0.46567	0.085803
	TEAD3	D00678.001	392.5	408	-0.030218	0.12096	-0.0056312	0.77264	-0.0036655	0.77791	-0.03932	0.31353	0.034745	0.37319	0.021676	0.40521	-0.0018872	0.92286	0.4833	0.090798
	ZNF75A	D00733.003	393.5	323	0.019097	0.32713	-0.018938	0.33117	-0.012798	0.32478	0.093736	0.016083	0.091508	0.018795	0.05931	0.022762	-0.0279	0.15222	0.50991	0.10061
	BSX	D00313.002	393.5	411	-0.023929	0.21948	-0.0063423	0.74487	-0.0041359	0.75031	-0.034222	0.38044	0.016055	0.68079	0.010951	0.67411	0.0015153	0.93803	0.49218	0.091128
	CDX2	D00316.003	394	465	-0.034213	0.079104	-0.042536	0.029004	-0.02843	0.028708	-0.060108	0.1232	-0.037156	0.34092	-0.023734	0.36211	-0.050492	0.0095333	0.50862	0.10068
	DLX2	D00335.003	394.5	406	-0.016554	0.39567	0.00012017	0.99508	0.00058282	0.96441	-0.046077	0.23752	-0.021576	0.58033	-0.014285	0.58595	0.0028361	0.8843	0.50081	0.094103
	FAM48A	D00757.001	395	369	-0.0086748	0.65625	0.041698	0.032326	0.027647	0.033398	-0.025298	0.51679	-0.0029123	0.94052	-0.0028415	0.91311	0.042337	0.029765	0.49174	0.093465
	HOXA13	D00450.003	397	379	-0.0064074	0.74234	-0.032981	0.09052	-0.022087	0.089229	-0.020452	0.60022	0.027995	0.4731	0.018175	0.48524	-0.039114	0.044681	0.52642	0.10215
	TFAP4	D00684.005	397	341	0.027567	0.15717	0.015117	0.43796	0.0099821	0.44245	0.037008	0.34284	0.0057986	0.88189	0.0044839	0.8633	0.012707	0.5144	0.51407	0.1002
	DPRX	D00341.003	398	361	0.006736	0.72963	0.056095	0.0039722	0.037323	0.0040815	-0.011555	0.76717	-0.022381	0.56629	-0.015734	0.54571	0.056188	0.0039121	0.49205	0.090611
	MSC	D00523.003	399	447	-0.031524	0.1057	-0.048547	0.012692	-0.032081	0.013572	-0.00038936	0.99204	0.039311	0.31364	0.026875	0.30208	-0.040034	0.039892	0.48914	0.092279
	SHOX	D00634.001	400	446	-0.040451	0.037864	-0.018285	0.34811	-0.012295	0.34412	-0.085493	0.028197	-0.065296	0.09397	-0.043296	0.096397	-0.019362	0.32047	0.4894	0.092756
	ZBTB49	D00713.003	400.5	443	-0.021981	0.25935	0.010764	0.58076	0.0070059	0.58985	-0.053401	0.17093	-0.079144	0.04225	-0.052237	0.044871	0.020306	0.29742	0.48168	0.09052
	CREB3L1	D00324.003	400.5	433	-0.021833	0.26258	0.0081212	0.67691	0.0058146	0.6546	-0.07543	0.052937	-0.056149	0.14992	-0.035067	0.17812	0.017628	0.36572	0.48263	0.10937
	ZNF232	D00724.003	401	428	0.0022331	0.90878	-0.01799	0.35596	-0.012115	0.35124	0.059303	0.12831	0.032745	0.40134	0.023744	0.36192	-0.031494	0.10603	0.48502	0.090624
	NHLH1	D00542.005	402.5	401	-0.0026077	0.89356	-0.016291	0.40321	-0.010803	0.40586	0.010177	0.79427	-0.011944	0.75957	-0.0076251	0.76967	-0.0034161	0.86086	0.47334	0.096052
	LEF1	D00492.003	404	426	-0.023379	0.23026	-0.010758	0.58095	-0.0072694	0.57595	-0.046569	0.23254	-0.02398	0.53887	-0.01651	0.52611	-0.017069	0.38113	0.49592	0.093851
	EZH2	D00756.007	405.5	479	-0.040535	0.037467	-0.003769	0.84666	-0.0025751	0.84294	-0.10504	0.0069602	-0.080302	0.039317	-0.054473	0.036459	0.0068405	0.72561	0.46794	0.09943
	HOXD11	D00463.003	406	447	-0.019935	0.30633	-0.029971	0.12403	-0.019728	0.12903	-0.020583	0.59788	-0.052144	0.18124	-0.034002	0.19167	-0.026195	0.17887	0.50128	0.10497
	NKX2-3	D00543.005	406	428	-0.026551	0.17304	-0.012216	0.53079	-0.0079597	0.54024	-0.024172	0.53563	-0.0036308	0.92588	-0.0010887	0.96666	-0.012709	0.51435	0.49045	0.09041
	EVX2	D00386.001	406.5	499	-0.056892	0.0034846	-0.059234	0.0023513	-0.039565	0.0023325	-0.08934	0.021808	-0.10025	0.010017	-0.068709	0.0083297	-0.054089	0.0054828	0.44434	0.086959
	ZNF238	D00725.004	407.5	317	0.0024888	0.89839	-0.015176	0.43616	-0.0099154	0.4455	0.0033289	0.93203	0.041945	0.28228	0.028923	0.26673	-0.021067	0.27969	0.51285	0.10631
	FOXA2	D00762.001	408	317	0.0030132	0.87713	0.024537	0.20798	0.016371	0.20781	-0.024537	0.52948	0.01478	0.7049	0.0087922	0.73565	0.019356	0.3206	0.53211	0.10796
	E2F8	D00349.002	409	413	0.0011527	0.95284	-0.032973	0.090604	-0.022132	0.088616	0.018243	0.64017	-0.012	0.75847	-0.0074701	0.77428	-0.030172	0.12153	0.4903	0.094302
	VAX1	D00701.001	410	494	-0.061432	0.0016053	-0.037563	0.053859	-0.025356	0.051058	-0.10614	0.0063865	-0.093933	0.015861	-0.062869	0.015772	-0.033777	0.083005	0.44764	0.084868
	GCM2	D00418.003	410	323	-0.0094365	0.62826	-0.010486	0.59055	-0.0067649	0.60271	0.0018044	0.96312	0.027646	0.47865	0.019577	0.4522	-0.001533	0.93731	0.52761	0.10904
	HOXB5	D00457.003	410	456	-0.040664	0.036864	-0.027455	0.15885	-0.018121	0.16323	-0.056091	0.15035	-0.042859	0.27192	-0.028249	0.27803	-0.024102	0.21617	0.46604	0.085057
	SPIC	D00658.003	410	427	-0.029724	0.12715	-0.010601	0.58648	-0.0071577	0.58181	-0.045401	0.24447	-0.016765	0.66749	-0.011076	0.67062	-0.01213	0.53368	0.47945	0.092241
	DMBX1	D00340.003	410.5	451	-0.01947	0.31777	0.030786	0.11412	0.020336	0.11765	-0.068817	0.077507	-0.060041	0.12361	-0.041096	0.11455	0.038523	0.048014	0.47753	0.090656
	ZBED1	D00712.002	411	434	-0.0037056	0.84921	-0.014838	0.44644	-0.00967	0.45685	0.021759	0.57713	-0.0050129	0.8978	-0.002754	0.91578	-0.021429	0.2715	0.46532	0.093133
	HIC2	D00435.003	411	397	-0.0087543	0.65331	-0.0061868	0.75091	-0.0039674	0.76017	0.001635	0.96658	0.0032471	0.93369	0.0022004	0.93266	-0.0024642	0.89939	0.49226	0.10275
	MEIS1	D00508.004	411.5	409	-0.029857	0.12546	-0.0079507	0.68332	-0.0054494	0.675	-0.045899	0.23933	0.010893	0.78016	0.0070487	0.78665	-0.0018988	0.92239	0.50111	0.095503
	HOMEZ	D00447.002	412.5	454	-0.031879	0.10182	-0.026614	0.17203	-0.017564	0.17656	-0.037302	0.33902	-0.054356	0.16339	-0.035142	0.17721	-0.022195	0.25474	0.43727	0.083941
	CEBPG	D00320.001	414	483	-0.02091	0.2833	0.034669	0.075183	0.023429	0.071436	-0.11416	0.0033381	-0.13071	0.00076931	-0.087495	0.00078078	0.04062	0.037071	0.4616	0.089732
	SOX15	D00640.003	414	422	-0.016826	0.38793	-0.0095412	0.62445	-0.0068124	0.60016	-0.007531	0.84699	0.053502	0.17012	0.035418	0.17382	-0.015173	0.43625	0.48713	0.094025
	TEF	D00680.001	414	396	-0.021958	0.25986	-0.00084079	0.96559	-0.00059076	0.96374	-0.05851	0.1335	-0.0661	0.089985	-0.043738	0.093073	0.0056966	0.77007	0.4942	0.098035
	ID4	D00474.003	414.5	415	-0.016585	0.39477	0.014774	0.44841	0.010052	0.4393	-0.038049	0.32944	-0.025694	0.51026	-0.016755	0.52	0.023166	0.23453	0.48046	0.096296
	E2F7	D00348.003	415	451	-0.015674	0.42125	-0.023906	0.21992	-0.015756	0.22539	-0.034344	0.37873	-0.054279	0.16399	-0.035524	0.17253	-0.0087252	0.65438	0.46798	0.090576
	RARB	D00610.003	416	436	-0.01217	0.53235	-0.029374	0.1317	-0.019426	0.135	0.018674	0.63229	0.016407	0.67418	0.0115	0.65878	-0.028276	0.14677	0.48127	0.093805
	MEOX1	D00513.002	416.5	476	-0.039656	0.041803	-0.013017	0.50421	-0.0085611	0.51008	-0.0957	0.013984	-0.068694	0.078041	-0.046623	0.073407	-0.0026095	0.89349	0.47537	0.089945
	HOXA10	D00448.002	416.5	446	-0.043609	0.025186	-0.05284	0.006668	-0.035813	0.0058591	-0.048122	0.21731	-0.019107	0.6244	-0.013244	0.61107	-0.046315	0.017426	0.49668	0.10209
	IRF9	D00480.002	418.5	398	-0.0090576	0.64212	-0.050561	0.0094358	-0.033889	0.0091214	0.020246	0.60391	0.020385	0.60142	0.014176	0.58621	-0.054631	0.0050302	0.47533	0.10681
	VDR	D00704.001	419	438	-0.017429	0.37116	0.044744	0.021625	0.029355	0.023903	-0.056333	0.14859	-0.055611	0.15388	-0.037573	0.14909	0.049917	0.010385	0.48145	0.08995
	MEIS3	D00512.001	419	422	-0.03681	0.058855	-0.022934	0.23926	-0.015288	0.23947	-0.017051	0.66217	0.032804	0.4005	0.020546	0.43014	-0.016321	0.40235	0.48945	0.094615
	ZBTB7B	D00715.002	423.5	486	-0.030818	0.11375	-0.039521	0.042507	-0.025854	0.046665	-0.041621	0.28602	-0.1059	0.0065073	-0.072251	0.0055296	-0.044805	0.021447	0.45144	0.089458
	OTX2	D00569.002	423.5	428	0.00060954	0.97505	0.026415	0.17525	0.017958	0.16707	-0.042044	0.28115	-0.052535	0.17798	-0.034522	0.18501	0.038145	0.050245	0.48421	0.09129
	HMX2	D00441.003	424	441	-0.028004	0.15069	-0.021386	0.27246	-0.013996	0.28152	-0.037684	0.33409	-0.017411	0.6555	-0.01073	0.68033	-0.018215	0.34997	0.50289	0.091474
	FOXO1	D00404.002	426	457	-0.039727	0.041437	-0.027652	0.15588	-0.018732	0.14951	-0.050833	0.19247	-0.0081786	0.83401	-0.0052219	0.84108	-0.026362	0.17611	0.47503	0.089772
	FOXI1	D00397.003	429	410	-0.024252	0.21332	-0.027382	0.15997	-0.018363	0.15768	-0.031486	0.4197	0.023512	0.54684	0.01632	0.53086	-0.032448	0.095859	0.4986	0.099613
	GLI2	D00419.003	429	479	-0.040471	0.037773	-0.0028668	0.88306	-0.0020547	0.87438	-0.090059	0.020766	-0.085218	0.028709	-0.05588	0.031889	0.013092	0.50175	0.46363	0.090004
	TCF3	D00672.001	429.5	413	0.0010883	0.95547	-0.0046669	0.81076	-0.0031166	0.81048	-0.0071948	0.85374	-0.051078	0.19033	-0.033189	0.20249	-0.0060726	0.75536	0.47163	0.093035
	OLIG1	D00561.001	430	434	-0.01549	0.42673	-0.029873	0.12526	-0.020384	0.11678	-0.0044466	0.90929	-0.032762	0.4011	-0.021741	0.40381	-0.03549	0.068532	0.46986	0.093899
	MYF6	D00530.003	430	416	-0.019878	0.30772	-0.017018	0.38254	-0.011141	0.39131	-0.030585	0.43314	0.026781	0.49252	0.01782	0.49381	-0.006841	0.72559	0.48834	0.095107
	SCRT1	D00630.003	430.5	491	-0.042088	0.030742	-0.0087231	0.65446	-0.0059007	0.64982	-0.094957	0.014748	-0.11071	0.0044349	-0.074496	0.0042293	0.0066414	0.73329	0.45774	0.089014
	OTX1	D00568.001	432.5	361	0.019272	0.32272	0.041865	0.031639	0.028103	0.030597	-0.0159	0.68371	-0.063086	0.10566	-0.043232	0.09693	0.049729	0.010678	0.47753	0.098405
	POU2F3	D00590.001	434.5	472	-0.037513	0.054182	0.0096048	0.62215	0.0067753	0.60215	-0.11018	0.0046288	-0.11672	0.0026912	-0.077742	0.0028336	0.025233	0.19536	0.4694	0.091479
	NFIX	D00539.001	438.5	463	-0.049173	0.011587	-0.031669	0.10411	-0.021186	0.10309	-0.067166	0.084907	-0.059103	0.1296	-0.038595	0.13837	-0.028069	0.14974	0.43614	0.081909
	PHF8	D00792.001	439.5	447	-0.018367	0.34596	0.020165	0.3008	0.013051	0.3153	-0.049016	0.20888	-0.077252	0.047441	-0.050866	0.05079	0.030558	0.11682	0.45655	0.087158
	EVX1	D00385.002	440.5	509	-0.074152	0.00013908	-0.051414	0.0082976	-0.034567	0.0078218	-0.12903	0.0009004	-0.12021	0.0019923	-0.080201	0.0020725	-0.048014	0.013705	0.44986	0.083987
	GLIS2	D00421.003	441	446	-0.060509	0.0018872	-0.018322	0.34716	-0.012164	0.34932	-0.11841	0.0023301	-0.054929	0.15899	-0.034721	0.18244	-0.0070194	0.71873	0.47844	0.11274
	TFEC	D00688.002	446.5	394	-0.016145	0.40743	-0.042872	0.027757	-0.028444	0.028629	0.019967	0.6089	0.0079806	0.83798	0.0053833	0.83623	-0.045354	0.019902	0.494	0.096695
	FOXK1	D00401.003	446.5	456	-0.042165	0.030435	-0.049	0.011883	-0.032808	0.011594	-0.015573	0.68986	0.0059501	0.87883	0.0044933	0.86302	-0.054457	0.0051718	0.47895	0.091881
	FOXJ2	D00398.001	447	438	-0.03192	0.10139	-0.016233	0.40489	-0.011198	0.38892	-0.056887	0.14463	-0.0085514	0.82656	-0.0059138	0.82036	-0.019544	0.31593	0.49647	0.098747
	HOXC13	D00462.002	448	503	-0.068209	0.00045875	-0.076032	9.3569e-05	-0.050505	0.00010193	-0.11328	0.0035927	-0.094214	0.015548	-0.063503	0.014752	-0.07684	7.8694e-05	0.47922	0.08963
	TEAD1	D00677.003	449.5	471	-0.050897	0.0089726	-0.033127	0.0891	-0.022361	0.085341	-0.066796	0.086642	-0.023966	0.53911	-0.016658	0.52241	-0.025048	0.19867	0.46299	0.088362
	NFKB1	D00540.002	451.5	377	-0.0050522	0.79547	-0.026689	0.17081	-0.017826	0.17019	-0.019125	0.62409	0.0022791	0.95343	0.00018452	0.99435	-0.015747	0.41908	0.50653	0.097126
	BHLHE41	D00312.002	453	496	-0.04119	0.034491	-0.058048	0.0028749	-0.03875	0.0028681	-0.06777	0.082136	-0.097613	0.012174	-0.066659	0.01048	-0.040422	0.038004	0.44443	0.094016
	MEIS2	D00510.003	455	466	-0.032042	0.10008	0.0075462	0.69862	0.0049661	0.70238	-0.070392	0.070944	-0.065444	0.093225	-0.044837	0.085117	0.011763	0.54615	0.47431	0.086725
	HMX1	D00440.003	458.5	462	-0.042812	0.027979	-0.041416	0.033511	-0.02772	0.032937	-0.053811	0.16766	-0.021429	0.58293	-0.012451	0.63259	-0.030921	0.11254	0.47734	0.091261
	TRIM28	D00821.001	461	455	-0.033428	0.086234	-0.076325	8.7892e-05	-0.056841	9.1067e-05	0.0065605	0.86651	-0.037988	0.33021	-0.028706	0.32797	-0.07065	0.00028402	0.48145	0.091885
	MYBL1	D00528.001	461.5	477	-0.044541	0.022229	-0.08852	5.346e-06	-0.05953	4.6391e-06	-0.010526	0.78739	-0.020749	0.59494	-0.012764	0.62404	-0.092608	1.9189e-06	0.4685	0.09299
	VAX2	D00702.001	463.5	512	-0.0908	3.0358e-06	-0.086213	9.3509e-06	-0.057615	9.2881e-06	-0.14348	0.00021943	-0.10195	0.0088198	-0.068252	0.0087706	-0.0799	4.0242e-05	0.43906	0.083243
	DLX5	D00338.002	464	486	-0.029298	0.13269	-0.050324	0.0097758	-0.034027	0.00884	-0.044305	0.25606	-0.080382	0.039121	-0.053617	0.039511	-0.051625	0.0080366	0.48004	0.093423
	MTF1	D00527.003	466	479	-0.043537	0.025426	-0.037193	0.056268	-0.024961	0.054786	-0.04798	0.21867	-0.029102	0.45577	-0.019615	0.45135	-0.032643	0.093876	0.46022	0.089841
	FOXJ3	D00400.003	466.5	475	-0.042981	0.027363	-0.0625	0.0013278	-0.041292	0.0014875	-0.0098703	0.80034	0.018256	0.63993	0.012589	0.62881	-0.065679	0.00074223	0.46881	0.092065
	NKX2-8	D00544.005	469	490	-0.066917	0.0005877	-0.049817	0.01054	-0.03308	0.01092	-0.09365	0.01618	-0.083576	0.031941	-0.055205	0.034026	-0.039461	0.042823	0.45468	0.084693
	DLX3	D00336.001	471.75	512	-0.083529	1.761e-05	-0.069075	0.0003877	-0.045845	0.00041961	-0.14645	0.00016144	-0.14952	0.00011677	-0.10013	0.0001207	-0.056936	0.0034599	0.43233	0.082648
	DLX4	D00337.001	476	495	-0.054452	0.0051759	-0.033508	0.085487	-0.022184	0.087831	-0.10415	0.0074541	-0.10501	0.0069768	-0.070939	0.0064504	-0.022196	0.25472	0.46059	0.088531
	SOX9	D00649.002	476.5	499	-0.056958	0.0034471	-0.064161	0.00098294	-0.042566	0.0010561	-0.056861	0.14481	-0.030813	0.42972	-0.021953	0.39924	-0.057134	0.0033481	0.44926	0.084738
	FOXO4	D00406.002	483.5	487	-0.057399	0.003204	-0.069137	0.00038301	-0.046376	0.00035928	-0.082842	0.033482	-0.02225	0.56857	-0.015513	0.55138	-0.063948	0.0010219	0.47617	0.090762
	GATA5	D00412.002	487	488	-0.055452	0.0044088	-0.084652	1.3543e-05	-0.056887	1.2028e-05	-0.058606	0.13286	-0.076338	0.050135	-0.051767	0.046834	-0.083151	1.9227e-05	0.46378	0.089486
	HOXD12	D00464.001	495	508	-0.087814	6.3536e-06	-0.052463	0.0070682	-0.035024	0.0070424	-0.17986	3.3798e-06	-0.18222	2.4968e-06	-0.12194	2.836e-06	-0.03795	0.051436	0.43984	0.086733
	CENPB	D00321.003	496	511	-0.10939	1.8094e-08	-0.090096	3.6206e-06	-0.059993	3.9125e-06	-0.15479	6.6015e-05	-0.062792	0.1073	-0.040128	0.12334	-0.079323	4.5757e-05	0.43896	0.09007
	TCF7L2	D00819.002	498.5	501	-0.064963	0.00084798	-0.067092	0.00056846	-0.044789	0.00056956	-0.12099	0.0018623	-0.13149	0.00071496	-0.088863	0.00064621	-0.056559	0.0036813	0.46428	0.091239
	GLIS3	D00422.003	498.5	508	-0.11418	4.1677e-09	-0.074549	0.00012799	-0.049902	0.00012324	-0.18789	1.1885e-06	-0.1178	0.0024541	-0.077474	0.0029303	-0.072874	0.00018114	0.4358	0.088714
	HES5	D00429.003	499	507	-0.087948	6.15e-06	-0.10923	1.8951e-08	-0.073149	1.8205e-08	-0.11707	0.0026125	-0.10231	0.0085798	-0.068041	0.0089824	-0.097136	5.8629e-07	0.44048	0.093747
HepG2-eQTL	BACH1	D00740.002	8	8	0.062318	0.0013719	0.1951	5.1113e-24	0.13097	7.0489e-24	0.057182	0.14256	0.23836	5.7558e-10	0.15532	2.468e-09	0.19051	5.8875e-23	0.65444	0.16933
	JUN	D00777.002	9.5	235	-0.00018928	0.99225	0.051302	0.0084405	0.033817	0.0092678	-0.021916	0.57438	0.073682	0.058696	0.048338	0.063427	0.039658	0.041791	0.55254	0.1416
	BATF	D00741.001	16	55	0.0626	0.0013042	0.14098	3.6047e-13	0.09397	4.8145e-13	0.077185	0.047634	0.26253	7.5411e-12	0.17385	2.4586e-11	0.12543	1.0407e-10	0.64995	0.16395
	FOSL2	D00759.001	20.5	66	0.057057	0.0033911	0.2354	1.6707e-34	0.15716	1.1582e-33	0.032842	0.39994	0.12553	0.0012418	0.085155	0.0010759	0.2296	7.3022e-33	0.63621	0.15698
	MAFK	D00503.014	21.5	41	0.033203	0.088375	0.14971	1.1203e-14	0.099899	1.5115e-14	0.020475	0.59982	0.2077	7.423e-08	0.13896	9.494e-08	0.13776	1.2287e-12	0.62812	0.15842
		D00503.004	172	299	-0.01072	0.5823	0.026781	0.16935	0.018336	0.15828	-0.023128	0.5534	0.061157	0.11678	0.040165	0.123	0.017647	0.3652	0.5159	0.11187
	FOS	D00760.003	23.5	49	0.03516	0.071143	0.1397	5.8808e-13	0.093261	7.1898e-13	0.022399	0.56597	0.21167	4.1204e-08	0.13812	1.1346e-07	0.1351	3.3105e-12	0.61641	0.16458
	SIX5	D00806.003	24	68	0.056778	0.0035509	0.12296	2.4079e-10	0.082385	2.3211e-10	0.042225	0.27908	0.19398	5.2217e-07	0.12928	6.9058e-07	0.1055	5.6898e-08	0.62683	0.23074
	SP1	D00650.007	25.5	56	0.029809	0.12607	0.13733	1.447e-12	0.091852	1.5805e-12	0.019847	0.61104	0.20217	1.6567e-07	0.13446	2.429e-07	0.13226	9.3712e-12	0.61798	0.16274
		D00650.005	51	16	0.067757	0.0005005	0.18258	3.4754e-21	0.12294	3.0989e-21	0.042331	0.27787	0.16511	2.0476e-05	0.1086	3.0449e-05	0.16414	2.27e-17	0.64384	0.2093
	BCL3	D00743.001	25.5	51	0.03357	0.084906	0.17015	1.4416e-18	0.11381	2.0153e-18	0.026889	0.49078	0.16475	2.1337e-05	0.1078	3.4816e-05	0.16053	1.1292e-16	0.61257	0.14191
	GABPA	D00409.004	28.5	367	-0.010067	0.60549	0.016654	0.39281	0.01136	0.38208	-0.032674	0.40237	-0.011705	0.76424	-0.0089722	0.73045	0.011183	0.56611	0.48915	0.15597
		D00409.003	200	483	-0.035166	0.071099	-0.074603	0.00012654	-0.049764	0.00012865	-0.042811	0.27246	-0.054297	0.16385	-0.035432	0.17365	-0.07704	7.5379e-05	0.45133	0.096452
	TBL1XR1	D00816.001	28.5	88	0.041617	0.032664	0.17158	7.3743e-19	0.11545	6.5005e-19	0.034345	0.37872	0.13336	0.00059826	0.089144	0.0006191	0.16698	6.2333e-18	0.61483	0.146
	JUND	D00776.005	30.5	98	0.018337	0.34676	0.12137	4.0961e-10	0.080903	4.8253e-10	-0.016735	0.66805	0.082822	0.033525	0.056169	0.031023	0.11233	7.3849e-09	0.59379	0.15078
	ATF1	D00737.001	30.5	168.5	0.011361	0.55994	0.075151	0.00011279	0.049979	0.00012029	-0.0051824	0.89436	0.14833	0.00013253	0.096863	0.00019966	0.072296	0.00020383	0.5895	0.15067
	JUNB	D00775.001	31.5	77	0.027784	0.15393	0.13077	1.5991e-11	0.08764	1.5803e-11	0.010057	0.79665	0.1483	0.0001329	0.099282	0.00013818	0.12258	2.7337e-10	0.59996	0.14486
	RCOR1	D00798.001	32	12	0.10843	2.4098e-08	0.22726	3.2511e-32	0.15152	2.0736e-31	0.12048	0.0019467	0.22055	1.0548e-08	0.14277	4.1986e-08	0.20588	1.2905e-26	0.68275	0.19916
	CEBPB	D00317.009	32.5	36	0.064391	0.00094234	0.19026	6.7315e-23	0.12702	1.4664e-22	0.05373	0.1683	0.17232	8.6422e-06	0.11413	1.1725e-05	0.17173	6.8714e-19	0.65478	0.17012
		D00317.003	276	207	0.076377	8.6925e-05	0.046332	0.017385	0.030731	0.018052	0.10608	0.0064178	0.068004	0.081082	0.045545	0.080319	0.032258	0.097818	0.54104	0.13687
	FEV	D00387.001	33	396	-0.0066815	0.73174	-0.023595	0.22598	-0.015663	0.22814	-0.025098	0.52012	-0.024662	0.52739	-0.018217	0.48424	-0.03055	0.11692	0.4789	0.16559
	NFYB	D00789.003	33.5	32	0.043107	0.026913	0.15357	2.2596e-15	0.10314	2.0846e-15	0.025515	0.5132	0.21759	1.6719e-08	0.14255	4.4009e-08	0.13852	9.2238e-13	0.62593	0.19504
	IRF4	D00476.004	36	115	0.021958	0.25985	0.10273	1.2566e-07	0.069065	1.0715e-07	0.012231	0.75398	0.1479	0.00013867	0.097734	0.00017478	0.083491	1.7766e-05	0.58834	0.1397
		D00476.002	201	210	0.0087212	0.65453	0.061251	0.0016573	0.040538	0.0018142	0.0099994	0.79779	0.11843	0.0023247	0.078189	0.0026815	0.055408	0.0044404	0.55351	0.1192
	MTA3	D00783.001	36.5	74	0.040968	0.03548	0.13246	8.7209e-12	0.088726	8.6753e-12	0.048953	0.20947	0.17961	3.4871e-06	0.11994	4.1118e-06	0.12501	1.2009e-10	0.61266	0.1423
	ELF1	D00356.010	36.5	88	0.038647	0.047298	0.12165	3.7353e-10	0.081258	4.0454e-10	0.029771	0.44549	0.14923	0.00012047	0.099091	0.0001418	0.10797	2.7612e-08	0.61245	0.17082
		D00356.005	58	377	-0.01138	0.5593	-0.030882	0.113	-0.02064	0.11226	-0.021508	0.58153	-0.011405	0.77011	-0.010024	0.7003	-0.043628	0.025123	0.47511	0.13371
	MEF2C	D00782.001	36.5	43	0.037008	0.057503	0.15796	3.469e-16	0.10578	3.9797e-16	0.022052	0.57202	0.17087	1.0312e-05	0.1129	1.4565e-05	0.14763	2.6115e-14	0.62552	0.15178
	ETS1	D00378.009	37	251	-0.010474	0.59098	0.050426	0.0096285	0.034058	0.0087787	-0.032833	0.40008	0.042896	0.27151	0.029131	0.26331	0.035674	0.067112	0.51134	0.14669
		D00378.007	101.5	454	-0.019217	0.3241	-0.070396	0.00029875	-0.047077	0.00029208	-0.035829	0.35846	-0.068405	0.079304	-0.045752	0.07895	-0.077609	6.6639e-05	0.44813	0.15265
	CBX3	D00748.001	38	6	0.12567	9.5633e-11	0.21132	5.5245e-28	0.14192	9.3065e-28	0.16287	2.6558e-05	0.24934	8.5036e-11	0.16757	1.2369e-10	0.19488	5.7748e-24	0.66922	0.18874
	TAF1	D00813.009	38	149	0.014794	0.44779	0.094042	1.3261e-06	0.062822	1.3402e-06	-0.0065769	0.86618	0.073778	0.058365	0.048666	0.061656	0.086528	8.6719e-06	0.56345	0.16593
	ETV2	D00380.002	38.5	326	0.00014924	0.99389	0.021683	0.26586	0.014993	0.24866	-0.018593	0.63376	-0.016499	0.67247	-0.013414	0.60648	0.0060721	0.75538	0.50515	0.16056
	NFE2	D00535.004	39	57	0.055413	0.0044366	0.14033	4.6186e-13	0.094146	4.3577e-13	0.048314	0.21548	0.213	3.3693e-08	0.13903	9.3651e-08	0.13036	1.8524e-11	0.63669	0.18149
		D00535.003	57.5	72	0.04098	0.035423	0.13391	5.1376e-12	0.09016	4.0009e-12	0.037162	0.34084	0.1611	3.253e-05	0.10627	4.4914e-05	0.11803	1.2249e-09	0.60918	0.16005
	ETV1	D00379.001	40	238	0.018138	0.352	0.04962	0.010851	0.033236	0.010548	-0.0030895	0.9369	0.052959	0.1745	0.035746	0.16987	0.044023	0.023833	0.53561	0.17315
	STAT3	D00810.001	41	124	0.039843	0.040847	0.098814	3.7277e-07	0.066021	3.7762e-07	0.031162	0.42451	0.076025	0.051086	0.049391	0.057885	0.083491	1.7766e-05	0.57985	0.15174
	THAP1	D00820.001	42	45	0.065297	0.00079696	0.15071	7.4083e-15	0.10055	1.0191e-14	0.07165	0.066034	0.16653	1.7325e-05	0.11263	1.5248e-05	0.12694	6.1621e-11	0.63021	0.17588
	POU2F2	D00589.005	42.5	32	0.077433	6.923e-05	0.17803	3.3251e-20	0.11917	4.769e-20	0.10565	0.0066351	0.18623	1.4806e-06	0.1245	1.7457e-06	0.16433	2.0841e-17	0.62929	0.14806
		D00589.001	446.5	489	-0.0237	0.22393	-0.068962	0.00039636	-0.045707	0.00043669	-0.022573	0.56296	-0.097482	0.012291	-0.063649	0.014522	-0.062049	0.0014391	0.43941	0.094561
	MEF2A	D00505.006	43.5	33	0.052839	0.0066688	0.17152	7.5569e-19	0.11471	1.085e-18	0.041951	0.28222	0.18595	1.5356e-06	0.12408	1.8928e-06	0.15901	2.1948e-16	0.63605	0.16441
		D00505.003	264.5	213	0.012605	0.51778	0.060415	0.0019182	0.039627	0.0022955	-0.017272	0.65808	0.037537	0.33599	0.024107	0.3546	0.059203	0.0023638	0.54302	0.13802
	SPI1	D00655.006	44	340.5	-0.011676	0.54911	0.012779	0.51202	0.008359	0.52012	-0.027084	0.48763	0.040676	0.29711	0.027572	0.28972	0.011195	0.56567	0.51303	0.12801
		D00655.002	137	344	-0.0077659	0.69029	-0.037804	0.052337	-0.024986	0.054543	-0.00076025	0.98446	0.091406	0.018928	0.060422	0.020336	-0.043251	0.026409	0.50528	0.11207
	NFATC1	D00534.004	49	179	0.0083157	0.66962	0.087167	7.4329e-06	0.057887	8.4275e-06	-0.0084244	0.8291	0.079279	0.041901	0.05304	0.041682	0.081973	2.5203e-05	0.56614	0.12188
		D00534.003	285.5	308	-0.012212	0.53093	0.023253	0.23278	0.015353	0.23749	-0.020023	0.6079	0.11984	0.002058	0.079266	0.002337	0.022011	0.25869	0.53067	0.11402
	FOXP2	D00764.001	49.5	137	0.0018241	0.92543	0.14294	1.6856e-13	0.095475	2.0392e-13	-0.04623	0.23596	0.061017	0.11762	0.041202	0.11361	0.1321	9.9081e-12	0.57658	0.14014
	TFAP2C	D00683.007	50.5	43	0.082142	2.4249e-05	0.14868	1.7072e-14	0.099285	2.1843e-14	0.10349	0.0078444	0.13527	0.00049797	0.090607	0.0005028	0.13907	7.4762e-13	0.61585	0.168
		D00683.002	291	359	-0.0081595	0.67547	-0.027792	0.1538	-0.01836	0.15775	-0.02531	0.51659	-0.007217	0.85329	-0.0069887	0.78842	-0.031689	0.10389	0.49866	0.12466
	ATF3	D00739.001	51	61	0.024983	0.19984	0.13957	6.19e-13	0.093742	5.4828e-13	-0.0074043	0.84953	0.14956	0.00011635	0.099758	0.00012787	0.13397	5.0328e-12	0.61341	0.18597
	ELK1	D00360.007	52	228	-0.019526	0.31637	0.087301	7.1966e-06	0.058688	6.3124e-06	-0.063768	0.10193	0.015168	0.69753	0.01007	0.69899	0.083324	1.8468e-05	0.538	0.16656
		D00360.004	98.5	419	0.010568	0.58767	-0.026048	0.18131	-0.017274	0.1838	-0.011934	0.75976	-0.046369	0.23455	-0.03051	0.24137	-0.03057	0.11668	0.47447	0.16964
	STAT5A	D00811.001	52.5	133	0.015383	0.42993	0.10349	1.0143e-07	0.069748	8.0193e-08	0.0068938	0.85979	0.10202	0.0087723	0.068323	0.0087025	0.092789	1.832e-06	0.56883	0.12318
	ETV5	D00383.002	58.5	95	0.043883	0.024284	0.11879	9.5535e-10	0.079287	1.0568e-09	0.03384	0.38577	0.16336	2.5086e-05	0.11048	2.2136e-05	0.10702	3.6534e-08	0.60038	0.17893
	FLI1	D00389.005	59	348	-0.010044	0.6063	0.035785	0.066263	0.024288	0.061654	-0.044569	0.25323	-0.0045125	0.90795	-0.0031829	0.90272	0.029792	0.12629	0.49747	0.17205
	SRF	D00660.007	60	104	0.013308	0.49471	0.11482	3.4032e-09	0.077541	2.4663e-09	-0.011652	0.76527	0.12363	0.0014729	0.0831	0.0014276	0.10531	6.0112e-08	0.59029	0.15643
		D00660.005	257.5	285	-0.0011564	0.95269	0.053831	0.0057107	0.035966	0.0056508	-0.015365	0.6938	-0.0055042	0.88784	-0.0011625	0.9644	0.047628	0.014482	0.52522	0.11905
	ELF5	D00359.004	60.5	485	-0.025045	0.19871	-0.081004	3.1414e-05	-0.053968	3.2887e-05	-0.040111	0.30388	-0.093802	0.016008	-0.062698	0.016058	-0.093548	1.5069e-06	0.43843	0.12485
	FOXM1	D00763.001	62	67	0.04399	0.023939	0.14402	1.1022e-13	0.096486	1.1357e-13	0.033986	0.38373	0.14916	0.00012135	0.098426	0.00015714	0.13074	1.6177e-11	0.60975	0.15787
	CHD2	D00751.005	62.5	65	0.045508	0.019485	0.1439	1.1563e-13	0.095245	2.4305e-13	0.034094	0.38222	0.14994	0.0001117	0.098761	0.00015033	0.13491	3.5507e-12	0.59631	0.15845
	ELK4	D00363.003	62.5	456	-0.026271	0.17761	-0.057231	0.0032946	-0.038245	0.0032533	-0.049464	0.20474	-0.049207	0.20711	-0.031271	0.22983	-0.062239	0.0013913	0.45578	0.1576
		D00363.004	81	286	-0.013072	0.50239	0.042611	0.028721	0.028287	0.029517	-0.045744	0.24093	-0.022114	0.57093	-0.014849	0.56855	0.035484	0.06858	0.51951	0.14908
	TBP	D00817.001	66.5	373	-0.037077	0.05704	0.043058	0.027088	0.029123	0.025037	-0.082768	0.033641	-0.059819	0.12501	-0.039261	0.13166	0.045351	0.019909	0.49201	0.11328
	IKZF1	D00774.001	67	28	0.13621	2.1927e-12	0.1421	2.3382e-13	0.094875	2.876e-13	0.2021	1.6731e-07	0.20861	6.4946e-08	0.14041	6.9835e-08	0.11845	1.0695e-09	0.63002	0.16954
	SMARCB1	D00807.001	67.5	127	0.0411	0.034891	0.12566	9.5988e-11	0.083267	1.4853e-10	0.039363	0.31299	0.014999	0.70074	0.010116	0.69768	0.12543	1.0407e-10	0.55552	0.12701
	EGR1	D00351.009	68.5	18	0.050969	0.0088758	0.21422	9.9745e-29	0.14202	8.5067e-28	0.018804	0.62992	0.13986	0.00031654	0.093756	0.00031792	0.20569	1.4381e-26	0.63787	0.18816
		D00351.006	311.5	234	0.022694	0.24421	0.0028714	0.88287	0.0017446	0.89322	0.040116	0.30382	0.10765	0.0056713	0.072197	0.0055659	0.0024668	0.89928	0.52662	0.12455
		D00351.001	426.5	504	-0.016749	0.39011	-0.10082	2.1503e-07	-0.067252	2.2842e-07	-0.030151	0.43969	-0.13278	0.00063254	-0.088335	0.00069401	-0.094118	1.3002e-06	0.4042	0.12735
	POU2F1	D00587.002	73.5	29	0.078594	5.3735e-05	0.14582	5.4037e-14	0.097254	7.2726e-14	0.11808	0.0023959	0.25129	5.9957e-11	0.16839	1.0092e-10	0.14592	5.1846e-14	0.65418	0.16853
	ELF3	D00357.002	75	476	-0.026927	0.16703	-0.05833	0.0027414	-0.039134	0.0026028	-0.049316	0.2061	-0.098876	0.011096	-0.066301	0.010898	-0.059771	0.0021445	0.45088	0.12879
	MAFF	D00501.004	78.5	81	0.037816	0.052264	0.13263	8.1937e-12	0.088453	1.0045e-11	0.03673	0.34649	0.13872	0.00035495	0.092449	0.00038533	0.11954	7.4762e-10	0.59084	0.1407
		D00501.003	188.5	336	0.016228	0.40502	-0.016238	0.40474	-0.010461	0.42086	0.03519	0.36709	0.034616	0.37497	0.021888	0.40063	-0.012334	0.52683	0.5058	0.11155
	POU1F1	D00586.004	79	109	0.024156	0.21513	0.10821	2.5705e-08	0.072561	2.362e-08	0.025777	0.50889	0.13773	0.00039142	0.092166	0.00040145	0.10949	1.7554e-08	0.58396	0.12719
	MYC	D00785.001	79	65	0.046635	0.016664	0.17303	3.7043e-19	0.11563	5.7589e-19	0.034457	0.37716	0.14935	0.00011892	0.099142	0.00014069	0.15313	2.7122e-15	0.6319	0.15514
	RUNX3	D00624.009	80	157	0.0056814	0.77066	0.12802	4.239e-11	0.085158	5.6636e-11	-0.03159	0.41816	0.091328	0.019031	0.058585	0.024475	0.11882	9.4711e-10	0.59077	0.1295
		D00624.007	332	201	0.024392	0.21068	0.044117	0.023533	0.029831	0.021715	0.040466	0.29962	0.14438	0.00020009	0.095764	0.00023588	0.037951	0.05143	0.54461	0.12593
	ETV6	D00384.002	80.5	471	-0.027886	0.15242	-0.055952	0.0040659	-0.037678	0.0037427	-0.050091	0.19905	-0.083052	0.033035	-0.057593	0.027	-0.052751	0.0067598	0.45496	0.12953
	ETV4	D00382.003	81	419	-0.039132	0.044584	-0.025678	0.1876	-0.01705	0.18956	-0.07116	0.067913	-0.043992	0.25944	-0.030727	0.23805	-0.033017	0.090171	0.46963	0.14908
	LHX2	D00493.003	83	207	0.014716	0.4502	0.088526	5.3387e-06	0.058899	5.8462e-06	0.0051597	0.89482	0.040606	0.29795	0.025215	0.33294	0.089564	4.1331e-06	0.5538	0.11767
	TFAP2A	D00681.004	85	33	0.060836	0.0017826	0.15371	2.1229e-15	0.10308	2.1709e-15	0.070182	0.071792	0.1861	1.507e-06	0.12384	1.9812e-06	0.14649	4.1288e-14	0.64014	0.16649
		D00681.002	384.5	464	-0.02825	0.14714	-0.078909	5.0141e-05	-0.052831	4.8037e-05	-0.049077	0.20831	-0.046022	0.23807	-0.029293	0.26067	-0.070209	0.0003101	0.45464	0.10917
	ELK3	D00361.001	85.5	472	-0.034242	0.078852	-0.070097	0.00031703	-0.047825	0.00023343	-0.054412	0.16296	-0.06098	0.11784	-0.041646	0.10978	-0.070644	0.0002844	0.45822	0.139
	GTF2B	D00767.001	89.5	191	-0.0078191	0.68828	0.14848	1.8469e-14	0.099716	1.6862e-14	-0.062082	0.11134	-0.025133	0.51953	-0.01626	0.53237	0.15104	6.467e-15	0.54842	0.14748
	GMEB2	D00423.005	93	156	0.057358	0.0032259	0.055585	0.0043149	0.037116	0.004293	0.081456	0.036568	0.091414	0.018918	0.060568	0.02004	0.03871	0.046938	0.54127	0.13737
	NFAT5	D00533.003	94	53	0.034669	0.075185	0.14015	4.9614e-13	0.094185	4.2646e-13	0.030123	0.44011	0.23744	6.7289e-10	0.15531	2.468e-09	0.13435	4.3786e-12	0.63008	0.1637
	ARID3A	D00736.002	96.5	152	0.01082	0.57878	0.12063	5.233e-10	0.079763	8.3995e-10	-0.017725	0.64969	0.042392	0.27718	0.027521	0.29061	0.12049	5.4739e-10	0.56703	0.13698
	PAX5	D00574.006	97.5	101	0.033214	0.088266	0.15051	8.0712e-15	0.10037	1.1358e-14	0.016098	0.67997	0.12572	0.0012205	0.082959	0.0014447	0.13491	3.5507e-12	0.59228	0.14476
		D00574.002	368.5	328	-0.0091434	0.63897	0.0541	0.0054734	0.035799	0.0058778	-0.038479	0.324	-0.031087	0.42563	-0.020661	0.42756	0.05844	0.0026909	0.50802	0.12624
	ERF	D00370.003	98.5	485	-0.048976	0.011925	-0.063772	0.0010553	-0.042465	0.0010855	-0.07372	0.058565	-0.015004	0.70063	-0.0098581	0.70503	-0.063397	0.0011298	0.46322	0.11729
	SPIB	D00656.001	99	400	-0.016591	0.3946	-0.047002	0.015825	-0.031365	0.015806	-0.01644	0.67356	0.027254	0.4849	0.018977	0.46617	-0.048577	0.012637	0.48227	0.10741
	GTF2F1	D00768.001	100.5	350	-0.024484	0.20897	0.048508	0.012764	0.032649	0.012	-0.057329	0.14153	-0.033848	0.38567	-0.023327	0.37038	0.043634	0.025103	0.50129	0.11879
	TBX19	D00664.002	102.5	139	0.013059	0.50281	0.090949	2.9236e-06	0.060658	3.052e-06	0.012126	0.75603	0.15159	9.3582e-05	0.099127	0.00014099	0.086148	9.4976e-06	0.57691	0.12717
	BCLAF1	D00744.001	104	369	-0.033227	0.088145	0.038536	0.047936	0.025978	0.045626	-0.075054	0.054134	-0.076347	0.050108	-0.050723	0.051444	0.040228	0.038939	0.49365	0.11289
	E2F6	D00754.003	104	113	0.046974	0.015889	0.11167	9.0421e-09	0.074716	8.9842e-09	0.049148	0.20766	0.077946	0.045479	0.052943	0.042056	0.097723	5.0084e-07	0.57564	0.14549
	REST	D00799.001	104.5	80	0.04165	0.032524	0.12717	5.7027e-11	0.085333	5.1979e-11	0.038645	0.32191	0.19861	2.7472e-07	0.13238	3.7215e-07	0.11026	1.3896e-08	0.61406	0.15989
	USF2	D00823.002	106.5	12	0.11918	8.4222e-10	0.14461	8.7269e-14	0.097288	7.1292e-14	0.13525	0.0004989	0.27865	3.2288e-13	0.18892	4.0417e-13	0.13985	5.5633e-13	0.6568	0.21477
	SP2	D00809.002	107.5	231	-0.0135	0.48849	0.072359	0.00020123	0.048928	0.0001668	-0.052325	0.17972	0.055439	0.15515	0.037813	0.14651	0.071537	0.00023774	0.52886	0.15175
	EP300	D00755.003	108	109	0.00037456	0.98467	0.10886	2.1183e-08	0.072987	1.9557e-08	-0.044918	0.24953	0.033558	0.38975	0.021639	0.40601	0.10244	1.3668e-07	0.58431	0.1548
		D00755.005	146.5	187	0.0083952	0.66665	0.16171	6.7157e-17	0.10754	1.2861e-16	-0.041201	0.29091	0.015784	0.68588	0.010213	0.69493	0.15389	1.9715e-15	0.56594	0.12987
	NKX6-1	D00549.002	108	104	0.022878	0.24039	0.11123	1.0371e-08	0.074652	9.2482e-09	0.023579	0.54569	0.12913	0.00089237	0.08672	0.00086866	0.10645	4.3168e-08	0.5684	0.12376
	KDM5A	D00779.001	110.5	121	0.037594	0.053663	0.099585	3.0194e-07	0.067295	2.2436e-07	0.033106	0.39617	0.12009	0.0020149	0.082435	0.0015488	0.091461	2.5695e-06	0.5758	0.15572
	SP3	D00651.003	113	57	0.07785	6.3231e-05	0.11009	1.4639e-08	0.073473	1.5749e-08	0.10038	0.0099205	0.16359	2.4441e-05	0.10938	2.6689e-05	0.092979	1.7449e-06	0.60604	0.16207
	SP4	D00652.004	114.5	90	0.0103	0.59715	0.13583	2.5261e-12	0.091038	2.4722e-12	-0.040188	0.30295	0.056392	0.14817	0.036575	0.16017	0.12694	6.1621e-11	0.58711	0.18296
		D00652.003	166.5	174	0.063812	0.0010478	0.039608	0.042054	0.025974	0.045662	0.049832	0.20139	0.083225	0.03267	0.055605	0.032747	0.029588	0.1289	0.55056	0.17759
	DRGX	D00342.003	114.5	34	0.035953	0.064996	0.15689	5.503e-16	0.10585	3.8114e-16	0.047302	0.22526	0.1979	3.0341e-07	0.13115	4.7514e-07	0.14042	4.4729e-13	0.61691	0.14819
	ZNF217	D00827.001	115	170	0.0032356	0.86815	0.11051	1.2904e-08	0.074032	1.2244e-08	-0.039921	0.30618	0.013009	0.73888	0.0076713	0.76832	0.11517	3.0486e-09	0.57417	0.1332
	NR2F2	D00790.001	116.5	3	0.12766	4.8087e-11	0.22151	1.1951e-30	0.14949	1.2857e-30	0.18939	9.7359e-07	0.26013	1.1835e-11	0.17591	1.4319e-11	0.21632	2.8364e-29	0.6635	0.18376
	NR2C2	D00552.006	119.5	137	0.055414	0.0044361	0.091864	2.3201e-06	0.062014	2.3389e-06	0.065814	0.091384	0.081145	0.037292	0.05647	0.031471	0.069039	0.00039043	0.56953	0.14094
		D00552.002	321	40	0.13463	3.9429e-12	0.13564	2.7153e-12	0.090412	3.487e-12	0.17403	7.0133e-06	0.1764	5.2237e-06	0.11732	6.6526e-06	0.12337	2.0926e-10	0.62054	0.20704
	RXRA	D00626.009	119.5	336	-0.01983	0.30889	0.015044	0.44015	0.010161	0.4343	-0.042019	0.28143	0.0068173	0.86133	0.0040548	0.87627	0.011195	0.56567	0.50711	0.11605
		D00626.005	341.5	227	0.056026	0.004017	0.053572	0.0059478	0.035555	0.0062231	0.077408	0.046994	0.04833	0.21532	0.032387	0.21363	0.050474	0.009559	0.55193	0.1323
	CUX1	D00329.002	120.5	87	0.038791	0.046477	0.12168	3.6986e-10	0.081777	3.1286e-10	0.040961	0.29373	0.14108	0.00028019	0.093106	0.00034987	0.11369	4.848e-09	0.59149	0.1379
	YY1	D00710.007	120.5	99	0.042943	0.027501	0.12415	1.6108e-10	0.083213	1.5269e-10	0.034684	0.37403	0.12718	0.0010683	0.085515	0.0010245	0.10626	4.5628e-08	0.57834	0.15172
		D00710.002	284	183	0.055381	0.0044599	0.052228	0.0073279	0.034869	0.0072981	0.083332	0.032447	0.078124	0.044985	0.053406	0.040298	0.04611	0.01793	0.52501	0.13202
	SMC3	D00808.004	122.5	164	-0.0060202	0.75741	0.09778	4.9319e-07	0.065467	4.7233e-07	-0.043111	0.2691	0.079671	0.040893	0.052467	0.043934	0.091082	2.8279e-06	0.55691	0.14655
	MGA	D00517.002	123	20	0.038509	0.048093	0.17169	7.0047e-19	0.11495	9.2082e-19	0.060172	0.1228	0.23231	1.5884e-09	0.15326	3.9826e-09	0.15598	8.1324e-16	0.64766	0.16344
	FOXC2	D00393.003	123	49	0.06565	0.00074624	0.18824	1.9276e-22	0.12722	1.256e-22	0.066333	0.088852	0.15792	4.6642e-05	0.10663	4.2318e-05	0.1759	9.3603e-20	0.63037	0.15295
	BRCA1	D00747.001	123.5	70	0.069377	0.00036544	0.079777	4.1363e-05	0.053847	3.4289e-05	0.10774	0.0056298	0.20626	9.1737e-08	0.13933	8.8311e-08	0.072296	0.00020383	0.59304	0.15749
	MXI1	D00784.004	129.5	131	0.022268	0.25318	0.13187	1.079e-11	0.088604	9.2608e-12	-0.010499	0.78792	0.025759	0.50918	0.017169	0.50971	0.12163	3.7536e-10	0.57017	0.14237
	POU5F1	D00795.001	131	285	-0.0070868	0.71615	0.031838	0.10227	0.021278	0.10159	-0.021876	0.57508	0.0077326	0.84294	0.0051665	0.84274	0.037761	0.052608	0.54155	0.12173
	ERG	D00371.003	131.5	322	-0.0044393	0.81982	0.017513	0.36884	0.011664	0.36949	-0.020512	0.59915	0.024753	0.52587	0.016151	0.53516	0.013852	0.47724	0.51484	0.15336
	FOXD2	D00394.003	133.5	65	0.037848	0.052065	0.13764	1.2873e-12	0.092601	1.0403e-12	0.028918	0.45863	0.15903	4.1157e-05	0.10428	6.2159e-05	0.12277	2.5649e-10	0.60145	0.13856
	MAX	D00504.005	134	127	0.058182	0.0028107	0.06654	0.00063122	0.044416	0.0006323	0.081133	0.037321	0.13477	0.0005227	0.088853	0.00064583	0.064137	0.00098735	0.57134	0.14089
		D00504.002	206.5	155	0.064269	0.00096373	0.01092	0.57526	0.007358	0.57129	0.10335	0.0079287	0.09813	0.011722	0.066128	0.01111	0.013283	0.49553	0.52224	0.13628
	SETDB1	D00802.001	134	45	0.047002	0.015827	0.1538	2.0472e-15	0.10139	6.1422e-15	0.041083	0.2923	0.16959	1.2027e-05	0.11199	1.7045e-05	0.13871	8.5837e-13	0.62759	0.15374
	PRDM4	D00601.003	134.5	84	0.053796	0.0057417	0.075085	0.00011437	0.050031	0.00011831	0.064502	0.098043	0.13692	0.00042368	0.0923	0.00039371	0.07704	7.5379e-05	0.59177	0.15608
	PAX9	D00577.002	136.5	38	0.092167	2.1481e-06	0.13867	8.7008e-13	0.092465	1.1225e-12	0.098716	0.011228	0.17971	3.442e-06	0.11895	4.9341e-06	0.13565	2.7017e-12	0.63139	0.18229
	USF1	D00700.006	137	11	0.09853	4.0263e-07	0.18726	3.2023e-22	0.12603	3.0876e-22	0.11047	0.004522	0.25838	1.639e-11	0.17691	1.095e-11	0.16817	3.6185e-18	0.65917	0.20177
		D00700.001	331	222	0.078635	5.3252e-05	0.042296	0.029923	0.028218	0.029917	0.089899	0.020994	0.060346	0.12172	0.041485	0.11117	0.036044	0.064321	0.53823	0.16416
	ZNF143	D00723.006	137	182	0.012099	0.53475	0.08028	3.6971e-05	0.053433	3.9341e-05	-0.0041233	0.91586	0.078464	0.04406	0.052145	0.04525	0.080432	3.5729e-05	0.53797	0.13925
		D00723.003	185.5	116	0.060801	0.0017934	0.053527	0.0059897	0.035735	0.0059684	0.086759	0.025937	0.11828	0.0023553	0.079533	0.0022584	0.049114	0.011687	0.55153	0.1478
	GBX1	D00413.003	137.5	98	0.037195	0.056255	0.12958	2.4418e-11	0.086545	2.7551e-11	0.042445	0.27659	0.1272	0.001066	0.08272	0.0014914	0.11765	1.3845e-09	0.58713	0.1319
	ZNF274	D00829.002	137.5	151	0.044958	0.021005	0.074171	0.00013852	0.049614	0.00013485	0.073838	0.058159	0.13842	0.00036548	0.093324	0.0003389	0.072676	0.00018864	0.56281	0.1332
	POU3F2	D00592.003	139	183	0.016166	0.40682	0.070349	0.00030155	0.046996	0.00029907	0.023336	0.54985	0.089696	0.021286	0.060042	0.021135	0.065465	0.00077248	0.54998	0.11706
	TBX20	D00666.002	139.5	136	0.021306	0.27426	0.093248	1.6284e-06	0.062116	1.7579e-06	0.017063	0.66195	0.12745	0.0010425	0.085149	0.0010766	0.094877	1.0666e-06	0.57416	0.13055
	CEBPD	D00318.004	143.5	83	0.044045	0.023762	0.18958	9.6171e-23	0.12584	3.5905e-22	0.025345	0.51601	0.10364	0.0077536	0.068193	0.00883	0.18311	2.6597e-21	0.62587	0.15477
		D00318.001	342	165	0.07997	3.9618e-05	0.079544	4.3564e-05	0.052846	4.78e-05	0.10733	0.0058175	0.065862	0.091151	0.043922	0.091701	0.066224	0.00067006	0.56827	0.14164
	POU4F2	D00596.005	144	319	-0.009085	0.64111	0.070228	0.00030892	0.047118	0.00028847	-0.027361	0.48318	0.008715	0.8233	0.0050558	0.84607	0.068337	0.00044754	0.53464	0.1119
	ZNF784	D00734.003	144.5	38	0.037716	0.052893	0.15222	3.9688e-15	0.10164	5.2658e-15	0.02821	0.46972	0.18179	2.6394e-06	0.11868	5.1903e-06	0.14296	1.6669e-13	0.62446	0.15344
	VENTX	D00705.003	145.5	154	-0.0012011	0.95086	0.10099	2.0479e-07	0.067548	2.0212e-07	-0.026713	0.49361	0.091414	0.018918	0.06031	0.020567	0.1021	1.5033e-07	0.5664	0.12422
	PRDM1	D00600.004	146.5	417	-0.019423	0.31893	-0.011924	0.54066	-0.0078809	0.54427	-0.03264	0.40285	-0.11013	0.0046481	-0.073717	0.0046461	-0.006636	0.73349	0.47179	0.10087
		D00600.001	431	466	-0.030096	0.12247	-0.054953	0.0047775	-0.036626	0.0048313	-0.039364	0.31298	-0.0084195	0.8292	-0.0056879	0.82711	-0.060531	0.0018799	0.48178	0.099248
	ARX	D00295.002	146.5	146	0.006908	0.72301	0.13709	1.5802e-12	0.091986	1.4647e-12	-0.019934	0.60949	0.097281	0.012473	0.063234	0.015176	0.13742	1.397e-12	0.57736	0.12917
	DBP	D00331.006	147	138	0.0084702	0.66386	0.091108	2.809e-06	0.061446	2.2775e-06	-0.00037352	0.99236	0.10262	0.0083813	0.067298	0.0097752	0.078748	5.1954e-05	0.58989	0.13409
	PROX1	D00603.003	148.5	76	0.073086	0.00017339	0.079981	3.9522e-05	0.053665	3.6404e-05	0.11361	0.003497	0.18806	1.1624e-06	0.12599	1.3123e-06	0.067173	0.00055979	0.59264	0.15287
	PBX3	D00791.001	148.5	228	0.011112	0.56859	0.057965	0.002915	0.038906	0.0027577	0.014866	0.70327	0.045938	0.23894	0.031585	0.22519	0.0577	0.0030471	0.53068	0.11176
	ETV3	D00381.003	149	448	-0.033149	0.088891	-0.038255	0.04959	-0.025193	0.052569	-0.050438	0.19596	0.019518	0.61698	0.014204	0.58548	-0.042143	0.030523	0.48959	0.11653
	MYBL2	D00529.004	149.5	94	0.043927	0.02414	0.18896	1.3286e-22	0.12533	5.2399e-22	0.025899	0.50688	0.050013	0.19975	0.035423	0.17376	0.17249	4.8e-19	0.60205	0.13071
		D00529.001	406.5	467	-0.014897	0.44464	-0.075374	0.0001076	-0.050215	0.00011167	-0.0089387	0.81884	-0.0049809	0.89845	-0.0020389	0.93759	-0.068121	0.0004666	0.45687	0.099057
	PML	D00793.002	152	44	0.059296	0.0023266	0.15784	3.6469e-16	0.10644	2.6157e-16	0.07751	0.046705	0.17052	1.076e-05	0.11301	1.4274e-05	0.15579	8.8186e-16	0.6022	0.14268
	HNF1A	D00443.001	153.5	123	0.014723	0.44997	0.11732	1.5396e-09	0.078719	1.3877e-09	0.001664	0.96599	0.10973	0.0048004	0.07343	0.0048108	0.10247	1.3551e-07	0.58667	0.13404
	E2F4	D00347.005	157	229	0.028812	0.13924	0.057397	0.003205	0.038304	0.0032061	0.032524	0.40453	0.0075646	0.84631	0.0048805	0.85134	0.049905	0.010403	0.52438	0.12421
		D00347.003	373	499	-0.048441	0.012887	-0.074705	0.00012388	-0.05008	0.00011655	-0.058213	0.13549	-0.061217	0.11642	-0.040536	0.1196	-0.066793	0.0006017	0.41654	0.089359
	SOX7	D00647.002	157.5	293	-0.0058282	0.76491	0.052684	0.006831	0.035912	0.0057243	-0.017046	0.66226	-0.0030322	0.93807	-0.0011671	0.96425	0.060721	0.0018187	0.51718	0.12405
	MSX1	D00524.002	157.5	166	0.011581	0.55237	0.13986	5.5391e-13	0.094065	4.5619e-13	0.00089486	0.98171	0.086103	0.027088	0.056694	0.029483	0.12789	4.427e-11	0.57933	0.12745
	DUXA	D00343.003	157.5	114	0.0080038	0.68132	0.1112	1.0462e-08	0.074619	9.3861e-09	-0.012137	0.75582	0.11951	0.0021185	0.078268	0.0026521	0.10548	5.7354e-08	0.58309	0.13859
	EGR2	D00353.005	159	95	0.020253	0.29868	0.13512	3.294e-12	0.10678	3.7841e-12	-0.0033436	0.93173	0.1282	0.00097272	0.10002	0.00096155	0.12628	7.7492e-11	0.55744	0.15021
	SIN3AK20	D00803.002	160	191	0.018121	0.35246	0.11317	5.7029e-09	0.075055	7.6927e-09	-0.009586	0.80598	-0.015867	0.68432	-0.011832	0.64958	0.099051	3.494e-07	0.55684	0.12948
	FOSL1	D00758.001	160.5	148	-0.0010323	0.95776	0.090393	3.3615e-06	0.060237	3.5735e-06	-0.020305	0.60285	0.094494	0.015242	0.065077	0.012461	0.08463	1.3614e-05	0.5518	0.12423
	CREB3	D00326.002	161	179	0.029473	0.1304	0.072115	0.00021149	0.048173	0.00021007	0.030397	0.43597	0.064498	0.098067	0.042984	0.098834	0.060531	0.0018799	0.55401	0.13507
	SAP30	D00801.001	161.5	112	0.023164	0.23458	0.14904	1.4726e-14	0.099743	1.6593e-14	0.0050059	0.89794	0.1167	0.0026966	0.079965	0.0021362	0.13738	1.4173e-12	0.57872	0.12709
	POU3F1	D00591.002	162.5	225	0.0054512	0.77972	0.061228	0.0016641	0.041179	0.001533	0.0015006	0.96933	0.058445	0.13393	0.038303	0.14136	0.063757	0.0010582	0.54212	0.12194
	EBF1	D00350.005	162.5	245	0.024634	0.20619	0.045997	0.018213	0.030579	0.018628	0.035121	0.36803	0.045105	0.24757	0.030505	0.24144	0.042694	0.028411	0.53604	0.1322
		D00350.002	315	158	0.024381	0.21089	0.072406	0.00019931	0.047756	0.00023833	0.030338	0.43686	0.10307	0.0081008	0.068265	0.0087614	0.067545	0.00052134	0.57667	0.13433
	CART1	D00314.001	163.5	103	0.024159	0.21508	0.15508	1.1924e-15	0.10407	1.1678e-15	0.00066242	0.98646	0.12398	0.0014274	0.083888	0.0012767	0.14497	7.5624e-14	0.60633	0.14115
	ESX1	D00377.001	165.5	161	0.024134	0.21555	0.11969	7.1169e-10	0.079901	7.855e-10	0.017712	0.64993	0.061888	0.11246	0.041537	0.11073	0.11499	3.2279e-09	0.57207	0.12387
	POU3F4	D00594.002	167.5	89	0.027057	0.16499	0.1348	3.7106e-12	0.090531	3.2686e-12	0.020451	0.60024	0.13266	0.00063988	0.08826	0.00070168	0.12846	3.626e-11	0.60777	0.1358
	MSX2	D00525.002	167.5	153	0.0077092	0.69244	0.10132	1.8699e-07	0.068178	1.5554e-07	-0.0025629	0.94764	0.091756	0.018474	0.062029	0.017231	0.095666	8.6683e-07	0.56575	0.12844
	ZNF410	D00728.002	167.5	62	0.059191	0.0023685	0.095769	8.4341e-07	0.064141	8.0058e-07	0.085573	0.02805	0.15265	8.3474e-05	0.10395	6.5599e-05	0.078178	5.8865e-05	0.60282	0.14193
	SOX21	D00644.003	168.5	207	6.7992e-05	0.99722	0.061371	0.0016228	0.040988	0.0016116	-0.010553	0.78685	0.12585	0.0012064	0.083789	0.0012933	0.058073	0.0028626	0.55783	0.12635
	BARHL2	D00302.003	172.5	159	0.020978	0.28171	0.080266	3.7084e-05	0.054056	3.1935e-05	0.024176	0.53556	0.14226	0.00024865	0.095462	0.00024692	0.081784	2.6318e-05	0.57693	0.12401
	PHOX2B	D00580.005	173	60	0.038021	0.051	0.17246	4.863e-19	0.11579	5.1266e-19	0.020938	0.59158	0.15305	7.9859e-05	0.10295	7.7091e-05	0.15996	1.4499e-16	0.61648	0.14996
	MEF2B	D00506.003	175	47	0.067413	0.00053468	0.14127	3.2248e-13	0.09532	2.2304e-13	0.08506	0.029007	0.21824	1.5122e-08	0.14693	1.6837e-08	0.12638	7.5057e-11	0.62623	0.16599
	ATF2	D00738.002	176	247	-0.015538	0.4253	0.087021	7.6997e-06	0.057329	1.0284e-05	-0.06441	0.098524	-0.058057	0.13654	-0.038416	0.14017	0.076853	7.8473e-05	0.53386	0.12465
	SHOX2	D00632.001	176.5	212	0.012938	0.5068	0.094351	1.2237e-06	0.062807	1.3481e-06	0.0018941	0.96129	0.032554	0.4041	0.022669	0.38406	0.09167	2.4373e-06	0.56391	0.12062
	MAFG	D00502.002	176.5	299	0.0082025	0.67386	0.022095	0.25689	0.015055	0.2467	0.017981	0.64498	0.066251	0.089249	0.041743	0.10896	0.017837	0.36006	0.51573	0.10859
	ATF7	D00299.003	178	259	0.0069226	0.72245	0.03289	0.091414	0.022038	0.08994	-0.00056171	0.98852	0.038831	0.31958	0.026962	0.30051	0.027699	0.15519	0.51046	0.12733
	XBP1	D00709.002	179	435	-0.019454	0.31817	-0.031823	0.10243	-0.020738	0.11057	-0.033493	0.39067	-0.1161	0.0028364	-0.076105	0.003474	-0.020306	0.29742	0.43397	0.10472
	TAL1	D00815.001	181	121	0.01299	0.50509	0.10064	2.2594e-07	0.067387	2.1626e-07	0.018155	0.64177	0.16531	1.9982e-05	0.10886	2.9173e-05	0.09278	1.8365e-06	0.58104	0.13045
	POU3F3	D00593.003	182.5	250	0.01052	0.58937	0.028346	0.14576	0.018987	0.14404	0.017312	0.65733	0.063441	0.10371	0.041804	0.10845	0.026186	0.17902	0.53146	0.11311
	NRL	D00560.003	183.5	137	0.08906	4.681e-06	0.084158	1.5209e-05	0.05642	1.4194e-05	0.14407	0.00020658	0.10014	0.010106	0.067618	0.0094295	0.079317	4.5816e-05	0.56571	0.14602
	ZBTB33	D00825.001	184.5	156	0.072637	0.00019012	0.058664	0.0025908	0.039627	0.0022958	0.12393	0.0014341	0.11358	0.0035042	0.075054	0.003952	0.044592	0.022076	0.54135	0.13613
	SRY	D00661.003	185	194	0.016369	0.40096	0.077541	6.7637e-05	0.052105	6.0939e-05	0.021161	0.58765	0.068817	0.077508	0.046734	0.072727	0.072865	0.00018145	0.54423	0.11675
	CTCFL	D00753.001	186.5	129	0.0015967	0.93471	0.1113	1.0129e-08	0.073705	1.4195e-08	-0.035918	0.35727	0.053337	0.17144	0.036558	0.16038	0.11142	9.7686e-09	0.57095	0.14371
	TBR1	D00662.003	186.5	44	0.072555	0.00019333	0.076737	8.0461e-05	0.05099	8.7364e-05	0.10556	0.0066847	0.23814	5.9821e-10	0.16259	4.2999e-10	0.066414	0.00064651	0.61863	0.1577
	DLX1	D00332.003	187.5	253	-0.0090259	0.64329	0.046048	0.018085	0.030584	0.018611	-0.014958	0.7015	0.047849	0.21993	0.028988	0.26566	0.050285	0.0098334	0.51726	0.10635
	HMX3	D00442.003	187.5	70	0.043628	0.025122	0.13531	3.0703e-12	0.091442	1.9809e-12	0.058239	0.13531	0.1482	0.00013443	0.10034	0.00011676	0.12903	2.9674e-11	0.5885	0.13482
	TFEB	D00687.001	188.5	47	0.087576	6.7316e-06	0.098338	4.2419e-07	0.065879	4.0024e-07	0.10144	0.0091627	0.18123	2.8345e-06	0.12108	3.3347e-06	0.085011	1.2443e-05	0.59847	0.19956
	CCNT2	D00749.001	190.5	221	-0.00076156	0.96883	0.073901	0.00014651	0.049797	0.00012732	-0.024485	0.53036	0.023502	0.547	0.016519	0.52587	0.074953	0.0001176	0.54408	0.12608
	HLF	D00438.003	191.5	201	0.015036	0.4404	0.063132	0.0011853	0.042292	0.0011379	0.011684	0.76465	0.097407	0.012359	0.067333	0.0097303	0.051992	0.0075981	0.56371	0.12989
	HDAC2	D00770.002	192	218	0.011427	0.55767	0.14875	1.656e-14	0.099867	1.5456e-14	-0.016989	0.66333	-0.00646	0.86853	-0.00316	0.90342	0.13639	2.0543e-12	0.56123	0.1263
	ZNF263	D00828.002	193	101	0.043149	0.026766	0.095015	1.0288e-06	0.063562	1.0106e-06	0.059648	0.12609	0.13343	0.00059449	0.09127	0.00046146	0.096697	6.5939e-07	0.58166	0.1292
	IRF7	D00478.003	193	175	0.0007656	0.96867	0.10189	1.5957e-07	0.067557	2.0159e-07	-0.023369	0.54927	0.084639	0.029815	0.055426	0.03333	0.10013	2.5998e-07	0.55346	0.11958
	EOMES	D00369.003	194.5	122	0.01927	0.32277	0.099809	2.8392e-07	0.066853	2.6906e-07	0.012259	0.75343	0.13099	0.00074949	0.087603	0.00076837	0.095082	1.0106e-06	0.57638	0.13185
	CTCF	D00328.018	195	331	-0.012611	0.51757	0.016102	0.40868	0.010961	0.4003	-0.039016	0.31728	0.070455	0.070691	0.047325	0.070032	0.012903	0.50793	0.51312	0.12826
		D00328.003	265.5	240	-0.003845	0.84361	0.050072	0.010149	0.036323	0.010433	-0.024906	0.52332	0.067399	0.083829	0.047667	0.091005	0.054056	0.0055108	0.53443	0.1143
	VSX2	D00708.001	196.5	175	0.0053501	0.7837	0.089045	4.6982e-06	0.059628	4.4757e-06	-0.015401	0.69311	0.081947	0.035449	0.053345	0.040523	0.071925	0.0002198	0.55947	0.12422
	NFIL3	D00538.001	197	162	-0.002921	0.88087	0.081734	2.6615e-05	0.059908	2.2545e-05	-0.019756	0.61269	0.088621	0.022898	0.066433	0.019685	0.068129	0.00046588	0.57105	0.13251
	WRNIP1	D00824.001	197.5	25	0.091755	2.385e-06	0.2051	2.0168e-26	0.13644	8.8211e-26	0.10918	0.0050199	0.1553	6.2437e-05	0.10319	7.4175e-05	0.19431	7.8422e-24	0.64217	0.17003
	ISL2	D00484.003	198	176	0.025767	0.18607	0.073174	0.00017029	0.048961	0.00016505	0.029242	0.45361	0.079781	0.040616	0.054022	0.038041	0.065844	0.00071958	0.55452	0.12258
	KLF16	D00490.003	199.5	278	0.0071697	0.71297	0.03848	0.048264	0.026482	0.04159	-0.022271	0.56821	0.024025	0.53812	0.016284	0.53179	0.023927	0.21952	0.5278	0.15249
	POLR2A	D00794.047	201.5	74	0.049838	0.010508	0.15824	3.072e-16	0.10587	3.76e-16	0.042057	0.28101	0.097534	0.012244	0.064489	0.013274	0.15541	1.0366e-15	0.59346	0.15677
	HNF1B	D00444.001	204	272	0.0052649	0.78706	0.018588	0.34019	0.012481	0.35029	0.0016327	0.96663	0.054671	0.16096	0.036035	0.17828	0.0022562	0.90784	0.52941	0.11621
	THRB	D00693.002	205	111	0.039658	0.041793	0.02919	0.13413	0.019325	0.13704	0.043306	0.26695	0.12504	0.0012983	0.085935	0.00096806	0.024286	0.21267	0.58188	0.15658
	SIN3A	D00804.002	206	119	0.015608	0.42321	0.12022	5.9958e-10	0.079642	8.9023e-10	-0.010122	0.79537	0.093659	0.016171	0.062278	0.016781	0.1203	5.8272e-10	0.5746	0.14309
	IRF5	D00477.003	207	228	0.019447	0.31834	0.030066	0.12283	0.020146	0.12112	0.024888	0.52361	0.090548	0.020081	0.060696	0.019786	0.022206	0.2545	0.51921	0.12525
	KLF14	D00489.002	208	256	0.03827	0.049499	-0.00093571	0.96171	-0.00087864	0.9461	0.018307	0.639	0.041178	0.29118	0.026893	0.30175	-0.00094877	0.96117	0.51658	0.15665
	KDM5B	D00780.001	209.5	243	-0.0066273	0.73383	0.085835	1.0234e-05	0.057476	9.7597e-06	-0.046336	0.23488	-0.010745	0.78306	-0.0073208	0.77863	0.079126	4.7798e-05	0.53457	0.13784
	ZBTB7C	D00716.004	210	128	0.023053	0.23683	0.098626	3.9229e-07	0.065286	5.0762e-07	0.020756	0.59482	0.11024	0.004607	0.072792	0.0051873	0.09981	2.8383e-07	0.55229	0.12717
	ZEB1	D00826.001	210.5	129	0.036028	0.064441	0.064254	0.00096637	0.043018	0.00093302	0.049112	0.20799	0.18916	1.0035e-06	0.12598	1.3159e-06	0.048387	0.012988	0.58682	0.13928
	E2F3	D00346.003	212	241	0.0057323	0.76867	0.015995	0.41179	0.010587	0.4153	0.0044354	0.90952	0.098451	0.011449	0.065676	0.01168	0.020304	0.29748	0.54778	0.13044
	MLX	D00520.002	212.5	78	0.091796	2.3604e-06	0.04373	0.024782	0.028924	0.026053	0.11458	0.0032249	0.14354	0.00021814	0.095099	0.00026095	0.029768	0.1266	0.57361	0.17867
	KAP1	D00778.002	212.5	23	0.10412	8.4796e-08	0.16435	2.0597e-17	0.11022	2.2387e-17	0.12899	0.00090398	0.18749	1.2531e-06	0.12528	1.5048e-06	0.13871	8.5837e-13	0.65311	0.20727
	ESRRA	D00374.003	215	161	0.019984	0.30516	0.094973	1.04e-06	0.062757	1.3736e-06	0.024467	0.53066	0.08491	0.029293	0.057219	0.028009	0.10095	2.0722e-07	0.57363	0.13485
	MAZ	D00781.003	218	217	0.00095079	0.96109	0.098397	4.1742e-07	0.065693	4.3108e-07	-0.042349	0.27767	-0.01988	0.61046	-0.012685	0.62618	0.10076	2.181e-07	0.54067	0.14411
	PHOX2A	D00579.002	218.5	52	0.07656	8.358e-05	0.15114	6.2174e-15	0.10124	6.7106e-15	0.094211	0.015552	0.15769	4.7867e-05	0.10617	4.5673e-05	0.13605	2.3287e-12	0.6076	0.15241
	ONECUT3	D00566.003	218.5	101	0.040198	0.039082	0.14845	1.8704e-14	0.099064	2.4924e-14	0.037398	0.33778	0.12268	0.0016037	0.08403	0.0012532	0.13305	7.036e-12	0.59472	0.13325
	TEAD4	D00679.004	219	187	0.012871	0.50898	0.06884	0.0004059	0.046063	0.00039707	0.0060226	0.87736	0.073243	0.06022	0.048654	0.061803	0.066793	0.0006017	0.55577	0.13857
	BCL11A	D00742.002	221	167	0.022803	0.24196	0.066911	0.00058841	0.04438	0.00063841	0.027702	0.47775	0.088424	0.023203	0.058772	0.024028	0.057116	0.0033583	0.57882	0.1356
	HSF4	D00472.003	221	267	0.0030937	0.87388	0.04235	0.029714	0.028034	0.031004	-0.0005064	0.98965	0.10039	0.0099173	0.067256	0.0098057	0.033023	0.090113	0.54296	0.12077
	CUX2	D00330.002	222	162	0.021186	0.27697	0.094423	1.2009e-06	0.063345	1.1463e-06	0.025779	0.50885	0.092053	0.018097	0.05983	0.02195	0.095474	9.1174e-07	0.55465	0.12259
	CEBPE	D00319.003	223	98	0.085674	1.0635e-05	0.11575	2.5361e-09	0.077725	2.2268e-09	0.11457	0.0032277	0.089183	0.022043	0.060342	0.020509	0.093115	1.6851e-06	0.58685	0.14974
	POU4F3	D00597.001	223.5	296	0.0053961	0.78188	0.03017	0.12154	0.020688	0.11142	0.0092979	0.8117	-0.070218	0.071643	-0.046411	0.074726	0.024478	0.20908	0.49793	0.10375
	YY2	D00711.003	224.5	226	0.039123	0.044635	0.042607	0.028736	0.028352	0.029153	0.047193	0.22633	0.058137	0.136	0.037838	0.14627	0.033207	0.088336	0.55185	0.14093
	MIXL1	D00518.002	226.5	148	0.034868	0.073524	0.087288	7.2194e-06	0.058795	6.0725e-06	0.043796	0.26157	0.07505	0.054147	0.048891	0.060482	0.089006	4.7437e-06	0.54822	0.13052
	BATF3	D00304.003	227.5	321	0.001505	0.93845	-0.029312	0.13251	-0.019781	0.128	0.010778	0.78243	0.038685	0.32141	0.024892	0.33917	-0.039279	0.04379	0.49324	0.11446
	TBX4	D00669.002	229	128	0.043937	0.024106	0.079995	3.9405e-05	0.05357	3.7573e-05	0.054169	0.16485	0.1151	0.0030868	0.077017	0.0031022	0.073814	0.00014919	0.57082	0.14157
	BARX1	D00303.002	229.5	297	-0.0081471	0.67593	0.049647	0.010808	0.032868	0.01144	-0.027933	0.47409	0.020777	0.59444	0.012354	0.63524	0.053349	0.0061596	0.53616	0.11135
	CHD1	D00750.001	230	146	0.020892	0.28369	0.14672	3.7638e-14	0.097309	7.0264e-14	-0.012662	0.74561	0.0223	0.5677	0.014563	0.57602	0.14023	4.8108e-13	0.5895	0.13829
	ONECUT2	D00565.002	230.5	219	0.011858	0.5429	0.055905	0.0040967	0.037134	0.0042733	0.0024585	0.94977	0.094622	0.015103	0.062763	0.015949	0.052372	0.007168	0.54935	0.12286
	E2F1	D00344.002	231.5	317.5	0.00050771	0.97922	0.021729	0.26485	0.01481	0.25449	-0.028775	0.46086	-0.012284	0.75295	-0.0091203	0.72619	0.018596	0.33998	0.50162	0.1267
		D00344.005	245	339	0.0089105	0.64754	0.01442	0.45937	0.0098215	0.44983	0.0022702	0.95361	-0.0099124	0.79951	-0.0073023	0.77917	0.0064516	0.74063	0.51597	0.14241
	TBX21	D00667.001	232.5	124	0.043503	0.025543	0.060871	0.0017715	0.040941	0.0016317	0.060137	0.12302	0.13034	0.00079704	0.087866	0.00074073	0.050664	0.0092914	0.5731	0.14045
	RUNX2	D00623.003	232.5	392	-0.013762	0.4801	-0.0026044	0.8937	-0.0017936	0.89024	-0.024543	0.52939	-0.056775	0.14542	-0.037351	0.1515	-0.0020873	0.91471	0.46896	0.10279
	JDP2	D00487.003	234.5	181	0.02214	0.25592	0.010865	0.5772	0.0069742	0.59154	0.029815	0.4448	0.079536	0.041237	0.052864	0.042379	0.0055109	0.77736	0.54074	0.1397
	RXRB	D00628.002	235	40	0.074853	0.00012009	0.14899	1.4997e-14	0.1	1.4196e-14	0.064403	0.098561	0.13938	0.0003323	0.093566	0.00032736	0.14321	1.5116e-13	0.63736	0.18223
	BHLHE22	D00310.002	237	225	0.02288	0.24035	0.053887	0.0056607	0.036057	0.0055324	0.050585	0.19466	-0.0011001	0.97751	-0.00042902	0.98686	0.05351	0.0060056	0.5223	0.10874
	HDAC6	D00771.001	238.5	269	-0.010454	0.59169	0.047724	0.014286	0.03199	0.013839	-0.029318	0.45244	0.035366	0.36471	0.023088	0.37532	0.044782	0.021516	0.50653	0.11166
	HSF2	D00471.002	239	207	0.0062727	0.74757	0.053594	0.0059277	0.035878	0.00577	0.020588	0.59781	0.18121	2.8417e-06	0.11979	4.2288e-06	0.058457	0.0026834	0.58258	0.12647
	RFX4	D00618.003	241	405	-0.027487	0.15837	0.014554	0.4552	0.0096994	0.45548	-0.062674	0.10796	-0.03891	0.3186	-0.026433	0.31012	0.0081594	0.67547	0.48719	0.10457
	PROP1	D00602.008	242	108	0.037061	0.057149	0.12523	1.1146e-10	0.083981	1.0351e-10	0.046558	0.23265	0.098005	0.01183	0.065916	0.011372	0.11957	7.4043e-10	0.57845	0.13059
	PDX1	D00578.002	243.5	428	-0.038122	0.050388	0.027262	0.16181	0.01822	0.16094	-0.079986	0.0401	-0.053943	0.16662	-0.03862	0.13808	0.027135	0.16378	0.48499	0.1002
	ZIC3	D00721.002	244.5	214	0.03861	0.047508	-0.0015184	0.9379	-0.0010591	0.93506	0.081168	0.037238	0.12109	0.001846	0.080922	0.0018904	-0.012522	0.52056	0.5412	0.11713
	NR4A2	D00558.002	245	186	0.0061143	0.75374	0.069342	0.00036795	0.046421	0.00035456	0.0069441	0.85878	0.092507	0.017533	0.063385	0.014941	0.066374	0.00065136	0.55176	0.1234
	KLF13	D00488.003	247.25	223.5	0.012637	0.51672	0.054655	0.0050106	0.036595	0.0048665	-0.0074569	0.84847	-0.027749	0.47701	-0.017608	0.49896	0.051992	0.0075981	0.51826	0.13705
	SP8	D00653.003	248	240	0.019346	0.32087	0.013316	0.49446	0.008813	0.49771	0.027929	0.47416	0.05533	0.15596	0.036206	0.16448	0.0094877	0.6264	0.5349	0.11985
	VSX1	D00707.004	249.5	125	0.0013052	0.94661	0.11417	4.1717e-09	0.076317	4.3023e-09	-0.022856	0.55808	0.1086	0.0052568	0.072599	0.0053079	0.10604	4.8658e-08	0.58452	0.12866
	TFCP2	D00685.003	250	255	0.011372	0.55957	0.018239	0.34932	0.012318	0.34324	0.023386	0.54898	0.10816	0.0054436	0.073277	0.0048964	0.011	0.57248	0.52677	0.12284
	NKX3-1	D00546.003	250	244	0.0089262	0.64696	0.023537	0.22712	0.016481	0.20476	0.026967	0.48951	0.14006	0.00031035	0.096501	0.00021101	0.018426	0.34442	0.53851	0.11408
	FOXB1	D00390.002	251.5	331	-0.016859	0.38701	0.077394	6.9828e-05	0.051893	6.5272e-05	-0.050353	0.19671	0.0031401	0.93587	0.0028923	0.91157	0.073245	0.00016783	0.51628	0.10845
	EMX1	D00364.002	252	324	-0.0074117	0.70374	0.067286	0.00054776	0.04481	0.00056511	-0.024491	0.53026	0.0074389	0.84884	0.0049451	0.8494	0.066224	0.00067006	0.521	0.1114
	CTBP2	D00752.001	252	240	0.00024162	0.99011	0.051456	0.0082451	0.033637	0.0096478	-0.018238	0.64025	0.00052282	0.98931	-0.00034596	0.9894	0.0537	0.0058293	0.54031	0.12592
	NFYA	D00788.001	253	422	-0.025932	0.18328	-0.034148	0.079674	-0.022609	0.081927	-0.041962	0.28209	0.021547	0.58085	0.015583	0.5496	-0.024492	0.20881	0.4784	0.12008
	ESRRG	D00376.003	253.5	251	0.056799	0.0035386	0.022334	0.25176	0.015118	0.24477	0.0898	0.021136	0.042996	0.27039	0.028976	0.26596	0.0053131	0.78516	0.511	0.12351
	HESX1	D00431.002	254	198	0.03256	0.09472	0.064337	0.00095166	0.042933	0.00095544	0.04039	0.30053	0.070891	0.068959	0.047288	0.069428	0.055787	0.0041758	0.56119	0.12758
	HMGN3	D00772.001	254.5	274	0.0075237	0.69947	0.078647	5.3118e-05	0.052833	4.7996e-05	-0.0093052	0.81155	-0.037861	0.33184	-0.025528	0.32696	0.080671	3.3857e-05	0.52314	0.11643
	RARA	D00607.006	255.5	13	0.14192	2.5065e-13	0.13416	4.6889e-12	0.090283	3.7397e-12	0.16028	3.5743e-05	0.23887	5.2773e-10	0.15846	1.1682e-09	0.11784	1.3024e-09	0.62724	0.23278
	LHX9	D00497.002	257.5	269	-0.0029215	0.88085	0.077049	7.5223e-05	0.051465	7.4996e-05	-0.020848	0.59317	0.034788	0.37259	0.022747	0.38242	0.072486	0.0001961	0.54137	0.11549
	NR2E1	D00553.003	258.5	249	0.01626	0.40411	0.016545	0.39591	0.011383	0.38113	0.043762	0.26194	0.069102	0.076284	0.047828	0.06628	0.012517	0.52072	0.53158	0.11149
	ZNF282	D00726.003	258.5	231	0.033608	0.084554	0.052774	0.0067358	0.035443	0.0063895	0.045423	0.24425	0.064764	0.096686	0.044465	0.087749	0.044023	0.023831	0.53573	0.11852
	ATF4	D00298.003	258.5	281	0.0089387	0.6465	-0.017313	0.37434	-0.011441	0.37869	0.01075	0.78297	0.05687	0.14475	0.039159	0.13271	-0.022581	0.24657	0.51063	0.1195
	GRHL1	D00424.002	261	264	0.0020081	0.91794	0.042194	0.030322	0.028453	0.028578	-0.0031651	0.93536	0.11981	0.0020636	0.08064	0.0019607	0.029981	0.1239	0.55392	0.12559
	NFIC	D00787.002	263	337	-0.006383	0.74329	0.11865	1.0006e-09	0.079494	9.5586e-10	-0.056186	0.14966	-0.032101	0.41067	-0.021215	0.41528	0.10854	2.3315e-08	0.53805	0.11237
	LHX6	D00495.003	263	261	0.0092145	0.63636	0.043631	0.025111	0.029116	0.025077	0.020487	0.5996	0.028799	0.46049	0.019569	0.45241	0.04611	0.01793	0.52296	0.11298
	NR2F6	D00555.002	263.5	27	0.11165	9.1142e-09	0.14332	1.4507e-13	0.095778	1.7281e-13	0.1458	0.00017271	0.19311	5.8837e-07	0.13069	5.2398e-07	0.13317	6.729e-12	0.61773	0.18182
	DLX6	D00339.002	264	300	-0.007307	0.70773	0.058373	0.0027214	0.039109	0.0026197	-0.025608	0.51166	0.019208	0.62258	0.011477	0.65942	0.059013	0.0024416	0.53097	0.1118
	EN1	D00366.003	264.5	235	-0.0012613	0.9484	0.068451	0.00043779	0.045817	0.00042303	-0.023622	0.54495	0.053245	0.17219	0.036175	0.16481	0.069639	0.00034703	0.54402	0.1197
	TFE3	D00686.002	264.5	52	0.097941	4.7224e-07	0.06799	0.00047862	0.045805	0.00042449	0.11763	0.0024915	0.16285	2.6608e-05	0.10884	2.9265e-05	0.068691	0.00041785	0.57824	0.19218
	RFX5	D00619.003	264.5	473	-0.033326	0.087196	-0.024289	0.21261	-0.016701	0.19878	-0.055822	0.15231	-0.10314	0.0080549	-0.06858	0.0084523	-0.017647	0.3652	0.44884	0.098861
		D00619.007	280.5	317	-0.027256	0.16189	0.0237	0.22393	0.015846	0.22276	-0.064079	0.10027	0.011572	0.76683	0.0067441	0.79566	0.017272	0.37548	0.50673	0.11489
	MNT	D00521.003	265.5	171	0.066057	0.0006914	0.044386	0.022699	0.02936	0.023884	0.10918	0.0050192	0.13008	0.00081604	0.087495	0.00078078	0.045731	0.018897	0.55363	0.13266
	ISX	D00485.004	266	239	-0.0042512	0.82733	0.07221	0.00020745	0.048253	0.00020503	-0.01845	0.63637	0.051482	0.18684	0.033887	0.19318	0.073638	0.00015475	0.54001	0.11774
	NR3C1	D00556.003	267	399	-0.016812	0.38833	-0.014346	0.46167	-0.009387	0.47013	-0.024918	0.52311	-0.041253	0.2903	-0.027226	0.29582	-0.0030373	0.87616	0.47564	0.10583
	SIRT6	D00805.001	267.75	191	0.019525	0.3164	0.0602	0.0019913	0.040477	0.0018427	0.016917	0.66467	0.074635	0.055493	0.04928	0.058449	0.055373	0.0044652	0.5537	0.14077
	UBTF	D00822.001	268	262	-0.00071275	0.97083	0.085383	1.1397e-05	0.056318	1.4685e-05	-0.026328	0.49987	0.036611	0.34806	0.024467	0.34747	0.078748	5.1954e-05	0.54553	0.12127
	BDP1	D00745.001	268.25	14	0.11427	4.0524e-09	0.19761	1.3086e-24	0.13105	6.5154e-24	0.12425	0.001394	0.088112	0.023695	0.059331	0.022709	0.18767	2.5977e-22	0.64128	0.21177
	GSX1	D00427.003	268.5	358	-0.008937	0.64656	0.007091	0.71599	0.0045518	0.72617	-0.015521	0.69085	-0.016157	0.67887	-0.011219	0.66662	0.0066414	0.73329	0.49331	0.10217
	RAD21	D00796.001	270	241	-0.010699	0.58302	0.083748	1.6738e-05	0.055658	1.8483e-05	-0.049005	0.20898	-0.029108	0.45568	-0.017728	0.49605	0.08482	1.3019e-05	0.53485	0.1341
	GSC	D00426.003	270	58	0.10699	3.6854e-08	0.13281	7.6803e-12	0.089662	5.2463e-12	0.15867	4.2861e-05	0.16001	3.6856e-05	0.10778	3.5004e-05	0.11879	9.5771e-10	0.60362	0.16116
	BHLHB3	D00309.002	270	296	0.02319	0.23405	0.0015805	0.93537	0.0012656	0.93527	0.033947	0.38428	0.023977	0.53893	0.01893	0.54322	0.011525	0.5543	0.50186	0.11779
	TBX5	D00670.002	270	174	0.037592	0.053676	0.039236	0.044021	0.025705	0.047949	0.064687	0.097084	0.12738	0.001049	0.084891	0.0011149	0.035674	0.067112	0.55371	0.12307
	FOXC1	D00392.002	271	354	-0.0079142	0.68469	0.089513	4.1855e-06	0.060333	3.4459e-06	-0.040075	0.30431	-0.057455	0.14066	-0.037369	0.1513	0.085967	9.9184e-06	0.51771	0.10973
	ZNF740	D00732.005	272	273	0.0019827	0.91897	-0.0081528	0.67572	-0.0056863	0.66173	-0.003727	0.92392	0.076602	0.049343	0.05166	0.047307	-0.017838	0.36002	0.52323	0.12508
	UNCX	D00698.001	272	215	-0.0045529	0.81529	0.10144	1.8068e-07	0.06774	1.8667e-07	-0.044123	0.25802	0.023919	0.53991	0.015832	0.54324	0.10039	2.4194e-07	0.55987	0.12641
	TFAP2B	D00682.002	273	229	0.012265	0.52914	-0.012281	0.5286	-0.00897	0.5182	0.010224	0.79336	0.059038	0.13002	0.041158	0.13992	-0.021174	0.27726	0.52212	0.13679
	NANOG	D00786.001	273.5	316	-0.0038321	0.84413	0.019935	0.30635	0.013141	0.31195	-0.009653	0.80465	-0.013357	0.73216	-0.0076714	0.76832	0.016888	0.38619	0.52684	0.11594
	HNF4G	D00773.001	275.5	175	0.021993	0.25909	0.13144	1.2589e-11	0.086931	2.2513e-11	0.004354	0.91117	0.018311	0.63892	0.010831	0.67748	0.12391	1.7466e-10	0.56041	0.12101
	NOTO	D00551.002	276	373	-0.01084	0.57809	0.016641	0.39318	0.011512	0.37573	-0.019897	0.61015	-0.022313	0.56747	-0.014964	0.56555	0.017837	0.36006	0.47325	0.10141
	RORA	D00622.003	276.5	173	0.064039	0.0010052	0.070102	0.00031674	0.046638	0.00033259	0.064589	0.097591	0.082994	0.033157	0.055693	0.032473	0.066793	0.0006017	0.5653	0.15987
	NFIA	D00536.003	279	169	-0.0051852	0.7902	0.090742	3.08e-06	0.060226	3.5877e-06	-0.019569	0.61605	0.08481	0.029485	0.056313	0.030597	0.091841	2.3339e-06	0.55958	0.13183
	HDAC1	D00769.001	279.5	260	0.0018281	0.92527	0.093827	1.4022e-06	0.062378	1.5902e-06	-0.028242	0.46921	-0.011153	0.77506	-0.0076761	0.76818	0.098861	3.6795e-07	0.52836	0.12812
	SMAD3	D00635.001	281.5	150	0.054423	0.0051993	0.063559	0.001097	0.0419	0.0012646	0.091523	0.018776	0.1079	0.0055604	0.071565	0.0060046	0.067552	0.00052061	0.56284	0.12955
	PAX3	D00572.002	283.5	191	-0.0048407	0.80385	0.10457	7.4423e-08	0.070163	6.7187e-08	-0.016643	0.66976	0.073851	0.058115	0.048967	0.060071	0.1	2.694e-07	0.57285	0.12409
	T	D00697.002	284	225	0.0088368	0.65026	0.065898	0.00071234	0.044039	0.00070294	0.012324	0.75217	0.019535	0.61667	0.012524	0.63057	0.063378	0.0011337	0.53838	0.11848
	GATA4	D00411.003	284.5	163	0.033807	0.082732	0.067077	0.00057012	0.045418	0.00047478	0.071089	0.068185	0.12906	0.00089752	0.087676	0.000761	0.062808	0.0012564	0.55695	0.11963
	EGR4	D00355.002	287.5	315	0.019189	0.32481	-0.010251	0.5989	-0.0068732	0.59691	0.049779	0.20187	0.038344	0.3257	0.025957	0.3189	-0.0066414	0.73329	0.50672	0.11534
	POU5F1P1	D00598.001	288	381	-0.013489	0.48887	-0.008134	0.67642	-0.0051466	0.69211	-0.012803	0.74287	0.033826	0.38598	0.022079	0.39657	-0.012903	0.50793	0.49974	0.10095
	MEF2D	D00507.002	288.5	110	0.078819	5.1139e-05	0.10656	4.1785e-08	0.071153	4.3815e-08	0.080813	0.038078	0.12083	0.0018883	0.079632	0.0022306	0.090866	2.9854e-06	0.58324	0.15949
	SREBF2	D00659.002	288.5	74	0.054752	0.0049343	0.10527	6.0797e-08	0.070136	6.7981e-08	0.063608	0.1028	0.17612	5.4131e-06	0.11738	6.5644e-06	0.094497	1.1779e-06	0.59307	0.15723
	SUZ12	D00812.001	289	269	-0.014562	0.45495	0.10093	2.0847e-07	0.067045	2.4866e-07	-0.051655	0.18537	0.034423	0.37763	0.021723	0.40421	0.088235	5.7327e-06	0.54057	0.12063
	LBX2	D00491.003	290	316	0.015414	0.42899	0.022844	0.24111	0.015455	0.23437	0.027128	0.48693	-0.020146	0.60568	-0.014236	0.58463	0.019165	0.32541	0.50128	0.11459
	SOX8	D00648.004	290	301	-0.0059242	0.76116	0.025105	0.19765	0.016907	0.19329	-0.019284	0.6212	0.098221	0.011645	0.065707	0.011633	0.014231	0.46525	0.5305	0.11675
	GSC2	D00425.002	290.5	180	0.059947	0.0020803	0.046212	0.017677	0.031097	0.016726	0.1015	0.0091212	0.083214	0.032693	0.056497	0.030056	0.035674	0.067112	0.5367	0.13061
	SOX18	D00642.003	290.5	336	-0.014558	0.45507	-0.017202	0.37741	-0.01178	0.36474	-0.020105	0.60643	0.061151	0.11681	0.040652	0.11855	-0.02296	0.23872	0.51767	0.11322
	HNF4A	D00446.009	291	237	0.010166	0.60195	0.11971	7.0773e-10	0.079352	1.0242e-09	-0.020088	0.60674	-0.025576	0.5122	-0.018129	0.48634	0.11992	6.6017e-10	0.54305	0.11459
		D00446.005	337.5	360	-0.025936	0.18322	0.0036432	0.85172	0.0020665	0.87367	-0.052232	0.1805	0.016609	0.6704	0.010873	0.67631	0.0051233	0.79265	0.50711	0.11142
	TBX15	D00663.002	292.5	284	0.0092289	0.63584	0.032475	0.095578	0.021662	0.095568	0.016523	0.67201	0.021057	0.58948	0.014032	0.59	0.031879	0.10183	0.51004	0.10737
	RFX3	D00616.002	292.5	406	-0.016863	0.38689	0.018959	0.33062	0.012772	0.32596	-0.040998	0.2933	-0.095624	0.01406	-0.062784	0.016	0.021442	0.27121	0.47741	0.10806
	EGR3	D00354.002	293	435	-0.023244	0.23296	-0.043509	0.025521	-0.028881	0.026269	-0.034624	0.37486	0.0036627	0.92523	0.003635	0.88899	-0.047628	0.014482	0.4713	0.12637
	FOXA1	D00761.001	294	320	-0.004103	0.83326	0.11915	8.4914e-10	0.079437	9.8295e-10	-0.047984	0.21863	0.0047489	0.90315	0.0032937	0.89936	0.10987	1.5659e-08	0.54609	0.11428
	ZNF435	D00729.003	295	471	-0.043957	0.024043	-0.085357	1.1465e-05	-0.057636	9.2233e-06	-0.053586	0.16945	-0.014352	0.71305	-0.010523	0.68618	-0.086148	9.4976e-06	0.45806	0.10259
	HEY2	D00433.003	295.5	288	0.0055585	0.77549	-0.041976	0.031189	-0.028114	0.03053	0.021909	0.57451	0.085729	0.027762	0.057315	0.027757	-0.049905	0.010403	0.51517	0.11852
	ZIC1	D00719.002	297	389	-0.0044653	0.81879	-0.01057	0.58758	-0.0069055	0.59519	-0.013858	0.72252	-0.080686	0.038384	-0.053756	0.039005	-0.00056926	0.9767	0.475	0.11196
	GCM1	D00417.005	297	355	-0.0022984	0.90613	-0.0051077	0.79327	-0.0036313	0.77994	0.0040874	0.91659	-0.0082951	0.83168	-0.0056924	0.82697	0.0032258	0.86854	0.51244	0.11414
	RPC155	D00800.001	297.5	37	0.16138	7.7788e-17	0.15058	7.8461e-15	0.10022	1.2776e-14	0.20567	9.9936e-08	0.10993	0.0047242	0.074895	0.0040439	0.14058	4.2032e-13	0.60269	0.19543
	GATA2	D00766.002	300	263	0.00090099	0.96313	0.036578	0.060465	0.024777	0.056592	0.0051333	0.89536	0.068233	0.080063	0.045867	0.078198	0.039848	0.040821	0.52736	0.11364
	HSFY2	D00473.003	301	236	0.023373	0.23038	0.053144	0.0063599	0.035292	0.0066176	0.044761	0.25119	0.051187	0.18939	0.034662	0.18319	0.047073	0.015668	0.51532	0.11028
	SOX14	D00639.003	301.5	389	0.0089269	0.64693	-0.01763	0.36566	-0.012018	0.35513	0.029181	0.45456	0.03677	0.34596	0.024536	0.3461	-0.025237	0.19529	0.48643	0.104
	IRF8	D00479.006	303	322	-0.009521	0.62519	-0.0075973	0.69668	-0.0051976	0.68922	-0.018232	0.64037	0.0775	0.046734	0.050762	0.051295	-0.020873	0.28414	0.52642	0.12113
	THRA	D00692.002	303.5	106	0.13002	2.0888e-11	0.087998	6.0749e-06	0.058878	5.89e-06	0.15464	6.7158e-05	0.12371	0.0014634	0.08295	0.0014465	0.085958	9.9381e-06	0.58776	0.18067
	OLIG2	D00562.006	305.5	358	0.033502	0.085538	-0.019462	0.31796	-0.013156	0.31141	0.07608	0.050919	-0.0086304	0.82499	-0.0060523	0.81623	-0.025806	0.18541	0.50913	0.10786
	SPDEF	D00654.003	306.5	314	-0.0017335	0.92913	0.019444	0.31841	0.013167	0.31102	-0.0012094	0.97528	0.032581	0.40371	0.023112	0.37484	0.020114	0.30202	0.50853	0.11246
	HES7	D00430.003	307.5	263	0.038222	0.049785	-0.004044	0.83563	-0.0024533	0.85028	0.066183	0.089578	0.037033	0.34252	0.024744	0.34213	-0.0045541	0.81525	0.4985	0.12865
	PAX6	D00575.003	308	264	0.023033	0.23722	0.042749	0.028208	0.02859	0.027823	0.052751	0.1762	0.01781	0.64813	0.011113	0.66959	0.044407	0.022634	0.50207	0.11109
	NEUROD2	D00531.003	309.5	348	0.012936	0.50684	-0.023453	0.22878	-0.015562	0.23117	0.034652	0.37447	0.034954	0.37032	0.024044	0.35589	-0.024668	0.20557	0.50168	0.1086
	BHLHE23	D00311.003	310	220	0.031786	0.10283	0.044055	0.023732	0.029433	0.023533	0.064996	0.095491	0.092663	0.017343	0.063011	0.015543	0.042125	0.030594	0.54003	0.11311
	NR3C2	D00557.002	311.5	453	-0.027118	0.16403	-0.046859	0.016149	-0.031421	0.015619	-0.039701	0.30885	-0.057244	0.14212	-0.038587	0.13841	-0.035284	0.070154	0.45881	0.096459
	PKNOX2	D00585.003	312	209	0.014275	0.46389	0.057563	0.0031177	0.038168	0.0033168	0.026197	0.50201	0.067953	0.08131	0.044363	0.088476	0.048401	0.012962	0.54485	0.11848
	TGIF1	D00689.003	313	195	0.022676	0.24459	0.044558	0.022178	0.029769	0.021992	0.042639	0.2744	0.073623	0.058899	0.04969	0.05638	0.035674	0.067112	0.56515	0.12179
	FOXL1	D00403.001	313	422	-0.022637	0.24539	0.085388	1.1383e-05	0.057437	9.8979e-06	-0.062389	0.10957	-0.060541	0.12052	-0.040014	0.12443	0.080645	3.4058e-05	0.50081	0.10307
	PITX1	D00581.002	313.5	51	0.11478	3.4483e-09	0.14331	1.4577e-13	0.096484	1.1378e-13	0.18427	1.9141e-06	0.19949	2.4247e-07	0.134	2.6698e-07	0.1307	1.6388e-11	0.61226	0.15139
	ARNTL	D00293.003	315	450	-0.037184	0.056331	-0.074368	0.00013293	-0.049863	0.00012474	-0.048905	0.20991	-0.047457	0.22374	-0.031156	0.23156	-0.080266	3.7087e-05	0.46769	0.10571
	ZNF306	D00727.003	315.5	338	0.048621	0.012556	-0.0063469	0.74469	-0.0043448	0.73815	0.10062	0.0097454	0.06722	0.084657	0.046224	0.075918	-0.0072106	0.71141	0.49931	0.11309
	GBX2	D00416.005	316.5	315	-0.013493	0.48872	0.038902	0.045856	0.02623	0.043566	-0.036016	0.35595	0.011924	0.75996	0.0071316	0.7842	0.034345	0.07795	0.50994	0.10978
	NEUROG2	D00532.003	316.5	387	0.030757	0.11447	-0.0092737	0.6342	-0.0066631	0.60817	0.095095	0.014602	-0.012138	0.7558	-0.0081142	0.75536	-0.010816	0.57892	0.48065	0.099574
	PITX3	D00582.001	318	45	0.14138	3.0859e-13	0.12437	1.4932e-10	0.084267	8.9468e-11	0.22193	8.4947e-09	0.2184	1.4757e-08	0.14734	1.5393e-08	0.11157	9.3226e-09	0.59451	0.16648
	IRF3	D00475.003	318	456	-0.0075121	0.69991	-0.047711	0.014312	-0.03152	0.015297	-0.0060648	0.87651	0.02951	0.44949	0.015951	0.54019	-0.041746	0.032128	0.45746	0.096294
		D00475.006	422	508	-0.053956	0.005599	-0.09534	9.4447e-07	-0.063896	8.8189e-07	-0.074516	0.055884	-0.18207	2.5446e-06	-0.12274	2.4389e-06	-0.07723	7.2352e-05	0.40628	0.10456
	POU4F1	D00595.001	318	327	0.0098851	0.61202	0.017461	0.37028	0.011661	0.36959	0.015167	0.69755	-0.064898	0.095995	-0.044816	0.085277	0.022581	0.24657	0.50767	0.10586
	PRRX2	D00606.002	320	299	-0.0068857	0.72387	0.06153	0.0015778	0.041621	0.0013625	-0.027582	0.47966	0.0088629	0.82035	0.0063521	0.8073	0.062998	0.0012142	0.52232	0.11751
	ZNF524	D00730.002	320	442	-0.026864	0.16802	-0.034764	0.074391	-0.022732	0.080273	-0.029749	0.44582	0.0091033	0.81557	0.0046498	0.85829	-0.029222	0.13371	0.46795	0.10066
	TBX2	D00668.003	322	274	0.021118	0.27853	0.0034816	0.85822	0.0021478	0.86874	0.039591	0.3102	0.033542	0.38998	0.02206	0.39697	-0.014991	0.44179	0.52228	0.12112
	OLIG3	D00563.002	323.5	186	0.061729	0.0015232	0.040927	0.035663	0.02835	0.029161	0.12449	0.0013634	0.076791	0.048786	0.05112	0.049687	0.033966	0.081295	0.56165	0.12065
	ALX4	D00292.001	324	270	0.0053768	0.78264	0.0843	1.471e-05	0.056653	1.3066e-05	-0.011823	0.76193	0.031704	0.41648	0.021443	0.41033	0.085199	1.1903e-05	0.53657	0.11987
	MNX1	D00522.002	325.5	437	-0.03177	0.10301	-0.021497	0.26998	-0.01413	0.27693	-0.049323	0.20604	-0.057551	0.14	-0.037809	0.14656	-0.02296	0.23872	0.46974	0.098585
	BHLHB2	D00308.003	326.5	310.5	-0.016678	0.39213	0.019458	0.31807	0.012935	0.3196	-0.034776	0.37277	0.035079	0.36861	0.023129	0.37446	0.021063	0.27979	0.52	0.12001
	GATA1	D00765.001	327	280	-0.0055479	0.77591	0.036366	0.061976	0.024535	0.059056	-0.0062314	0.87315	0.063391	0.10398	0.043228	0.096931	0.03112	0.11025	0.53394	0.11369
	FIGLA	D00388.003	327	234	0.040727	0.036576	0.02866	0.14135	0.01931	0.13734	0.076331	0.050156	0.10585	0.0065337	0.071642	0.0059498	0.025047	0.19868	0.53616	0.11835
	FOXO6	D00407.003	328	341	-0.0018473	0.92449	0.014466	0.45792	0.0094019	0.46942	-0.011145	0.77522	-0.052444	0.17874	-0.035169	0.17687	0.011765	0.54608	0.47573	0.10151
	EN2	D00368.007	329	295	0.00032533	0.98668	0.02765	0.15592	0.018446	0.15582	-0.008381	0.82997	-0.013359	0.73213	-0.008248	0.75146	0.027514	0.15796	0.49977	0.11309
	POU6F2	D00599.006	329.5	345	-0.0029885	0.87813	0.012943	0.50662	0.0086062	0.50786	-0.0053169	0.89164	0.014215	0.71567	0.0084742	0.74488	0.0096774	0.61951	0.48476	0.10209
	ONECUT1	D00564.004	330	230	0.0044108	0.82096	0.061057	0.001715	0.040827	0.0016816	-0.0058605	0.88064	0.057755	0.13859	0.039337	0.13094	0.049526	0.011003	0.53593	0.11793
	HOXC10	D00459.003	330.5	352	0.0037426	0.84772	0.010415	0.59308	0.0067975	0.60096	0.016973	0.66361	-0.0083586	0.83042	-0.0052912	0.839	0.015198	0.4355	0.49015	0.10075
	PAX7	D00576.005	333.5	334	0.0094888	0.62636	0.015571	0.42432	0.01046	0.42094	0.025896	0.50693	0.054341	0.16351	0.035381	0.17427	0.0089153	0.64736	0.50106	0.10609
	HOXD8	D00468.003	333.5	399	0.023048	0.23693	-0.039123	0.044635	-0.025984	0.045582	0.070132	0.071994	0.0015647	0.96802	0.0024127	0.92619	-0.03813	0.050336	0.48235	0.10083
	HOXB2	D00455.001	333.5	351	-0.0077435	0.69114	0.010404	0.59348	0.0068629	0.59746	-0.013656	0.7264	-0.030747	0.4307	-0.020159	0.43889	0.011765	0.54608	0.49724	0.10079
	HINFP1	D00436.002	335	413	-0.01538	0.43003	-0.022178	0.25511	-0.014847	0.25329	-0.042151	0.27993	-0.082613	0.033977	-0.054457	0.036522	-0.009126	0.63961	0.46196	0.12335
	MEOX2	D00515.002	335.5	391	-0.028176	0.14819	0.011102	0.56892	0.0073597	0.5712	-0.04852	0.21353	-0.02455	0.52927	-0.017778	0.49481	0.012713	0.51419	0.49598	0.1023
	NKX6-2	D00550.002	335.5	369	-0.011363	0.55986	-0.00037351	0.98471	-0.00042506	0.97391	-0.010451	0.78886	0.012448	0.74976	0.0087925	0.73565	-0.0053131	0.78516	0.48721	0.099205
	HOXB3	D00456.001	337	399	-0.032717	0.093136	0.024782	0.20348	0.016522	0.20363	-0.077548	0.046597	-0.084809	0.029486	-0.057302	0.027782	0.024288	0.21263	0.49326	0.10497
	FOXP3	D00408.003	337.5	503	-0.035324	0.069836	-0.1046	7.389e-08	-0.070102	6.8961e-08	-0.026272	0.50078	-0.078269	0.04459	-0.052325	0.044513	-0.096964	6.1397e-07	0.41804	0.090613
	CDX1	D00315.003	338	399	-0.025926	0.18338	0.013299	0.49502	0.0088248	0.49713	-0.047812	0.22029	-0.030882	0.42869	-0.020833	0.42375	0.02277	0.24262	0.48666	0.1036
	GLIS1	D00420.004	338.5	493	-0.067344	0.00054175	-0.073392	0.00016281	-0.049232	0.00015188	-0.111	0.0043324	-0.054718	0.1606	-0.035622	0.17137	-0.065465	0.00077248	0.46026	0.10403
	SOX10	D00637.003	339.5	288	-0.0062525	0.74836	0.054766	0.0049228	0.036915	0.0045063	-0.028627	0.46318	-0.015077	0.69926	-0.011888	0.64805	0.059189	0.0023695	0.51872	0.11995
	PAX1	D00570.002	339.5	322	-0.003014	0.8771	0.028259	0.147	0.018696	0.1503	-0.019218	0.6224	-0.011082	0.77644	-0.0074228	0.77564	0.022011	0.25869	0.49712	0.11432
	ESR1	D00372.003	340.5	390	-0.013513	0.48808	-0.032791	0.092393	-0.02186	0.092571	-0.01332	0.73287	0.010419	0.78949	0.0078932	0.76183	-0.041379	0.033673	0.48896	0.10512
	RARG	D00611.001	340.5	16	0.18342	2.2807e-21	0.17205	5.8933e-19	0.11628	3.6605e-19	0.21251	3.6268e-08	0.19594	3.9879e-07	0.12974	6.3026e-07	0.16072	1.0387e-16	0.6391	0.24753
	FOXD3	D00395.002	342	381	-0.0070323	0.71824	0.046453	0.017095	0.031099	0.01672	-0.029178	0.4546	-0.092141	0.017987	-0.059572	0.022166	0.041556	0.032919	0.47477	0.10384
	AR	D00296.006	342.5	464.5	-0.026019	0.18181	-0.050518	0.0094967	-0.033718	0.0094772	-0.032803	0.40051	-0.057568	0.13988	-0.039558	0.12878	-0.048577	0.012637	0.44707	0.096345
	RAXL1	D00612.001	342.5	174	0.034697	0.074948	0.0749	0.00011892	0.049819	0.00012955	0.037634	0.33474	0.040457	0.29972	0.027466	0.29363	0.06926	0.00037389	0.55321	0.12954
	FOXG1	D00396.003	342.5	333	0.0049863	0.79807	-0.0018561	0.92413	-0.0014417	0.91167	0.011421	0.76981	0.0019266	0.96063	0.0021497	0.93421	-0.0083491	0.66837	0.51276	0.10958
	NR2F1	D00554.003	344.5	28	0.15651	6.4713e-16	0.15105	6.4618e-15	0.10171	5.0274e-15	0.19743	3.2383e-07	0.18958	9.4892e-07	0.12795	8.9703e-07	0.1277	4.7306e-11	0.63256	0.21972
	IRX2	D00481.003	345.5	300	0.010945	0.57441	0.025794	0.18562	0.017578	0.17621	0.019289	0.62111	0.044429	0.25473	0.030119	0.24747	0.02296	0.23872	0.51408	0.10963
	GATA3	D00410.003	345.5	291	-0.0063973	0.74273	0.020543	0.29182	0.014128	0.27701	0.0041975	0.91435	0.10712	0.0059122	0.071637	0.0059466	0.026756	0.16973	0.53266	0.11113
		D00410.009	387.5	388	0.0010718	0.95614	-0.01112	0.5683	-0.0073332	0.57259	0.014473	0.71076	-0.0023497	0.95199	-0.00030907	0.99053	-0.020679	0.28863	0.48645	0.10288
	ZIC4	D00722.002	346	321	-0.010269	0.59826	0.022074	0.25734	0.014256	0.27269	-0.025303	0.51671	-0.054043	0.16584	-0.037731	0.1474	0.02334	0.23104	0.50954	0.11808
	FOXO3	D00405.003	346.5	393	-0.0047733	0.80653	-0.01309	0.5018	-0.0087047	0.50301	-0.0059318	0.8792	9.6534e-05	0.99803	-0.00033676	0.98968	-0.01556	0.42465	0.48501	0.10362
	TCF7L1	D00674.003	346.5	407	-0.0088033	0.6515	-0.029528	0.12968	-0.019795	0.12774	-0.004056	0.91723	-0.020139	0.60582	-0.013327	0.60883	-0.028843	0.13883	0.48096	0.10353
	BHLHA15	D00306.003	346.5	427	0.024921	0.20095	-0.028799	0.13943	-0.019289	0.13831	0.075885	0.051516	-0.10765	0.0056708	-0.072671	0.0053306	-0.023719	0.22355	0.46224	0.09504
	HOXC12	D00461.003	346.5	383	-0.005432	0.78047	-0.0018155	0.92578	-0.0011934	0.92684	-0.004265	0.91298	-0.03689	0.34439	-0.022748	0.38242	-0.0070209	0.71867	0.48732	0.10302
	RFX2	D00614.001	347.5	455	-0.02664	0.17159	-0.042107	0.030666	-0.027892	0.031867	-0.044522	0.25374	-0.093735	0.016085	-0.063785	0.014316	-0.037381	0.055031	0.44613	0.098054
	HOXB13	D00454.003	348	339	-0.023018	0.23755	0.014693	0.45092	0.010071	0.4384	-0.042523	0.2757	0.017031	0.66254	0.012677	0.62643	0.010082	0.60493	0.5051	0.10368
	SOX4	D00646.002	348	412	-0.017469	0.37007	-0.043645	0.025066	-0.029148	0.024912	-0.015037	0.70001	-0.0033962	0.93066	-0.0033125	0.8988	-0.040607	0.03713	0.47923	0.098889
	LMX1A	D00498.002	349	372	-0.021055	0.27996	0.067047	0.00057336	0.044533	0.00061126	-0.053529	0.1699	-0.044482	0.25416	-0.029366	0.25947	0.065655	0.00074559	0.52565	0.10949
	MLXIPL	D00519.002	349.5	241	0.04851	0.01276	0.018488	0.34279	0.012542	0.33452	0.090691	0.019885	0.099508	0.01059	0.066945	0.010158	0.013079	0.50216	0.5344	0.12406
	EMX2	D00365.003	350.5	447	-0.028421	0.1447	0.043587	0.025258	0.028942	0.025953	-0.066261	0.0892	-0.087895	0.024043	-0.058899	0.023719	0.035674	0.067112	0.48209	0.10116
	RAX	D00613.002	352.5	266	-0.0060697	0.75548	0.058003	0.0028964	0.038802	0.0028305	-0.03359	0.3893	0.032485	0.40509	0.022248	0.39293	0.06092	0.0017565	0.54478	0.12095
	TAF7	D00814.001	352.5	204	0.015002	0.44145	0.080314	3.6687e-05	0.053322	4.0829e-05	0.0036708	0.92507	0.046449	0.23374	0.032563	0.21116	0.081404	2.869e-05	0.53692	0.14113
	ZBTB7A	D00714.003	352.5	390	0.028995	0.13676	-0.018909	0.33192	-0.012643	0.33064	0.067193	0.084784	0.062274	0.11023	0.042579	0.10206	-0.017647	0.3652	0.486	0.10273
		D00714.004	476.5	313	-0.0030791	0.87447	0.044534	0.02225	0.030447	0.019144	-0.031153	0.42464	-0.060823	0.11879	-0.038795	0.1363	0.054459	0.0051697	0.51128	0.11919
	ZSCAN4	D00735.002	353.5	429	-0.0217	0.26548	-0.06966	0.00034563	-0.046624	0.00033398	-0.031714	0.41634	-0.052185	0.1809	-0.033147	0.20312	-0.059366	0.0022988	0.4672	0.10586
	RBBP5	D00797.001	356.5	351	-0.022141	0.25589	0.010272	0.59816	0.0068539	0.59794	-0.041427	0.28827	0.0031868	0.93492	0.0032936	0.89936	0.018596	0.33998	0.50007	0.11959
	LMX1B	D00499.001	357	389	-0.033232	0.088097	0.050169	0.010005	0.033072	0.010938	-0.075565	0.052513	-0.022394	0.56607	-0.015703	0.54653	0.041959	0.031256	0.50909	0.10449
	SCRT2	D00631.002	358	364	-0.012722	0.51392	0.0038534	0.84327	0.003092	0.84292	-0.024833	0.52453	-0.011131	0.77549	-0.0089313	0.77492	0.0049871	0.79805	0.4944	0.10739
	PAX2	D00571.002	359	314	-0.019583	0.31497	0.054884	0.0048309	0.036066	0.0055192	-0.049658	0.20297	0.010259	0.79265	0.0072977	0.7793	0.063021	0.0012092	0.51193	0.11343
	RXRG	D00629.006	359.5	235	0.026798	0.16906	0.05114	0.0086493	0.034082	0.0087337	0.047451	0.2238	0.070392	0.070942	0.046621	0.073436	0.04118	0.034535	0.53029	0.11606
	GSX2	D00428.002	361	381	-0.012152	0.53295	0.026781	0.16934	0.017963	0.16693	-0.031934	0.41311	-0.042664	0.27411	-0.028919	0.2668	0.021056	0.27993	0.49672	0.10413
	TP63	D00695.002	361	345	-0.0040693	0.83461	-0.021095	0.27904	-0.013921	0.28414	-0.021043	0.58973	-0.0028248	0.9423	-0.0016746	0.94873	-0.017048	0.3817	0.4915	0.11466
	BHLHE40	D00746.004	361.5	138	0.043048	0.027124	0.10958	1.708e-08	0.072352	2.5909e-08	0.034522	0.37627	0.0063457	0.87084	0.0049589	0.84898	0.11006	1.4788e-08	0.56262	0.13556
	CPEB1	D00323.002	362.5	310	-0.0035582	0.85514	0.050994	0.0088416	0.033677	0.0095625	-0.015509	0.69107	0.0010528	0.97848	0.0010887	0.96666	0.051423	0.0082867	0.52041	0.11453
	HSF1	D00470.005	362.5	229	0.0060738	0.75532	0.0047012	0.80939	0.0028359	0.82727	0.013615	0.72719	0.11549	0.0029868	0.075495	0.003746	-0.0074004	0.70417	0.54494	0.12513
	ALX3	D00290.003	364	344	-0.0053984	0.78179	0.049597	0.010888	0.033249	0.010517	-0.021677	0.57856	-0.058182	0.1357	-0.038324	0.14112	0.042505	0.029123	0.49134	0.11125
	TGIF2LX	D00690.003	365	324	0.0035887	0.85391	-0.041445	0.033389	-0.027826	0.032275	0.031592	0.41813	0.059521	0.12691	0.039973	0.12482	-0.030171	0.12154	0.50865	0.10875
	SNAI2	D00636.003	368.5	250	0.01573	0.4196	0.024749	0.20409	0.016621	0.20093	0.021441	0.58272	0.055973	0.15121	0.038251	0.14189	0.022968	0.23855	0.51436	0.12338
	ZNF713	D00731.003	369	374	0.012572	0.51889	-0.02752	0.15788	-0.018824	0.14752	0.03157	0.41846	0.0035896	0.92672	0.0017437	0.94662	-0.025806	0.18541	0.49177	0.10873
	NRF1	D00559.006	371	193	0.016725	0.3908	0.07069	0.0002818	0.046954	0.00030306	-0.0055824	0.88626	0.024847	0.5243	0.020217	0.43763	0.063567	0.0010954	0.55266	0.19818
		D00559.001	398.5	193	0.045736	0.018882	0.030448	0.11816	0.020369	0.11706	0.03414	0.38157	0.073715	0.058581	0.050428	0.052858	0.03833	0.049141	0.54381	0.17482
	TCF12	D00818.003	371	414	-0.029273	0.13303	0.062326	0.0013698	0.041496	0.0014087	-0.07875	0.043291	-0.084542	0.030003	-0.057177	0.028123	0.061101	0.0017018	0.4891	0.1038
	PKNOX1	D00583.002	371.5	162	0.031789	0.1028	0.048299	0.013153	0.031769	0.014509	0.054692	0.1608	0.090917	0.019578	0.061031	0.019105	0.045747	0.018855	0.5574	0.12391
	MESP1	D00516.002	372	120	0.046181	0.017754	0.042168	0.030423	0.027837	0.032207	0.071476	0.066695	0.12447	0.0013663	0.084	0.0012578	0.042499	0.029144	0.53929	0.14244
	PRRX1	D00604.004	372.5	333	-0.0059909	0.75855	0.049849	0.010491	0.033704	0.0095065	-0.025126	0.51965	-0.013437	0.73062	-0.0072609	0.78039	0.041746	0.032128	0.51323	0.10982
	SOX2	D00645.006	372.5	306	-0.011396	0.55873	0.023492	0.22802	0.015665	0.22809	-0.023214	0.55192	0.06868	0.078099	0.046059	0.076977	0.025996	0.18219	0.52924	0.11143
	NFKB2	D00541.001	373.5	212	0.037903	0.051724	0.03883	0.04626	0.025392	0.050732	0.032283	0.40802	0.06473	0.096861	0.041513	0.11093	0.035674	0.067112	0.54659	0.15876
	TGIF2	D00691.001	375.5	471	-0.020661	0.28906	-0.054113	0.0054618	-0.036245	0.0052903	-0.016348	0.67529	-0.093383	0.016488	-0.06155	0.018104	-0.047628	0.014482	0.43868	0.092687
	E2F2	D00345.002	377	427	-0.021474	0.27051	-0.05284	0.0066673	-0.035285	0.00663	-0.018367	0.6379	-0.0031193	0.9363	-0.0013286	0.95931	-0.054839	0.0048659	0.47985	0.10179
	TCF4	D00673.001	385	228	0.058451	0.0026859	0.0099347	0.61023	0.0067942	0.60113	0.11381	0.0034374	0.057476	0.14051	0.039786	0.12657	0.0079696	0.6826	0.51968	0.12571
	NKX3-2	D00547.003	385	411	-0.01788	0.35889	0.016578	0.39496	0.010859	0.40343	-0.040305	0.30155	-0.0683	0.079767	-0.045836	0.078408	0.018216	0.34993	0.48433	0.10015
	PAX4	D00573.002	387.5	328	0.011705	0.54813	0.015137	0.43733	0.010288	0.42861	0.0098986	0.79978	-0.018668	0.63239	-0.011256	0.66559	0.021442	0.27121	0.51012	0.11387
	HOXD13	D00465.003	388	419	-0.016675	0.39222	-0.0286	0.14219	-0.01882	0.14761	-0.021868	0.57522	-0.015068	0.69942	-0.01013	0.69729	-0.025996	0.18219	0.47677	0.098741
	IRX5	D00483.001	388	378	-0.018211	0.35007	-0.0044183	0.82066	-0.0029051	0.82313	-0.038155	0.32808	-0.021746	0.57736	-0.014642	0.57396	-0.0049336	0.80017	0.5012	0.10926
	BCL6B	D00305.003	388.5	391	-0.013562	0.48651	0.0084928	0.66301	0.005769	0.65713	-0.013678	0.72598	-0.03305	0.39696	-0.022087	0.39637	0.0091175	0.63992	0.48122	0.10008
	HOXC11	D00460.003	389	471	-0.031094	0.11054	-0.059152	0.0023847	-0.039453	0.0024007	-0.041788	0.28409	-0.065976	0.090587	-0.043318	0.096255	-0.055584	0.0043158	0.46061	0.095165
	CLOCK	D00322.002	389	396	0.0062361	0.74899	-0.038676	0.047131	-0.025744	0.047612	0.034089	0.38229	-0.0027048	0.94475	-0.0019744	0.93957	-0.034156	0.079608	0.46155	0.10555
	NFIB	D00537.001	389	367	-0.010853	0.57761	0.014387	0.46041	0.010254	0.47101	-0.027029	0.48852	-0.011511	0.76803	-0.0081726	0.77566	-0.0092024	0.63681	0.50293	0.11164
	HOXA2	D00453.002	389	438	-0.024267	0.21304	-0.010518	0.58942	-0.0069735	0.59157	-0.045834	0.24	-0.069351	0.07523	-0.046323	0.075276	-0.0030361	0.87621	0.47622	0.10139
	ESRRB	D00375.003	390	426	0.0081401	0.6762	-0.029069	0.13575	-0.019178	0.14005	0.015182	0.69726	-0.053574	0.16954	-0.035902	0.16806	-0.036608	0.060254	0.48346	0.11201
	HEY1	D00432.003	391	359	-0.0033412	0.86389	-0.037935	0.051526	-0.024997	0.054437	0.0031472	0.93573	-0.0090689	0.81625	-0.0056417	0.82849	-0.035487	0.068555	0.47663	0.11311
	RHOXF1	D00621.003	391.5	76	0.1267	6.7098e-11	0.066507	0.00063526	0.04455	0.00060837	0.19615	3.8713e-07	0.14292	0.00023257	0.095514	0.00024488	0.052182	0.0073802	0.56392	0.17339
	TBX1	D00665.002	391.5	414	-0.018495	0.3426	-0.0035493	0.8555	-0.0025454	0.84472	-0.033242	0.39424	-0.071512	0.066557	-0.048721	0.061361	-0.0060618	0.75578	0.46062	0.098846
	HOXA1	D00451.002	391.5	443	-0.027508	0.15805	0.0049639	0.79896	0.0035158	0.78677	-0.047273	0.22555	-0.060574	0.12031	-0.040909	0.11622	0.0091082	0.64026	0.47611	0.099724
	TEAD3	D00678.001	392.5	349	-0.012386	0.52509	0.0070148	0.71891	0.0048638	0.70823	-0.022564	0.56312	0.028523	0.46479	0.018848	0.46921	0.00037861	0.9845	0.50308	0.11645
	ZNF75A	D00733.003	393.5	496	-0.055568	0.0043273	-0.074211	0.00013736	-0.050191	0.00011254	-0.087127	0.02531	-0.056215	0.14944	-0.038452	0.13983	-0.075922	9.5787e-05	0.45606	0.10111
	BSX	D00313.002	393.5	413	-0.021684	0.26584	-0.022121	0.25633	-0.015087	0.24572	-0.035594	0.36161	-0.038759	0.32048	-0.026414	0.31046	-0.020683	0.28854	0.47003	0.098081
	CDX2	D00316.003	394	388	-0.017115	0.37985	-0.044395	0.022671	-0.029725	0.022187	-0.019257	0.62168	-0.0011381	0.97674	-0.00031369	0.99039	-0.051613	0.0080512	0.50508	0.10651
	DLX2	D00335.003	394.5	383	-0.014944	0.44321	0.03561	0.067605	0.023817	0.068257	-0.034066	0.38261	-0.033192	0.39494	-0.024169	0.35796	0.036616	0.060204	0.51333	0.108
	FAM48A	D00757.001	395	421	-0.027217	0.16251	0.013274	0.49581	0.0086443	0.50597	-0.050211	0.19798	-0.075521	0.052648	-0.051434	0.048264	0.01575	0.419	0.48056	0.1031
	HOXA13	D00450.003	397	415	-0.01789	0.35864	-0.023167	0.23451	-0.015082	0.24585	-0.029229	0.45381	-0.064989	0.095529	-0.043279	0.096539	-0.02088	0.28397	0.46721	0.10001
	TFAP4	D00684.005	397	295	0.055862	0.0041253	-0.0081503	0.67582	-0.0054042	0.67755	0.11579	0.0029125	0.088527	0.023043	0.060143	0.020927	-0.011765	0.54608	0.51651	0.11189
	DPRX	D00341.003	398	139	0.075005	0.0001163	0.090768	3.0603e-06	0.061219	2.4719e-06	0.14196	0.00025626	0.11205	0.0039751	0.074997	0.0039788	0.083707	1.6898e-05	0.55679	0.12619
	MSC	D00523.003	399	447	-0.022147	0.25576	-0.06002	0.0020542	-0.040094	0.0020359	-0.017788	0.64853	-0.0041541	0.91524	-0.0026432	0.91916	-0.061096	0.0017031	0.46711	0.10076
	SHOX	D00634.001	400	365	-0.009861	0.61288	0.017676	0.36442	0.012113	0.35134	-0.020366	0.60176	-0.060451	0.12107	-0.041673	0.10955	0.021063	0.27979	0.48476	0.10392
	ZBTB49	D00713.003	400.5	289	0.010517	0.58947	0.029973	0.124	0.019902	0.12568	0.01599	0.68201	0.01524	0.69615	0.01013	0.69729	0.031879	0.10183	0.52201	0.11234
	CREB3L1	D00324.003	400.5	431	-0.030599	0.11633	0.0024059	0.90176	0.0015357	0.90594	-0.059446	0.12738	-0.096361	0.013333	-0.063775	0.01433	0.016298	0.40301	0.47258	0.10484
	ZNF232	D00724.003	401	454	-0.00025944	0.98938	-0.059272	0.0023359	-0.039719	0.002242	0.032114	0.41049	0.0008577	0.98247	0.00051667	0.98417	-0.066603	0.00062373	0.46209	0.09493
	NHLH1	D00542.005	402.5	390	0.0022325	0.9088	-0.066826	0.0005979	-0.044699	0.00058323	0.028989	0.45753	0.026061	0.50422	0.016727	0.52069	-0.051992	0.0075981	0.46847	0.10623
	LEF1	D00492.003	404	318	-0.0039483	0.83946	0.019466	0.31786	0.012998	0.31727	-0.0065781	0.86615	0.030541	0.43379	0.019486	0.45433	0.013276	0.49574	0.51036	0.11007
	EZH2	D00756.007	405.5	391	-0.020587	0.2908	0.047675	0.014385	0.031063	0.016842	-0.055903	0.15172	-0.066066	0.09015	-0.04498	0.084126	0.047438	0.014878	0.48576	0.112
	HOXD11	D00463.003	406	401	-0.0092773	0.63407	-0.016178	0.40647	-0.010597	0.41486	-0.004188	0.91455	-0.044181	0.25739	-0.029791	0.25265	-0.0062619	0.74799	0.47859	0.10135
	NKX2-3	D00543.005	406	417	-0.025243	0.19519	-0.034643	0.075407	-0.023269	0.073395	-0.034592	0.3753	0.0083554	0.83048	0.0070811	0.7857	-0.037761	0.052608	0.47799	0.10487
	EVX2	D00386.001	406.5	484	-0.042988	0.02734	-0.06248	0.0013327	-0.041691	0.0013371	-0.064046	0.10045	-0.091522	0.018777	-0.06199	0.017297	-0.05389	0.0056576	0.43651	0.093618
	ZNF238	D00725.004	407.5	369	0.015807	0.41733	-0.030186	0.12135	-0.020457	0.11548	0.032835	0.40005	0.0077021	0.84356	0.0061398	0.81362	-0.034915	0.073142	0.4854	0.1097
	FOXA2	D00762.001	408	423	-0.026392	0.17562	0.064125	0.00098948	0.042588	0.0010496	-0.071683	0.065909	-0.049298	0.20627	-0.033661	0.19617	0.054459	0.0051697	0.50281	0.10284
	E2F8	D00349.002	409	224	0.054469	0.0051616	-0.021786	0.2636	-0.015098	0.2454	0.10286	0.0082307	0.069612	0.074135	0.046813	0.072357	-0.020484	0.29322	0.53081	0.12572
	VAX1	D00701.001	410	472	-0.031759	0.10312	-0.010393	0.59386	-0.007166	0.58137	-0.060917	0.11822	-0.11344	0.0035464	-0.074826	0.0040623	-0.0060698	0.75547	0.46236	0.095648
	GCM2	D00418.003	410	437	-0.0069934	0.71973	-0.0321	0.099474	-0.021587	0.09672	0.011095	0.77619	-0.07682	0.048699	-0.050458	0.052686	-0.017268	0.3756	0.45297	0.099356
	HOXB5	D00457.003	410	479	-0.038492	0.048194	-0.045498	0.019512	-0.030196	0.020159	-0.06468	0.097117	-0.092123	0.018009	-0.061423	0.018347	-0.041556	0.032919	0.43905	0.093105
	SPIC	D00658.003	410	393	-0.028874	0.1384	-0.010847	0.57784	-0.0074389	0.56707	-0.043009	0.27025	0.0083281	0.83102	0.0058955	0.82091	-0.0034039	0.86136	0.47483	0.097775
	DMBX1	D00340.003	410.5	205	0.073929	0.00014566	0.061526	0.001579	0.041197	0.0015251	0.12491	0.0013137	0.063955	0.10093	0.042675	0.10128	0.060152	0.0020079	0.53937	0.12432
	ZBED1	D00712.002	411	433	-0.020934	0.28273	-0.015534	0.4254	-0.010682	0.41115	-0.044459	0.25441	-0.10425	0.0073968	-0.070165	0.0070557	-0.02409	0.2164	0.44718	0.10151
	HIC2	D00435.003	411	258	0.011381	0.55926	-0.0028556	0.88352	-0.0016176	0.90095	0.020303	0.60287	0.039332	0.31338	0.025755	0.32269	-0.00076477	0.9687	0.52549	0.12666
	MEIS1	D00508.004	411.5	414	0.011086	0.56947	-0.022926	0.23942	-0.015402	0.23597	0.037369	0.33815	-0.048085	0.21767	-0.031826	0.22169	-0.013472	0.48939	0.48197	0.10179
	HOMEZ	D00447.002	412.5	403	-0.017803	0.36098	-0.027434	0.15918	-0.017889	0.16871	-0.018087	0.64303	0.045145	0.24715	0.02969	0.25427	-0.025806	0.18541	0.48189	0.10479
	CEBPG	D00320.001	414	136	0.074561	0.00012767	0.047714	0.014306	0.031429	0.015597	0.10298	0.0081532	0.10077	0.0096381	0.067315	0.0097503	0.043067	0.027056	0.56823	0.16364
	SOX15	D00640.003	414	438	-0.024652	0.20586	-0.032271	0.097688	-0.021871	0.092404	-0.032679	0.40229	-0.0069807	0.85804	-0.0043363	0.86776	-0.037571	0.053808	0.47921	0.10117
	TEF	D00680.001	414	287	0.0069095	0.72295	-0.027279	0.16154	-0.018045	0.16502	0.021508	0.58153	0.025577	0.51218	0.017323	0.50596	-0.024478	0.20908	0.50831	0.11872
	ID4	D00474.003	414.5	296	-0.011095	0.56915	0.027234	0.16224	0.0185	0.15462	-0.024725	0.52634	0.043002	0.27032	0.029212	0.26203	0.029602	0.12873	0.50658	0.11744
	E2F7	D00348.003	415	293	0.027864	0.15274	-0.014297	0.46319	-0.0096063	0.45982	0.050849	0.19233	0.028411	0.46654	0.019652	0.4505	-0.012524	0.52049	0.4977	0.11832
	RARB	D00610.003	416	473	-0.053357	0.0061513	-0.055876	0.0041165	-0.037202	0.0042036	-0.086199	0.026916	-0.020932	0.5917	-0.013139	0.61393	-0.059203	0.0023638	0.47216	0.099749
	MEOX1	D00513.002	416.5	404	-0.020805	0.28571	0.027119	0.16402	0.017988	0.16633	-0.048969	0.20932	-0.041051	0.29268	-0.027466	0.29158	0.025447	0.19161	0.50409	0.10471
	HOXA10	D00448.002	416.5	431	-0.015511	0.42611	-0.032042	0.10008	-0.021236	0.10226	-0.0078448	0.8407	-0.045803	0.24032	-0.030081	0.24805	-0.026186	0.17902	0.45291	0.094186
	IRF9	D00480.002	418.5	434	-0.0090898	0.64094	-0.066937	0.00058545	-0.044512	0.00061521	0.0082438	0.83271	-0.022635	0.56189	-0.015629	0.54842	-0.061659	0.0015423	0.44246	0.10209
	VDR	D00704.001	419	239	0.012689	0.51498	0.040843	0.036044	0.027082	0.03718	0.023088	0.55408	0.09904	0.010962	0.064929	0.012661	0.043828	0.02446	0.53506	0.11909
	MEIS3	D00512.001	419	461	-0.0069168	0.72267	-0.045527	0.019435	-0.030406	0.019305	0.013523	0.72897	-0.13207	0.00067679	-0.088458	0.000682	-0.040607	0.03713	0.44562	0.093125
	ZBTB7B	D00715.002	423.5	431	-0.021896	0.2612	-0.030237	0.12072	-0.019819	0.12726	-0.038036	0.3296	-0.084003	0.031072	-0.056831	0.029088	-0.01994	0.30621	0.45733	0.10345
	OTX2	D00569.002	423.5	71	0.11187	8.5176e-09	0.086589	8.5444e-06	0.058243	7.4182e-06	0.17971	3.445e-06	0.16152	3.1023e-05	0.10869	3.0072e-05	0.077799	6.3946e-05	0.57955	0.15734
	HMX2	D00441.003	424	407	-0.011711	0.5479	-0.021795	0.2634	-0.014714	0.25757	-0.0040889	0.91656	-0.029258	0.45336	-0.018426	0.47927	-0.019545	0.31592	0.46376	0.10245
	FOXO1	D00404.002	426	442	-0.025125	0.19729	0.0051721	0.79072	0.0027844	0.83036	-0.04368	0.26283	-0.14176	0.00026162	-0.093413	0.00033478	0.0049478	0.7996	0.43313	0.090742
	FOXI1	D00397.003	429	456	-0.037898	0.051756	-0.030153	0.12176	-0.020344	0.1175	-0.064585	0.097611	-0.069982	0.072604	-0.04786	0.066098	-0.019165	0.32541	0.45185	0.10094
	GLI2	D00419.003	429	316	0.010996	0.57263	0.019883	0.3076	0.013238	0.3084	0.018696	0.63188	-0.0070235	0.85718	-0.0049358	0.84968	0.032068	0.099809	0.50387	0.12028
	TCF3	D00672.001	429.5	262	0.047766	0.014199	0.00051835	0.97878	0.00055415	0.96599	0.090207	0.020556	0.03724	0.33983	0.025288	0.33153	0.0077799	0.68976	0.50828	0.12765
	OLIG1	D00561.001	430	449	0.039659	0.041789	-0.062661	0.0012902	-0.041987	0.0012352	0.11575	0.0029216	-0.049811	0.20158	-0.032693	0.20935	-0.062049	0.0014391	0.4634	0.096788
	MYF6	D00530.003	430	438	-0.030324	0.11965	-0.054206	0.0053819	-0.036086	0.0054933	-0.045165	0.24694	0.015001	0.70069	0.011039	0.67165	-0.050854	0.0090306	0.48164	0.10293
	SCRT1	D00630.003	430.5	408	-0.027734	0.15467	-0.0084809	0.66346	-0.0053376	0.6813	-0.050771	0.19302	-0.061185	0.11661	-0.040001	0.12456	0.0043643	0.82282	0.4808	0.10505
	OTX1	D00568.001	432.5	92	0.11328	5.5179e-09	0.067227	0.00055401	0.044857	0.00055773	0.18546	1.6385e-06	0.14433	0.00020117	0.096432	0.00021367	0.059209	0.0023616	0.56503	0.15194
	POU2F3	D00590.001	434.5	408	-0.028193	0.14795	0.005254	0.78749	0.0033898	0.79423	-0.066035	0.090298	-0.11226	0.003907	-0.07527	0.0038489	0.0087247	0.6544	0.48883	0.10434
	NFIX	D00539.001	438.5	469	-0.035233	0.070565	-0.04642	0.017173	-0.030949	0.017255	-0.053336	0.17145	-0.082334	0.034586	-0.054516	0.036332	-0.051992	0.0075981	0.44277	0.096661
	PHF8	D00792.001	439.5	262	0.0047874	0.80597	0.070264	0.00030672	0.046774	0.00031946	-0.015102	0.69879	-0.0095566	0.80656	-0.007542	0.77211	0.069814	0.00033526	0.52771	0.12541
	EVX1	D00385.002	440.5	491	-0.044412	0.02262	-0.037883	0.051851	-0.025114	0.053317	-0.075436	0.052917	-0.10256	0.0084172	-0.068102	0.0089221	-0.034345	0.07795	0.44827	0.09427
	GLIS2	D00421.003	441	436	-0.0069185	0.72261	-0.039859	0.040765	-0.027141	0.036772	0.00040095	0.9918	-0.090159	0.020625	-0.060634	0.019899	-0.02296	0.23873	0.4707	0.11728
	TFEC	D00688.002	446.5	510	-0.060697	0.0018263	-0.098275	4.3152e-07	-0.065206	5.2436e-07	-0.083412	0.03228	-0.16834	1.3975e-05	-0.11303	1.4228e-05	-0.090512	3.2627e-06	0.38349	0.086662
	FOXK1	D00401.003	446.5	470	-0.032841	0.091899	-0.043861	0.024354	-0.029234	0.024494	-0.04856	0.21315	-0.11446	0.0032558	-0.076708	0.003231	-0.046869	0.016125	0.45557	0.096562
	FOXJ2	D00398.001	447	480	-0.034675	0.075133	0.0095055	0.62575	0.0067787	0.60196	-0.071558	0.066384	-0.15292	8.1025e-05	-0.10069	0.00011042	0.0068311	0.72597	0.45046	0.097202
	HOXC13	D00462.002	448	474	-0.032323	0.097144	-0.036491	0.061081	-0.024179	0.062836	-0.051167	0.18956	-0.10798	0.0055215	-0.071633	0.0059498	-0.033754	0.083215	0.44267	0.092921
	TEAD1	D00677.003	449.5	195	0.017873	0.35909	-0.0080519	0.67951	-0.0054183	0.67675	0.040427	0.30008	0.079289	0.041874	0.052325	0.044532	-0.0032258	0.86854	0.5465	0.12387
	NFKB1	D00540.002	451.5	460	-0.0455	0.019505	-0.061249	0.001658	-0.040841	0.0016755	-0.072012	0.064673	-0.043389	0.26604	-0.029501	0.25731	-0.046105	0.017942	0.46321	0.10142
	BHLHE41	D00312.002	453	440	-0.019307	0.32184	-0.032914	0.091178	-0.022266	0.08667	-0.026814	0.49198	-0.093216	0.016683	-0.06354	0.014694	-0.019165	0.32541	0.46822	0.10914
	MEIS2	D00510.003	455	315	0.0083234	0.66933	0.023639	0.22512	0.015517	0.23251	0.013543	0.72858	-0.092919	0.017035	-0.063511	0.014737	0.019734	0.31124	0.48727	0.10141
	HMX1	D00440.003	458.5	482	-0.038075	0.050672	-0.062128	0.0014192	-0.041534	0.0013947	-0.05269	0.1767	-0.087723	0.024322	-0.057923	0.026142	-0.059962	0.0020749	0.43213	0.092782
	TRIM28	D00821.001	461	459	-0.027867	0.1527	-0.062073	0.0014329	-0.046256	0.0014498	-0.031079	0.42574	-0.035002	0.36966	-0.02624	0.37215	-0.050805	0.0090971	0.45925	0.10132
	MYBL1	D00528.001	461.5	506	-0.044729	0.021671	-0.10383	9.2089e-08	-0.069081	1.0646e-07	-0.052575	0.17765	-0.085574	0.028047	-0.056185	0.030968	-0.10342	1.0359e-07	0.40958	0.088889
	VAX2	D00702.001	463.5	507	-0.047781	0.014169	-0.090676	3.1313e-06	-0.06054	3.1903e-06	-0.071381	0.067058	-0.17301	7.9507e-06	-0.11575	8.7967e-06	-0.086717	8.2852e-06	0.40285	0.088653
	DLX5	D00338.002	464	468	-0.027887	0.1524	-0.051649	0.0080073	-0.034316	0.008282	-0.04484	0.25035	-0.12887	0.00091401	-0.08546	0.0010329	-0.049905	0.010403	0.43778	0.094989
	MTF1	D00527.003	466	465	-0.023497	0.22791	-0.066123	0.00068297	-0.043801	0.00075125	-0.0265	0.49706	-0.076895	0.048479	-0.050933	0.050497	-0.064149	0.00098514	0.45205	0.099325
	FOXJ3	D00400.003	466.5	514	-0.06294	0.001227	-0.1262	7.9843e-11	-0.084125	9.6203e-11	-0.076335	0.050145	-0.17351	7.472e-06	-0.11643	7.7908e-06	-0.1156	2.6657e-09	0.37899	0.085383
	NKX2-8	D00544.005	469	487	-0.038397	0.048748	-0.065354	0.00078864	-0.043847	0.00074169	-0.048264	0.21596	-0.071389	0.067027	-0.047162	0.070166	-0.063188	0.0011734	0.42145	0.092548
	DLX3	D00336.001	471.75	451	-0.017876	0.35902	-0.039345	0.043437	-0.026037	0.045141	-0.020745	0.59501	-0.090678	0.019903	-0.060357	0.02048	-0.035294	0.070074	0.45091	0.094926
	DLX4	D00337.001	476	464	-0.04403	0.023811	-0.013957	0.47392	-0.0091181	0.48294	-0.083274	0.032568	-0.078134	0.04496	-0.053088	0.041504	-0.011387	0.55904	0.45941	0.097848
	SOX9	D00649.002	476.5	512	-0.057748	0.0030229	-0.0778	6.3928e-05	-0.051429	7.5864e-05	-0.088377	0.023276	-0.18761	1.2335e-06	-0.12445	1.7627e-06	-0.071555	0.00023689	0.39166	0.085789
	FOXO4	D00406.002	483.5	505	-0.048221	0.013303	-0.061018	0.0017265	-0.040478	0.0018421	-0.081619	0.036192	-0.14646	0.00016133	-0.096826	0.00020078	-0.058824	0.0025217	0.41607	0.090007
	GATA5	D00412.002	487	486	-0.043559	0.025354	-0.049815	0.010542	-0.033227	0.010571	-0.072291	0.063641	-0.095524	0.014161	-0.064725	0.012942	-0.055239	0.0045631	0.44889	0.095889
	HOXD12	D00464.001	495	430	-0.0078252	0.68805	-0.029937	0.12445	-0.019685	0.12987	0.0010041	0.97947	-0.056778	0.14541	-0.0368	0.15766	-0.020294	0.2977	0.47135	0.10221
	CENPB	D00321.003	496	513	-0.06597	0.00070281	-0.1295	2.5162e-11	-0.086804	2.4071e-11	-0.081774	0.035839	-0.16545	1.9658e-05	-0.11227	1.6246e-05	-0.11309	5.841e-09	0.39084	0.090519
	TCF7L2	D00819.002	498.5	496	-0.042911	0.027616	-0.07445	0.00013068	-0.04935	0.00014673	-0.059997	0.12389	-0.12001	0.0020282	-0.079739	0.0022117	-0.063378	0.0011337	0.42889	0.095838
	GLIS3	D00422.003	498.5	506	-0.043756	0.024697	-0.086947	7.8392e-06	-0.057898	8.3936e-06	-0.048748	0.21138	-0.20369	1.3315e-07	-0.13597	1.7777e-07	-0.077419	6.944e-05	0.39889	0.091974
	HES5	D00429.003	499	507	-0.042037	0.030945	-0.10557	5.5879e-08	-0.070577	5.625e-08	-0.04285	0.27202	-0.14738	0.00014655	-0.098524	0.00015481	-0.095037	1.0227e-06	0.40689	0.098467
HepG2-chr	BACH1	D00740.002	8	7	0.28745	8.5386e-44	0.32309	1.7171e-55	0.22085	3.2431e-55	0.14157	0.00078911	0.12256	0.003707	0.082465	0.0035523	0.30105	4.5567e-48	0.66977	0.17664
	JUN	D00777.002	9.5	3	0.33653	2.4654e-60	0.30553	1.5863e-49	0.20675	1.29e-48	0.19098	5.4349e-06	0.19102	5.4119e-06	0.12793	6.1085e-06	0.28405	9.1564e-43	0.73769	0.1937
	BATF	D00741.001	16	10	0.27047	8.7273e-39	0.27656	1.5288e-40	0.18706	4.0632e-40	0.14347	0.00066858	0.15577	0.00021792	0.10451	0.00022011	0.25434	2.3881e-34	0.67259	0.13859
	FOSL2	D00759.001	20.5	10	0.30004	9.6856e-48	0.25947	1.0016e-35	0.17593	1.1099e-35	0.20692	8.0183e-07	0.15944	0.00015346	0.10618	0.00017426	0.24429	9.699e-32	0.68001	0.16724
	MAFK	D00503.014	21.5	12	0.26602	1.5673e-37	0.28094	7.8112e-42	0.19164	5.1007e-42	0.12521	0.0030232	0.11355	0.0072008	0.076803	0.0066228	0.2673	6.8474e-38	0.66704	0.17372
		D00503.004	172	82	0.088446	2.8124e-05	0.13286	2.8465e-10	0.087948	4.5718e-10	0.067727	0.1097	0.078632	0.063194	0.053854	0.056919	0.12653	1.9281e-09	0.58902	0.091455
	FOS	D00760.003	23.5	3	0.36707	2.8363e-72	0.30358	6.9307e-49	0.20509	7.2223e-48	0.25203	1.5108e-09	0.21574	2.6023e-07	0.14578	2.551e-07	0.27938	2.2685e-41	0.72049	0.20527
	SIX5	D00806.003	24	58	0.15208	4.8514e-13	0.22405	7.7667e-27	0.15151	6.7469e-27	-0.063157	0.13586	-0.0092665	0.82696	-0.007034	0.80361	0.20601	7.4331e-23	0.59264	0.10151
	SP1	D00650.007	25.5	18	0.21113	5.9985e-24	0.23604	1.0974e-29	0.15878	2.239e-29	0.039125	0.35583	0.076461	0.070859	0.051905	0.066503	0.22127	3.3672e-26	0.63187	0.13061
		D00650.005	51	52	0.14396	7.9581e-12	0.20157	6.2713e-22	0.13472	1.3191e-21	-0.026668	0.5292	0.021117	0.61833	0.01553	0.58298	0.19668	6.1754e-21	0.59664	0.091141
	BCL3	D00743.001	25.5	22	0.22983	3.4434e-28	0.23851	2.7261e-30	0.16136	2.7612e-30	0.11944	0.0046875	0.11944	0.0046883	0.080023	0.0046689	0.23334	4.981e-29	0.62739	0.12305
	GABPA	D00409.004	28.5	37	0.17161	3.0623e-16	0.20017	1.2119e-21	0.13369	2.6645e-21	-0.017848	0.6737	0.027213	0.52082	0.017672	0.53214	0.18573	8.4062e-19	0.60875	0.10344
		D00409.003	200	260	0.042191	0.046061	0.037159	0.078961	0.024818	0.078597	0.032289	0.44612	0.025874	0.54154	0.017537	0.53527	0.033296	0.11549	0.53149	0.08601
	TBL1XR1	D00816.001	28.5	31	0.18724	4.3338e-19	0.18398	1.7874e-18	0.12351	2.0697e-18	0.098773	0.019501	0.12017	0.0044381	0.080945	0.0042141	0.17031	5.1343e-16	0.62334	0.11523
	JUND	D00776.005	30.5	2	0.35269	1.7322e-66	0.25034	2.6948e-33	0.1688	5.5376e-33	0.27871	1.9696e-11	0.23399	2.1726e-08	0.15675	2.9942e-08	0.22081	4.271e-26	0.74239	0.21688
	ATF1	D00737.001	30.5	8	0.268	4.3754e-38	0.27825	4.8882e-41	0.18817	1.4281e-40	0.14617	0.00052679	0.1513	0.00033081	0.10172	0.00032298	0.25526	1.3589e-34	0.69005	0.17853
	JUNB	D00775.001	31.5	5	0.33346	3.3198e-59	0.28173	4.5553e-42	0.19034	1.8275e-41	0.23479	1.9366e-08	0.18264	1.3916e-05	0.12308	1.3524e-05	0.2606	4.9114e-36	0.70199	0.18177
	RCOR1	D00798.001	32	13	0.23834	2.9962e-30	0.21518	7.8108e-25	0.14519	7.8138e-25	0.15659	0.00020171	0.17842	2.204e-05	0.12131	1.7975e-05	0.20406	1.9118e-22	0.66962	0.14403
	CEBPB	D00317.009	32.5	20	0.18609	7.1755e-19	0.17702	3.3796e-17	0.11968	2.2085e-17	0.18373	1.2344e-05	0.20318	1.2743e-06	0.13851	9.7494e-07	0.16586	2.9464e-15	0.66906	0.12634
		D00317.003	276	384	-0.0077233	0.71511	-0.022618	0.28504	-0.015063	0.2857	0.031863	0.45215	0.03216	0.44794	0.021987	0.43698	-0.021444	0.3108	0.50017	0.071171
	FEV	D00387.001	33	54	0.15807	5.5804e-14	0.17158	3.091e-16	0.11407	6.2324e-16	-0.032267	0.44643	0.021522	0.61162	0.013748	0.62696	0.17185	2.7802e-16	0.59486	0.10387
	NFYB	D00789.003	33.5	31	0.20639	6.1941e-23	0.28143	5.6013e-42	0.18874	8.2795e-41	0.0096455	0.82	0.041221	0.33064	0.028707	0.31017	0.27044	8.8755e-39	0.61584	0.11049
	IRF4	D00476.004	36	17	0.21412	1.338e-24	0.25102	1.7841e-33	0.17037	1.4376e-33	0.079224	0.061228	0.10461	0.013341	0.072154	0.010745	0.23893	2.1401e-30	0.64151	0.12468
		D00476.002	201	441	-0.047513	0.024658	-0.024426	0.24828	-0.016372	0.24592	-0.075002	0.076425	-0.0067545	0.8734	-0.0049886	0.86001	-0.027248	0.19776	0.49522	0.061287
	MTA3	D00783.001	36.5	24	0.20679	5.0981e-23	0.21265	2.7973e-24	0.14296	3.9725e-24	0.10667	0.011615	0.12296	0.0035945	0.081304	0.0040483	0.1978	3.6795e-21	0.62383	0.11803
	ELF1	D00356.010	36.5	38	0.15904	3.8895e-14	0.19428	1.8597e-20	0.12925	5.1831e-20	-0.027003	0.52405	0.041362	0.32899	0.027963	0.32287	0.18103	6.3136e-18	0.61225	0.10244
		D00356.005	58	60	0.15742	7.0717e-14	0.16592	2.8788e-15	0.10995	6.5618e-15	0.018175	0.66807	0.060657	0.15208	0.040107	0.15622	0.15442	2.1046e-13	0.62074	0.11475
	MEF2C	D00782.001	36.5	22	0.23025	2.738e-28	0.24272	2.4138e-31	0.16389	3.4526e-31	0.12261	0.0036909	0.11852	0.0050184	0.078874	0.005296	0.23245	8.1599e-29	0.62207	0.12444
	ETS1	D00378.009	37	29	0.18009	9.3986e-18	0.21348	1.8419e-24	0.143	3.8735e-24	-0.0041469	0.92207	0.035327	0.40448	0.023314	0.40981	0.20159	6.1958e-22	0.63016	0.10829
		D00378.007	101.5	108	0.14716	2.6965e-12	0.12561	2.5241e-09	0.084299	2.3085e-09	-0.020276	0.63239	0.057194	0.17691	0.037914	0.18012	0.12313	5.1737e-09	0.57344	0.10371
	CBX3	D00748.001	38	35	0.17517	7.2458e-17	0.19825	2.9886e-21	0.13182	9.417e-21	0.053695	0.20495	0.050223	0.23581	0.03399	0.2295	0.18148	5.2216e-18	0.63609	0.10346
	TAF1	D00813.009	38	26	0.18465	1.338e-18	0.22425	6.9597e-27	0.15167	5.983e-27	0.0046506	0.91264	0.025986	0.53979	0.017979	0.52502	0.215	8.5459e-25	0.60182	0.12677
	ETV2	D00380.002	38.5	87	0.14093	2.1761e-11	0.16726	1.7079e-15	0.11251	1.5385e-15	-0.051362	0.22535	-0.0026569	0.95002	-0.0017377	0.95102	0.156	1.191e-13	0.57102	0.0909
	NFE2	D00535.004	39	13	0.25579	9.7988e-35	0.19791	3.4951e-21	0.13302	4.1897e-21	0.17947	1.9693e-05	0.1825	1.4143e-05	0.12189	1.6395e-05	0.17589	5.3808e-17	0.65836	0.16153
		D00535.003	57.5	34	0.27453	5.9386e-40	0.1965	6.7275e-21	0.13215	7.5655e-21	0.20941	5.87e-07	0.088794	0.035833	0.059991	0.033933	0.17589	5.3918e-17	0.62899	0.15009
	ETV1	D00379.001	40	43	0.18126	5.7178e-18	0.18343	2.2623e-18	0.12262	3.6053e-18	-0.0062928	0.88199	0.028301	0.50428	0.019435	0.49203	0.17408	1.1271e-16	0.58873	0.1149
	STAT3	D00810.001	41	4	0.27656	1.5268e-40	0.20158	6.233e-22	0.13554	7.5574e-22	0.26132	3.5199e-10	0.23636	1.5474e-08	0.16194	1.0333e-08	0.18304	2.6794e-18	0.70924	0.19136
	THAP1	D00820.001	42	42	0.15477	1.8555e-13	0.21097	6.4908e-24	0.14275	4.6498e-24	-0.031134	0.46256	-0.029035	0.4933	-0.019563	0.48918	0.19781	3.6539e-21	0.56819	0.12506
	POU2F2	D00589.005	42.5	46	0.15042	8.7006e-13	0.21024	9.3539e-24	0.14105	1.5759e-23	0.0068091	0.87239	0.08542	0.043512	0.057727	0.041266	0.20697	4.6712e-23	0.61292	0.10397
		D00589.001	446.5	319	0.014003	0.5081	-0.026124	0.2169	-0.017461	0.2159	0.089218	0.034955	0.062246	0.14161	0.041448	0.14284	-0.023025	0.27647	0.51322	0.07135
	MEF2A	D00505.006	43.5	27	0.18195	4.2645e-18	0.22907	5.2168e-28	0.15444	7.0019e-28	0.088234	0.037022	0.11216	0.0079499	0.076437	0.0068858	0.21658	3.8276e-25	0.64422	0.10494
		D00505.003	264.5	324	0.049837	0.018435	0.018521	0.38137	0.0122	0.38722	-0.0063425	0.88106	0.0096473	0.81997	0.0057644	0.83852	0.012728	0.54748	0.53202	0.079177
	SPI1	D00655.006	44	54	0.14313	1.0517e-11	0.18125	5.74e-18	0.1216	6.8276e-18	-0.011662	0.78322	0.049209	0.24542	0.032317	0.25325	0.175	7.7432e-17	0.60478	0.10297
		D00655.002	137	195	0.059202	0.0051047	0.097622	3.7525e-06	0.065246	3.7607e-06	-0.046775	0.26958	0.011738	0.78184	0.0088486	0.75441	0.088277	2.9136e-05	0.53809	0.077495
	NFATC1	D00534.004	49	36	0.18811	2.9569e-19	0.19394	2.1721e-20	0.1309	1.7404e-20	0.10196	0.01588	0.10616	0.012026	0.072438	0.010441	0.18842	2.5854e-19	0.60395	0.11134
		D00534.003	285.5	273	0.01887	0.37246	0.087943	3.1239e-05	0.058776	3.1061e-05	-0.078369	0.064083	0.022978	0.58773	0.014581	0.60622	0.082925	8.6447e-05	0.52537	0.073421
	FOXP2	D00764.001	49.5	75	0.11165	1.2034e-07	0.17183	2.8034e-16	0.11476	4.1707e-16	-0.043098	0.30908	0.049941	0.23846	0.033965	0.22985	0.16405	5.8958e-15	0.59103	0.087423
	TFAP2C	D00683.007	50.5	30	0.19174	5.871e-20	0.20297	3.2101e-22	0.13637	4.2443e-22	0.11952	0.0046604	0.077006	0.068867	0.05086	0.072166	0.19355	2.5898e-20	0.62009	0.10353
		D00683.002	291	339	0.03842	0.06931	0.088566	2.7422e-05	0.059691	2.3321e-05	-0.087825	0.03791	-0.074106	0.080017	-0.049661	0.079143	0.086724	4.0202e-05	0.49676	0.069526
	ATF3	D00739.001	51	7	0.28053	1.0345e-41	0.27688	1.2327e-40	0.18626	8.6554e-40	0.19174	4.9795e-06	0.1865	9.0567e-06	0.12576	8.7492e-06	0.25972	8.5621e-36	0.68877	0.16816
	ELK1	D00360.007	52	63	0.14767	2.2581e-12	0.16169	1.4472e-14	0.10847	1.4987e-14	-0.045684	0.28092	0.017208	0.68477	0.011343	0.68842	0.15577	1.2937e-13	0.57121	0.1045
		D00360.004	98.5	87	0.15627	1.0779e-13	0.14137	1.8796e-11	0.093874	2.8699e-11	-0.029247	0.49014	0.053599	0.20576	0.034023	0.22906	0.13246	3.2201e-10	0.57808	0.1032
	STAT5A	D00811.001	52.5	28	0.19868	2.4441e-21	0.20691	4.7902e-23	0.13917	5.9901e-23	0.098957	0.019275	0.069473	0.10082	0.046186	0.10251	0.20675	5.1897e-23	0.60031	0.11606
	ETV5	D00383.002	58.5	87	0.14714	2.7083e-12	0.1385	4.7967e-11	0.091972	7.113e-11	0.03866	0.3616	0.025674	0.54467	0.016537	0.5588	0.13654	8.9819e-11	0.58953	0.11207
	FLI1	D00389.005	59	69	0.15314	3.3266e-13	0.1531	3.3727e-13	0.10249	3.7651e-13	-0.034699	0.41289	0.015495	0.7147	0.0089127	0.75269	0.14705	2.8005e-12	0.58933	0.10564
	SRF	D00660.007	60	82	0.14935	1.2665e-12	0.22002	6.4745e-26	0.1493	3.6623e-26	-0.037575	0.37524	0.022443	0.59646	0.011882	0.67445	0.20421	1.7742e-22	0.58415	0.089504
		D00660.005	257.5	282	0.02544	0.22917	0.03913	0.064313	0.026172	0.063611	0.0068424	0.87177	0.022363	0.59777	0.014805	0.60068	0.029726	0.15998	0.52522	0.071442
	ELF5	D00359.004	60.5	64	0.14384	8.2966e-12	0.15842	4.9022e-14	0.10489	1.0569e-13	-0.012765	0.76331	0.039175	0.35522	0.024436	0.38764	0.15174	5.4742e-13	0.6068	0.10655
	FOXM1	D00763.001	62	80	0.13796	5.7097e-11	0.1438	8.393e-12	0.096238	9.0598e-12	0.047044	0.26682	0.068157	0.10746	0.045108	0.11077	0.13857	4.6857e-11	0.58199	0.10148
	CHD2	D00751.005	62.5	44	0.16698	1.9081e-15	0.18195	4.2637e-18	0.12216	4.952e-18	0.02513	0.55323	0.067987	0.10834	0.046513	0.10019	0.17186	2.7632e-16	0.58448	0.11602
	ELK4	D00363.003	62.5	73	0.13927	3.7332e-11	0.14914	1.3596e-12	0.09969	1.6022e-12	-0.0304	0.47318	0.042802	0.31241	0.026398	0.35068	0.13967	3.2826e-11	0.59607	0.10806
		D00363.004	81	103	0.14277	1.1841e-11	0.12952	7.9014e-10	0.085574	1.3205e-09	-0.0086561	0.83819	0.037634	0.37448	0.02309	0.41433	0.13184	3.8936e-10	0.60084	0.09981
	TBP	D00817.001	66.5	68	0.1315	4.3288e-10	0.16182	1.3787e-14	0.10839	1.5648e-14	-0.001289	0.97574	0.045278	0.28522	0.031624	0.26356	0.15824	5.2403e-14	0.5817	0.098573
	IKZF1	D00774.001	67	104	0.11072	1.5311e-07	0.14399	7.8743e-12	0.096893	6.5505e-12	-0.013926	0.74251	-0.00073277	0.98621	0.0012055	0.96601	0.13455	1.6807e-10	0.56371	0.087212
	SMARCB1	D00807.001	67.5	56	0.16743	1.5995e-15	0.17234	2.2856e-16	0.11568	2.4258e-16	0.077477	0.06718	0.039402	0.35244	0.027251	0.33534	0.16874	9.5495e-16	0.58738	0.10304
	EGR1	D00351.009	68.5	126	0.10611	4.9364e-07	0.15333	3.1164e-13	0.10221	4.3617e-13	-0.034526	0.41524	0.018675	0.65952	0.011779	0.6771	0.1502	9.4175e-13	0.56855	0.08194
		D00351.006	311.5	336	0.0079095	0.70855	-0.0016514	0.93779	-0.0010314	0.94173	0.0047583	0.91062	0.061484	0.14656	0.04116	0.14564	-0.010063	0.63437	0.51463	0.06619
		D00351.001	426.5	454	0.020995	0.32103	-0.028118	0.18381	-0.019214	0.17328	-0.05937	0.16098	-0.046307	0.2744	-0.030284	0.28433	-0.024834	0.24047	0.48041	0.06564
	POU2F1	D00587.002	73.5	106	0.11812	2.1216e-08	0.20044	1.0664e-21	0.13394	2.2505e-21	-0.035135	0.40704	0.0479	0.25821	0.03081	0.27606	0.19691	5.5501e-21	0.57352	0.086434
	ELF3	D00357.002	75	78	0.13166	4.1215e-10	0.14259	1.2561e-11	0.094627	1.9938e-11	0.0026438	0.95027	0.082247	0.051952	0.053772	0.057304	0.1379	5.82e-11	0.60938	0.096626
	MAFF	D00501.004	78.5	76	0.12679	1.7811e-09	0.14513	5.3681e-12	0.098165	3.4706e-12	0.043632	0.30312	0.060064	0.15613	0.040729	0.14989	0.14593	4.0909e-12	0.58906	0.10347
		D00501.003	188.5	134	0.07095	0.00078697	0.04259	0.044039	0.028276	0.04507	0.096154	0.022992	0.099221	0.018953	0.066737	0.018307	0.046712	0.027187	0.56593	0.086358
	POU1F1	D00586.004	79	42	0.1379	5.8182e-11	0.1835	2.1964e-18	0.12243	4.0762e-18	0.049538	0.24227	0.11294	0.0075236	0.073732	0.0091431	0.17724	3.08e-17	0.62449	0.089248
	MYC	D00785.001	79	105	0.1081	2.9969e-07	0.14955	1.1788e-12	0.099929	1.4181e-12	-0.024062	0.57024	-0.03946	0.35173	-0.027341	0.33375	0.14305	1.0808e-11	0.55313	0.087199
	RUNX3	D00624.009	80	74	0.12954	7.857e-10	0.12189	7.3713e-09	0.081619	7.2714e-09	0.074972	0.076543	0.085446	0.043447	0.056958	0.044047	0.10347	9.4206e-07	0.59263	0.095146
		D00624.007	332	380	0.014825	0.4835	-0.0072146	0.73313	-0.0045916	0.74486	0.014786	0.72722	-0.0065363	0.87746	-0.0033535	0.90563	-0.010946	0.60494	0.48476	0.073295
	ETV6	D00384.002	80.5	185	0.10055	1.8989e-06	0.081863	0.00010648	0.054585	0.00010946	-0.026581	0.53055	0.035348	0.40421	0.02375	0.40111	0.069948	0.00093372	0.55312	0.10114
	ETV4	D00382.003	81	56	0.15153	5.9022e-13	0.13106	4.9472e-10	0.087193	6.4269e-10	0.030611	0.47011	0.093761	0.026642	0.060704	0.031871	0.1153	4.5644e-08	0.62022	0.12633
	LHX2	D00493.003	83	49	0.13655	8.953e-11	0.18932	1.7332e-19	0.12641	3.2896e-19	0.060988	0.14985	0.093005	0.027893	0.061627	0.029356	0.18194	4.2784e-18	0.6012	0.091558
	TFAP2A	D00681.004	85	75	0.15774	6.305e-14	0.18527	1.0238e-18	0.12351	2.0671e-18	0.064589	0.12719	0.025774	0.54311	0.017268	0.54155	0.17858	1.767e-17	0.58674	0.093342
		D00681.002	384.5	386	0.003141	0.88199	0.0010546	0.96025	0.0009505	0.94629	-0.067801	0.10931	-0.033888	0.42391	-0.022885	0.41849	0.01653	0.43466	0.47833	0.067939
	ELK3	D00361.001	85.5	116	0.10103	1.6954e-06	0.12292	5.4918e-09	0.082352	5.3301e-09	-0.018063	0.67001	0.027908	0.51022	0.016928	0.54954	0.11576	4.0344e-08	0.57029	0.10465
	GTF2B	D00767.001	89.5	93	0.096878	4.4481e-06	0.14749	2.4078e-12	0.098433	3.0317e-12	-0.04849	0.25239	0.046519	0.27221	0.031393	0.26706	0.1341	1.9357e-10	0.59377	0.083829
	GMEB2	D00423.005	93	91	0.095333	6.3099e-06	0.13471	1.5972e-10	0.090317	1.5448e-10	0.032486	0.44335	0.1031	0.01474	0.069847	0.013538	0.12739	1.4914e-09	0.58848	0.089969
	NFAT5	D00533.003	94	91	0.096819	4.5088e-06	0.21246	3.083e-24	0.14434	1.459e-24	-0.082342	0.051683	0.014059	0.74014	0.0074956	0.79101	0.20317	2.924e-22	0.59716	0.090059
	ARID3A	D00736.002	96.5	33	0.16778	1.3929e-15	0.21328	2.0414e-24	0.14283	4.3639e-24	0.045483	0.28304	0.0881	0.03731	0.06119	0.030521	0.20586	8.0192e-23	0.63122	0.11202
	PAX5	D00574.006	97.5	84	0.13297	2.7487e-10	0.17501	7.7155e-17	0.11771	7.2674e-17	0.020789	0.62381	0.060045	0.15626	0.039652	0.16097	0.1645	4.972e-15	0.57659	0.091201
		D00574.002	368.5	281	0.024393	0.24892	-0.022627	0.28484	-0.015127	0.28367	0.081091	0.05535	0.042902	0.31128	0.029739	0.29309	-0.024821	0.24072	0.49271	0.08065
	ERF	D00370.003	98.5	120	0.089355	2.3227e-05	0.12025	1.1736e-08	0.080452	1.1851e-08	-0.020475	0.62906	0.03533	0.40445	0.023552	0.40506	0.11197	1.1057e-07	0.57172	0.09036
	SPIB	D00656.001	99	97	0.10479	6.8414e-07	0.13247	3.2077e-10	0.088099	4.2721e-10	0.014149	0.73854	0.029654	0.48411	0.019204	0.49719	0.13231	3.3698e-10	0.57598	0.092297
	GTF2F1	D00768.001	100.5	118	0.10144	1.5351e-06	0.12105	9.355e-09	0.081133	8.9176e-09	-0.011334	0.78917	0.013896	0.74305	0.0096181	0.73384	0.11756	2.4734e-08	0.57871	0.094938
	TBX19	D00664.002	102.5	88	0.087269	3.593e-05	0.17828	2.0007e-17	0.12048	1.3603e-17	-0.050662	0.23173	0.053262	0.20863	0.036715	0.19429	0.16585	2.9553e-15	0.59849	0.090466
	BCLAF1	D00744.001	104	175	0.08367	7.4577e-05	0.10297	1.0641e-06	0.0689	1.044e-06	-0.030351	0.4739	-0.01605	0.70495	-0.011356	0.68808	0.094755	7.1826e-06	0.54429	0.078854
	E2F6	D00754.003	104	174	0.0727	0.00058095	0.10111	1.6615e-06	0.06748	1.7311e-06	-0.0079861	0.85056	0.04558	0.28202	0.032175	0.25533	0.098773	2.8762e-06	0.51777	0.071366
	REST	D00799.001	104.5	108	0.087262	3.5981e-05	0.16818	1.1937e-15	0.113	1.1633e-15	-0.062023	0.14305	0.044758	0.29079	0.029169	0.30245	0.16628	2.5008e-15	0.58939	0.084097
	USF2	D00823.002	106.5	132	0.097618	3.7554e-06	0.13522	1.3636e-10	0.091181	1.0324e-10	0.043835	0.30087	0.021301	0.61528	0.013863	0.62407	0.12428	3.7203e-09	0.51595	0.075128
	SP2	D00809.002	107.5	83	0.14771	2.232e-12	0.14547	4.7962e-12	0.097115	5.8692e-12	0.019142	0.65155	0.0070428	0.86804	0.0053925	0.84881	0.13387	2.0785e-10	0.5834	0.11063
	EP300	D00755.003	108	107	0.10795	3.1122e-07	0.16299	8.8319e-15	0.1102	5.7081e-15	-0.025014	0.55507	-0.0012542	0.9764	-0.00050655	0.98571	0.1531	3.3755e-13	0.55963	0.086846
		D00755.005	146.5	225	0.029516	0.16295	0.062986	0.0028856	0.042311	0.0027113	0.0089464	0.83285	0.039792	0.34769	0.026744	0.3444	0.058334	0.0057938	0.52333	0.068598
	NKX6-1	D00549.002	108	71	0.12128	8.766e-09	0.17068	4.44e-16	0.11477	4.158e-16	0.034829	0.41114	0.073465	0.082667	0.048302	0.087707	0.16072	2.0855e-14	0.61428	0.093062
	KDM5A	D00779.001	110.5	127	0.090364	1.8744e-05	0.11388	6.6828e-08	0.075966	7.2858e-08	-0.01978	0.64075	0.0075573	0.8585	0.0033599	0.90545	0.11264	9.2814e-08	0.57265	0.102
	SP3	D00651.003	113	112	0.0813	0.00011879	0.12428	3.7185e-09	0.083527	3.2233e-09	-0.022349	0.598	0.051243	0.22642	0.035811	0.2055	0.11934	1.5107e-08	0.57277	0.088534
	SP4	D00652.004	114.5	301	0.087163	3.6727e-05	0.11472	5.341e-08	0.076693	5.4656e-08	-0.066033	0.11889	-0.018211	0.66746	-0.011516	0.68391	0.1151	4.8192e-08	0.5201	0.068997
		D00652.003	166.5	243	0.072523	0.00059921	0.066495	0.001655	0.043888	0.0018678	-0.026221	0.53614	0.010317	0.8077	0.0077008	0.78543	0.063681	0.0025899	0.50227	0.074102
	DRGX	D00342.003	114.5	180	0.052085	0.013771	0.17656	4.091e-17	0.11751	8.1851e-17	-0.060161	0.15546	-0.014846	0.72615	-0.0095604	0.73537	0.17033	5.0982e-16	0.56044	0.073911
	ZNF217	D00827.001	115	88	0.11863	1.8406e-08	0.1367	8.5239e-11	0.09171	8.0448e-11	0.055555	0.18966	0.07244	0.087058	0.048847	0.084188	0.13745	6.708e-11	0.58119	0.094782
	NR2F2	D00790.001	116.5	161	0.091296	1.5346e-05	0.14322	1.0208e-11	0.095111	1.5752e-11	-0.021071	0.6191	0.032811	0.43879	0.021634	0.44437	0.13568	1.1801e-10	0.55237	0.080103
	NR2C2	D00552.006	119.5	168	0.060436	0.0042525	0.12124	8.8808e-09	0.080604	1.1641e-08	-0.026163	0.53704	0.050041	0.23751	0.032766	0.24698	0.11847	1.9242e-08	0.53291	0.068586
		D00552.002	321	289	0.01351	0.52314	0.042721	0.043392	0.028131	0.046181	-0.035264	0.40532	0.026525	0.53142	0.016832	0.55181	0.036207	0.086948	0.49709	0.061409
	RXRA	D00626.009	119.5	132	0.084322	6.5477e-05	0.15705	8.102e-14	0.10519	8.9594e-14	-0.085251	0.043929	-0.032337	0.44543	-0.021756	0.44181	0.14304	1.0813e-11	0.55488	0.082726
		D00626.005	341.5	372	-0.015102	0.47539	0.0049492	0.81506	0.0035743	0.80002	-0.038031	0.36946	0.020902	0.62191	0.015254	0.58969	0.011398	0.5901	0.46631	0.056807
	CUX1	D00329.002	120.5	154	0.066079	0.0017702	0.12565	2.4932e-09	0.08392	2.7201e-09	-0.023846	0.5737	0.037749	0.37303	0.026603	0.34695	0.11623	3.5515e-08	0.56036	0.079798
	YY1	D00710.007	120.5	380	0.029417	0.16437	0.078382	0.00020722	0.052537	0.00019655	-0.094193	0.025948	-0.055077	0.19351	-0.036856	0.19258	0.078687	0.00019568	0.50065	0.06691
		D00710.002	284	412	-0.0015728	0.94075	-0.0080696	0.70293	-0.0054633	0.69861	-0.069003	0.10315	-0.060579	0.15261	-0.040377	0.15345	-0.0060448	0.77512	0.49043	0.071883
	SMC3	D00808.004	122.5	124	0.078797	0.00019168	0.16471	4.5885e-15	0.11048	4.8763e-15	-0.04174	0.32458	-0.0055205	0.89638	-0.0028662	0.91929	0.15087	7.4341e-13	0.56889	0.083119
	MGA	D00517.002	123	151	0.03686	0.081407	0.17865	1.7175e-17	0.1191	3.1526e-17	-0.034379	0.41722	0.01719	0.68507	0.011343	0.68842	0.17076	4.2912e-16	0.56491	0.081363
	FOXC2	D00393.003	123	186	0.037146	0.079069	0.081098	0.00012354	0.054351	0.00011714	-0.0013074	0.9754	0.045701	0.28073	0.03065	0.27856	0.079801	0.00015846	0.54815	0.07235
	BRCA1	D00747.001	123.5	121	0.095257	6.4195e-06	0.068936	0.001107	0.046349	0.0010207	0.088986	0.035432	0.1267	0.0026916	0.086955	0.0021115	0.049844	0.018419	0.5529	0.083952
	MXI1	D00784.004	129.5	350	0.016139	0.44561	0.047663	0.024208	0.031533	0.025428	-0.056953	0.17874	-0.04485	0.28981	-0.030143	0.28658	0.045375	0.031912	0.48977	0.068627
	POU5F1	D00795.001	131	114	0.048084	0.022981	0.12307	5.2613e-09	0.08284	4.3299e-09	0.0033978	0.93611	0.080602	0.056843	0.054003	0.056243	0.12406	3.9627e-09	0.54575	0.073244
	ERG	D00371.003	131.5	138	0.12468	3.3115e-09	0.097912	3.51e-06	0.064597	4.6916e-06	0.010938	0.79639	0.060005	0.15654	0.039684	0.16063	0.090049	2.0045e-05	0.58339	0.11554
	FOXD2	D00394.003	133.5	180	0.029866	0.15801	0.085092	5.607e-05	0.057202	5.034e-05	-0.0041334	0.92232	0.090588	0.032242	0.060588	0.032197	0.089408	2.2966e-05	0.53716	0.070405
	MAX	D00504.005	134	202	0.07099	0.00078158	0.089771	2.1268e-05	0.06006	2.0754e-05	0.021406	0.61353	0.014404	0.73399	0.0086178	0.76062	0.085838	4.8195e-05	0.53522	0.075783
		D00504.002	206.5	277	0.055294	0.0089175	0.057739	0.0063139	0.038235	0.0067315	0.0012454	0.97656	-0.02148	0.61232	-0.014556	0.60685	0.052971	0.01224	0.50462	0.064279
	SETDB1	D00802.001	134	269	0.0506	0.016717	0.094919	6.9233e-06	0.063487	6.8131e-06	-0.050989	0.22874	-0.01851	0.66234	-0.013042	0.64474	0.094096	8.3173e-06	0.50091	0.072859
	PRDM4	D00601.003	134.5	152	0.091918	1.3414e-05	0.12691	1.7234e-09	0.084809	1.8481e-09	-0.031232	0.46116	0.0056159	0.8946	0.0031804	0.91048	0.11621	3.5773e-08	0.54607	0.081241
	PAX9	D00577.002	136.5	122	0.10685	4.0968e-07	0.11408	6.3367e-08	0.076247	6.5243e-08	0.01199	0.77729	0.064599	0.12713	0.043615	0.12309	0.095431	6.1725e-06	0.58559	0.10053
	USF1	D00700.006	137	162	0.097869	3.545e-06	0.13369	2.2006e-10	0.089693	2.0599e-10	0.033264	0.4325	0.026325	0.53452	0.017915	0.5265	0.12205	7.0575e-09	0.50634	0.074832
		D00700.001	331	362	0.062658	0.0030355	0.0076084	0.71916	0.0054609	0.69874	0.043742	0.30189	0.076345	0.071289	0.051688	0.067653	0.0049187	0.81618	0.50055	0.06788
	ZNF143	D00723.006	137	143	0.082397	9.5918e-05	0.12854	1.061e-09	0.085832	1.1784e-09	-0.046209	0.27542	-0.0041813	0.92142	-0.0015197	0.95715	0.11891	1.7051e-08	0.56397	0.081064
		D00723.003	185.5	187	0.062849	0.0029471	0.096861	4.4659e-06	0.064915	4.2129e-06	-0.029983	0.47928	0.035194	0.40627	0.024802	0.38058	0.084035	6.9345e-05	0.53645	0.077979
	GBX1	D00413.003	137.5	139	0.094729	7.2243e-06	0.15615	1.1257e-13	0.10484	1.0817e-13	-0.045038	0.28778	0.049245	0.24507	0.035151	0.21398	0.14284	1.158e-11	0.56499	0.080223
	ZNF274	D00829.002	137.5	145	0.092947	1.0716e-05	0.15695	8.4093e-14	0.10437	1.3968e-13	-0.038955	0.35793	7.203e-05	0.99864	0.00035266	0.99005	0.1493	1.2847e-12	0.56369	0.08083
	POU3F2	D00592.003	139	83	0.10533	5.9895e-07	0.14455	6.5401e-12	0.097222	5.565e-12	0.046808	0.26924	0.073891	0.080899	0.047975	0.089875	0.1406	2.4196e-11	0.59544	0.091224
	TBX20	D00666.002	139.5	97	0.070869	0.00079799	0.14131	1.922e-11	0.094664	1.9577e-11	-0.034628	0.41386	-0.0028795	0.94584	-0.0028598	0.91947	0.1283	1.1397e-09	0.58118	0.088625
	CEBPD	D00318.004	143.5	404	-0.007577	0.72027	0.024324	0.25026	0.016228	0.25009	-0.019862	0.63936	-0.020687	0.6255	-0.014863	0.59927	0.026382	0.21238	0.48899	0.063864
		D00318.001	342	435	-0.017468	0.40904	-0.053444	0.011486	-0.035666	0.011479	0.039186	0.35509	-0.0048823	0.90831	-0.0048988	0.8625	-0.053868	0.010845	0.48229	0.06499
	POU4F2	D00596.005	144	119	0.065411	0.0019704	0.16224	1.177e-14	0.10833	1.6198e-14	0.041929	0.3224	0.066155	0.11821	0.044089	0.11907	0.15714	7.8466e-14	0.56841	0.078822
	ZNF784	D00734.003	144.5	197	0.04887	0.020833	0.11307	8.2783e-08	0.07601	7.1718e-08	0.022518	0.59523	0.032118	0.44853	0.021623	0.44464	0.10838	2.7865e-07	0.52672	0.070582
	VENTX	D00705.003	145.5	76	0.08278	8.896e-05	0.14645	3.4272e-12	0.098251	3.3249e-12	-0.018682	0.6594	0.082941	0.049999	0.058895	0.037333	0.13702	7.6959e-11	0.58654	0.089955
	PRDM1	D00600.004	146.5	69	0.12374	4.3422e-09	0.080446	0.00014008	0.053879	0.00013423	0.15765	0.00018223	0.13217	0.0017383	0.089307	0.0015925	0.08939	2.3056e-05	0.60074	0.087242
		D00600.001	431	432	-0.0049892	0.81359	-0.025769	0.22321	-0.017412	0.2172	0.041557	0.32671	-0.010842	0.79813	-0.0068611	0.80835	-0.018542	0.38082	0.49023	0.064435
	ARX	D00295.002	146.5	75	0.10018	2.0686e-06	0.19364	2.4841e-20	0.1305	2.2618e-20	0.00025928	0.99512	0.072545	0.086602	0.049135	0.082371	0.17903	1.4628e-17	0.62488	0.0951
	DBP	D00331.006	147	133	0.045695	0.030719	0.11065	1.56e-07	0.074007	1.5782e-07	0.099443	0.018687	0.062653	0.13902	0.042642	0.13208	0.097033	4.294e-06	0.55626	0.073736
	PROX1	D00603.003	148.5	141	0.076454	0.00029633	0.12413	3.8761e-09	0.082821	4.3641e-09	-0.005911	0.8891	0.037189	0.38016	0.025757	0.36251	0.12047	1.1006e-08	0.56486	0.081507
	PBX3	D00791.001	148.5	163	0.077066	0.00026472	0.096343	5.0236e-06	0.064387	5.0365e-06	0.033101	0.43475	0.051232	0.22652	0.035324	0.21173	0.098575	3.0118e-06	0.55033	0.0713
	ETV3	D00381.003	149	148	0.0667	0.0016009	0.069593	0.00099148	0.046347	0.0010207	0.019241	0.64988	0.059881	0.1574	0.038947	0.16855	0.05297	0.012241	0.56299	0.10239
	MYBL2	D00529.004	149.5	489	-0.018212	0.38935	0.037887	0.073263	0.025518	0.070526	-0.10116	0.016733	-0.061891	0.1439	-0.04039	0.15332	0.048067	0.02303	0.46335	0.058473
		D00529.001	406.5	438	-0.003323	0.87521	-0.024417	0.24845	-0.016214	0.25051	-0.0087588	0.8363	-0.050052	0.23741	-0.032746	0.24699	-0.025021	0.23694	0.49397	0.068505
	PML	D00793.002	152	239	0.051186	0.015493	0.1114	1.2817e-07	0.074945	1.0869e-07	-0.062085	0.14265	-0.008447	0.84205	-0.0053797	0.84916	0.11333	7.74e-08	0.53571	0.073445
	HNF1A	D00443.001	153.5	133	0.11001	1.8387e-07	0.12424	3.7644e-09	0.083766	2.9075e-09	0.027595	0.51498	-0.013165	0.75612	-0.0086627	0.75941	0.10439	7.5307e-07	0.52608	0.082544
	E2F4	D00347.005	157	157	0.089815	2.107e-05	0.10299	1.0593e-06	0.068379	1.2589e-06	-0.012107	0.77518	-0.0011244	0.97884	-0.00083357	0.97649	0.10593	5.1517e-07	0.5596	0.080597
		D00347.003	373	356	0.0074009	0.72651	-0.021226	0.31575	-0.014147	0.31603	0.027101	0.52254	0.0002886	0.99457	-0.00083357	0.97649	-0.018111	0.39199	0.54666	0.081621
	SOX7	D00647.002	157.5	105	0.007572	0.72045	0.12769	1.3678e-09	0.08571	1.2438e-09	0.10675	0.011556	0.073498	0.082531	0.049763	0.078526	0.12651	1.9394e-09	0.55003	0.07737
	MSX1	D00524.002	157.5	141	0.064135	0.0024124	0.14916	1.3507e-12	0.099783	1.528e-12	-0.0049728	0.90661	0.044522	0.29335	0.028874	0.30737	0.14707	2.7731e-12	0.57014	0.082087
	DUXA	D00343.003	157.5	115	0.093132	1.0289e-05	0.15152	5.921e-13	0.10232	4.1212e-13	-0.03058	0.47057	0.035427	0.40316	0.025232	0.37239	0.14775	2.1973e-12	0.5444	0.084592
	EGR2	D00353.005	159	271	0.053943	0.010736	0.09566	5.8632e-06	0.075338	5.9529e-06	-0.037685	0.37383	-0.0066153	0.87599	-0.0044224	0.89319	0.089849	2.0919e-05	0.52284	0.072825
	SIN3AK20	D00803.002	160	351	0.021901	0.30059	0.027773	0.18926	0.018564	0.18828	-0.021867	0.60592	-0.051493	0.22416	-0.034163	0.22713	0.035092	0.097126	0.49746	0.065009
	FOSL1	D00758.001	160.5	302	0.046918	0.026517	0.099409	2.4807e-06	0.066136	2.7699e-06	-0.026817	0.52692	-0.018119	0.66904	-0.011317	0.68908	0.092548	1.1694e-05	0.51356	0.071321
	CREB3	D00326.002	161	164	0.10107	1.6794e-06	0.08859	2.7285e-05	0.059202	2.719e-05	0.032763	0.43947	0.065888	0.11971	0.044076	0.11918	0.083369	7.918e-05	0.53472	0.10343
	SAP30	D00801.001	161.5	154	0.063939	0.0024875	0.13424	1.8548e-10	0.089159	2.6336e-10	-0.08774	0.038098	0.0092526	0.82721	0.0061363	0.82826	0.12741	1.4845e-09	0.54767	0.081552
	POU3F1	D00591.002	162.5	112	0.079456	0.0001692	0.14303	1.0856e-11	0.096172	9.3689e-12	-0.02887	0.49575	0.059598	0.15938	0.040441	0.1528	0.14596	4.056e-12	0.57354	0.086105
	EBF1	D00350.005	162.5	138	0.083282	8.0545e-05	0.10572	5.4371e-07	0.070841	5.1494e-07	0.028881	0.49559	0.079236	0.061188	0.054034	0.056097	0.098791	2.8646e-06	0.55722	0.077693
		D00350.002	315	292	0.028973	0.17083	0.031818	0.13256	0.021228	0.13245	-0.0033612	0.9368	0.073837	0.081121	0.051629	0.06796	0.021887	0.30089	0.51561	0.078612
	CART1	D00314.001	163.5	114	0.061088	0.0038559	0.11545	4.385e-08	0.078353	2.8081e-08	0.080926	0.055849	0.09591	0.023343	0.067872	0.016419	0.10484	6.7541e-07	0.61531	0.085045
	ESX1	D00377.001	165.5	147	0.053786	0.010966	0.099907	2.2076e-06	0.066664	2.3057e-06	0.04529	0.28509	0.098308	0.020086	0.066821	0.018163	0.096802	4.526e-06	0.56061	0.071641
	POU3F4	D00594.002	167.5	221	0.0771	0.00026309	0.13168	4.0897e-10	0.088414	3.7034e-10	-0.01615	0.7032	0.033025	0.43582	0.023007	0.41602	0.12536	2.716e-09	0.5259	0.075008
	MSX2	D00525.002	167.5	155	0.064888	0.0021416	0.13242	3.2588e-10	0.08869	3.2644e-10	0.027503	0.51639	0.015949	0.70672	0.011561	0.68275	0.12226	6.64e-09	0.55997	0.079446
	ZNF410	D00728.002	167.5	460	-0.0030062	0.88702	0.069967	0.00093063	0.046268	0.0010414	-0.11186	0.0081177	-0.035996	0.39565	-0.025161	0.37373	0.07444	0.00042681	0.47607	0.058744
	SOX21	D00644.003	168.5	124	0.060734	0.0040669	0.1348	1.5569e-10	0.091017	1.1138e-10	-0.039339	0.35321	0.028297	0.50435	0.019537	0.48975	0.13477	1.5721e-10	0.57519	0.083405
	BARHL2	D00302.003	172.5	164	0.059496	0.0048888	0.093132	1.0289e-05	0.062948	8.1466e-06	0.0037144	0.93018	0.068377	0.10633	0.047212	0.095101	0.08718	3.6595e-05	0.56734	0.076134
	PHOX2B	D00580.005	173	105	0.061215	0.0037829	0.12865	1.0252e-09	0.086108	1.0428e-09	0.032697	0.44039	0.07208	0.088643	0.048719	0.085005	0.11248	9.6828e-08	0.59037	0.077065
	MEF2B	D00506.003	175	312	0.015835	0.45421	0.07549	0.00035324	0.050384	0.00035588	-0.080558	0.056978	-0.012712	0.76426	-0.0082267	0.77118	0.069541	0.0010001	0.53525	0.069483
	ATF2	D00738.002	176	101	0.15857	4.6314e-14	0.13084	5.2892e-10	0.087627	5.2853e-10	0.07457	0.078141	0.029305	0.48928	0.019967	0.48025	0.12046	1.1046e-08	0.55201	0.13139
	SHOX2	D00632.001	176.5	88	0.073828	0.00047607	0.17003	5.7556e-16	0.11407	6.2411e-16	0.011623	0.78394	0.076239	0.071682	0.055428	0.050058	0.16569	3.142e-15	0.56557	0.077569
	MAFG	D00502.002	176.5	98	0.086788	3.968e-05	0.13243	3.2525e-10	0.088095	4.2768e-10	0.043617	0.30328	0.055818	0.18758	0.038421	0.17437	0.12651	1.9372e-09	0.60605	0.095369
	ATF7	D00299.003	178	157	0.13485	1.5318e-10	0.095592	5.9536e-06	0.064518	4.8179e-06	0.052249	0.21742	0.015557	0.71361	0.0091179	0.74719	0.086045	4.6201e-05	0.56318	0.1216
	XBP1	D00709.002	179	85	0.10734	3.6272e-07	0.10666	4.3042e-07	0.071178	4.5447e-07	0.066745	0.11496	0.082099	0.052379	0.054823	0.052604	0.10304	1.0477e-06	0.57592	0.097276
	TAL1	D00815.001	181	291	0.034415	0.10375	0.10412	8.0484e-07	0.069746	7.6963e-07	-0.063742	0.13227	-0.031475	0.45767	-0.021577	0.44558	0.10011	2.1028e-06	0.52189	0.070315
	POU3F3	D00593.003	182.5	119	0.08417	6.7499e-05	0.092698	1.1317e-05	0.061579	1.2757e-05	0.096764	0.022135	0.092611	0.028566	0.062961	0.026026	0.086284	4.4006e-05	0.56965	0.075389
	NRL	D00560.003	183.5	89	0.075288	0.00036643	0.029006	0.17034	0.018781	0.18317	0.099796	0.018269	0.12238	0.003756	0.080343	0.0045062	0.035078	0.09726	0.58069	0.09554
	ZBTB33	D00825.001	184.5	213	0.087557	3.3847e-05	0.063645	0.0026048	0.042624	0.0025209	0.054912	0.19485	0.035729	0.39916	0.024379	0.38877	0.059676	0.0047604	0.53185	0.086751
	SRY	D00661.003	185	223	0.037043	0.079904	0.099333	2.5248e-06	0.06734	1.8187e-06	-0.0472	0.26524	-0.0091917	0.82833	-0.0062581	0.8249	0.096777	4.5518e-06	0.54189	0.079484
	CTCFL	D00753.001	186.5	178	0.076181	0.00031147	0.087153	3.6803e-05	0.056842	5.6137e-05	-0.0036922	0.93059	-0.00075785	0.98574	0.00012824	0.99638	0.096532	4.8127e-06	0.56265	0.084438
	TBR1	D00662.003	186.5	183	0.032412	0.12547	0.090704	1.7428e-05	0.059937	2.1577e-05	-0.04254	0.31539	0.026118	0.53774	0.017108	0.54531	0.083786	7.288e-05	0.56765	0.078593
	DLX1	D00332.003	187.5	131	0.041569	0.049368	0.081119	0.00012304	0.055713	7.8623e-05	0.043969	0.29939	0.099872	0.018181	0.068121	0.016027	0.074444	0.00042651	0.59036	0.084106
	HMX3	D00442.003	187.5	96	0.078231	0.00021318	0.12985	7.1369e-10	0.088264	3.9627e-10	0.008625	0.83877	0.08964	0.0341	0.061049	0.030907	0.11735	2.6208e-08	0.595	0.091025
	TFEB	D00687.001	188.5	226	0.075556	0.00034905	0.083301	8.0243e-05	0.055496	8.3858e-05	0.014397	0.73413	0.031544	0.45669	0.021096	0.45579	0.074218	0.0004441	0.53551	0.073419
	CCNT2	D00749.001	190.5	264	0.028171	0.18298	0.082694	9.048e-05	0.055643	8.027e-05	-0.069849	0.098987	-0.016697	0.69365	-0.010035	0.72277	0.093657	9.1662e-06	0.53221	0.07203
	HLF	D00438.003	191.5	182	0.047571	0.024481	0.082994	8.5281e-05	0.055596	8.1436e-05	0.1013	0.01658	0.08068	0.056602	0.054088	0.055864	0.082996	8.5245e-05	0.53728	0.071281
	HDAC2	D00770.002	192	477	-0.024665	0.24369	0.014609	0.4899	0.0098175	0.48656	-0.067102	0.11303	-0.071784	0.089964	-0.047519	0.092964	0.021919	0.3002	0.43679	0.05571
	ZNF263	D00828.002	193	324	0.048351	0.02223	0.10073	1.8177e-06	0.066857	2.1576e-06	-0.030189	0.47626	-0.0059373	0.88861	-0.0049823	0.86019	0.091189	1.5704e-05	0.51518	0.068923
	IRF7	D00478.003	193	221	0.020922	0.32273	0.064321	0.0023428	0.043209	0.0021965	-0.049941	0.23845	0.028361	0.50338	0.019249	0.49618	0.059239	0.0050776	0.54551	0.076796
	EOMES	D00369.003	194.5	206	0.028245	0.18183	0.10889	2.4505e-07	0.072455	2.8198e-07	-0.044846	0.28985	0.036908	0.38378	0.025353	0.37009	0.10505	6.4084e-07	0.56954	0.076466
	CTCF	D00328.018	195	167	0.059544	0.0048545	0.11119	1.3565e-07	0.074395	1.3602e-07	-0.0028686	0.94605	-0.002822	0.94692	-0.0018023	0.94921	0.1064	4.5939e-07	0.55261	0.079453
		D00328.003	265.5	284	0.049518	0.019199	0.037119	0.079283	0.026618	0.080995	0.0066003	0.87627	0.024829	0.558	0.017831	0.55786	0.038332	0.069949	0.52046	0.070308
	VSX2	D00708.001	196.5	167	0.055438	0.0087411	0.092817	1.1024e-05	0.062403	9.7505e-06	0.042756	0.31293	0.043431	0.30535	0.029509	0.29685	0.083168	8.2387e-05	0.55553	0.081976
	NFIL3	D00538.001	197	201	0.068362	0.0012183	0.065915	0.0018174	0.047608	0.0017331	0.10222	0.015615	0.062163	0.14214	0.045472	0.13689	0.028505	0.17785	0.52385	0.076392
	WRNIP1	D00824.001	197.5	268	0.033133	0.11728	0.064539	0.0022635	0.043104	0.0022514	-0.069411	0.10113	-0.017848	0.6737	-0.012337	0.66273	0.050077	0.017879	0.52678	0.07288
	ISL2	D00484.003	198	114	0.081678	0.00011039	0.10066	1.847e-06	0.067964	1.4587e-06	0.050213	0.2359	0.083532	0.048382	0.056555	0.045569	0.097456	3.8976e-06	0.5843	0.089018
	KLF16	D00490.003	199.5	263	0.05878	0.00543	0.048788	0.02105	0.032598	0.020874	-0.019017	0.65368	0.019101	0.65225	0.012843	0.64979	0.041343	0.05062	0.53743	0.082776
	POLR2A	D00794.047	201.5	257	0.053221	0.011837	0.11386	6.7179e-08	0.07565	8.2554e-08	-0.10501	0.01299	-0.073726	0.081583	-0.050374	0.074939	0.1039	8.492e-07	0.53145	0.069576
	HNF1B	D00444.001	204	86	0.12737	1.504e-09	0.14002	2.931e-11	0.095364	2.8189e-11	0.078015	0.065298	0.052197	0.21788	0.035414	0.21566	0.12859	1.043e-09	0.57764	0.095168
	THRB	D00693.002	205	203	0.066764	0.0015842	0.049418	0.019443	0.033341	0.01813	0.082715	0.050629	0.039398	0.35249	0.026321	0.35209	0.044711	0.034508	0.53229	0.082791
	SIN3A	D00804.002	206	398	0.0069263	0.74341	-0.0034958	0.86878	-0.0025189	0.85831	-0.038961	0.35787	-0.059156	0.1625	-0.039158	0.16625	0.0022235	0.91631	0.49338	0.07284
	IRF5	D00477.003	207	295	0.0082559	0.69641	0.045601	0.031065	0.030262	0.031975	-0.029687	0.48362	0.001306	0.97542	0.00012183	0.99656	0.046041	0.029477	0.52109	0.074954
	KLF14	D00489.002	208	202	0.082283	9.808e-05	0.065098	0.0020715	0.043016	0.0022987	-0.022495	0.5956	0.040004	0.34512	0.02636	0.35139	0.06729	0.001454	0.55151	0.084089
	KDM5B	D00780.001	209.5	268	0.026623	0.20825	0.053475	0.011438	0.035945	0.01085	-0.049513	0.24251	-0.042855	0.31181	-0.027181	0.33659	0.061233	0.0037725	0.50049	0.082373
	ZBTB7C	D00716.004	210	324	0.01111	0.59954	0.046642	0.027418	0.03162	0.025027	-0.033046	0.43552	-0.014124	0.73898	-0.0094961	0.73708	0.042014	0.046981	0.52629	0.067179
	ZEB1	D00826.001	210.5	312	0.041524	0.049615	0.093167	1.021e-05	0.062282	1.0145e-05	-0.051208	0.22674	-0.046834	0.26897	-0.030098	0.2873	0.10148	1.5226e-06	0.51775	0.068907
	E2F3	D00346.003	212	316	0.039843	0.059602	0.015353	0.46806	0.010219	0.46891	-0.0024791	0.95336	0.011918	0.7786	0.0086177	0.76062	0.010508	0.61945	0.50727	0.078917
	MLX	D00520.002	212.5	331	0.034664	0.10127	0.023194	0.27295	0.01552	0.27135	-0.0063898	0.88018	-0.015687	0.71132	-0.0094962	0.73708	0.033082	0.11784	0.47998	0.064615
	KAP1	D00778.002	212.5	277	0.030017	0.15592	0.043871	0.03805	0.029127	0.038991	0.0016159	0.96959	0.024409	0.56468	0.015453	0.58485	0.037548	0.075871	0.51094	0.067841
	ESRRA	D00374.003	215	216	0.014509	0.49289	0.07487	0.00039509	0.050454	0.00034912	-0.017495	0.67979	-0.016781	0.69219	-0.011394	0.68708	0.070184	0.00089696	0.5507	0.076383
	MAZ	D00781.003	218	320	0.025373	0.23041	0.040081	0.058093	0.026734	0.058134	-0.039082	0.35636	0.010552	0.80342	0.0072905	0.79661	0.041565	0.04939	0.49596	0.068596
	PHOX2A	D00579.002	218.5	167	0.04473	0.03443	0.092746	1.1197e-05	0.06251	9.4118e-06	0.015403	0.71631	0.052896	0.21178	0.036966	0.19127	0.090985	1.6406e-05	0.55436	0.072692
	ONECUT3	D00566.003	218.5	159	0.015637	0.45987	0.096493	4.8559e-06	0.064368	5.0686e-06	-0.07415	0.079838	0.052818	0.21245	0.035689	0.20705	0.098802	2.8572e-06	0.54024	0.0708
	TEAD4	D00679.004	219	240	0.0574	0.0066285	0.059416	0.004947	0.039741	0.0048724	0.023441	0.58023	0.00062202	0.98829	0.0010327	0.97089	0.052747	0.012612	0.53468	0.074092
	BCL11A	D00742.002	221	324	0.022	0.2984	0.063311	0.0027437	0.042524	0.00258	-0.030984	0.46473	0.0077694	0.85457	0.0063735	0.82173	0.060318	0.004328	0.47995	0.061156
	HSF4	D00472.003	221	361	0.010895	0.60661	0.055216	0.0090141	0.036922	0.0088771	-0.074098	0.080049	-0.049231	0.24521	-0.032316	0.25325	0.048496	0.021832	0.50668	0.067585
	CUX2	D00330.002	222	445	-0.0080332	0.7042	0.08957	2.2194e-05	0.059109	2.9367e-05	-0.048179	0.25545	-0.079758	0.059495	-0.054432	0.055144	0.090547	1.8026e-05	0.47916	0.059754
	CEBPE	D00319.003	223	319	-0.0064792	0.75944	0.02891	0.17176	0.019492	0.16714	-0.011035	0.79461	0.023903	0.57278	0.015036	0.59502	0.024597	0.24498	0.51385	0.065738
	POU4F3	D00597.001	223.5	144	0.052832	0.012469	0.10108	1.6723e-06	0.06812	1.3802e-06	0.052541	0.21486	0.077935	0.065575	0.053374	0.05917	0.10372	8.8651e-07	0.55019	0.073266
	YY2	D00711.003	224.5	318	0.025327	0.23125	0.026751	0.20605	0.017836	0.20621	-0.037026	0.38225	-0.0097858	0.81743	-0.0067071	0.81257	0.025017	0.23701	0.51932	0.070445
	MIXL1	D00518.002	226.5	142	0.067377	0.0014334	0.098438	3.1087e-06	0.066129	2.7764e-06	0.062367	0.14084	0.10853	0.010231	0.071328	0.011681	0.090314	1.8945e-05	0.57487	0.073985
	BATF3	D00304.003	227.5	242	0.048561	0.021656	0.05524	0.0089842	0.03707	0.0086079	0.027772	0.5123	0.028907	0.4952	0.01957	0.48904	0.040444	0.055858	0.5462	0.087455
	TBX4	D00669.002	229	169	0.047842	0.023678	0.091977	1.3244e-05	0.061494	1.3109e-05	0.0063606	0.88072	0.066777	0.11479	0.044005	0.11977	0.089865	2.0846e-05	0.57408	0.079377
	BARX1	D00303.002	229.5	140	0.069313	0.0010393	0.11406	6.3748e-08	0.077238	4.4012e-08	0.012534	0.76747	0.030304	0.47458	0.02032	0.47253	0.10149	1.5187e-06	0.5666	0.07624
	CHD1	D00750.001	230	322	0.012535	0.55358	0.0025754	0.90313	0.0015696	0.91142	0.028332	0.50382	0.024953	0.55604	0.017011	0.54758	0.010947	0.60488	0.49275	0.071454
	ONECUT2	D00565.002	230.5	242	0.018651	0.37803	0.065621	0.0019053	0.043963	0.0018345	-0.0074651	0.86021	0.02238	0.59749	0.01594	0.57307	0.060799	0.0040275	0.5564	0.07418
	E2F1	D00344.002	231.5	101	0.10128	1.5968e-06	0.13085	5.2826e-10	0.088013	4.4412e-10	-0.017718	0.67595	0.027622	0.51457	0.019242	0.49633	0.12271	5.8467e-09	0.56956	0.09939
		D00344.005	245	192	0.049211	0.019959	0.041813	0.048047	0.027545	0.05092	0.026635	0.52972	0.065755	0.12045	0.044103	0.11896	0.044919	0.033675	0.5364	0.079247
	TBX21	D00667.001	232.5	214	0.004065	0.84765	0.031483	0.13669	0.021132	0.13422	0.017343	0.68242	0.050421	0.23397	0.035279	0.21232	0.027508	0.19351	0.5618	0.07698
	RUNX2	D00623.003	232.5	190	0.053325	0.011671	0.086131	4.5397e-05	0.057706	4.3173e-05	0.00101	0.98099	0.018122	0.66898	0.012683	0.65388	0.078456	0.00020436	0.55034	0.077278
	JDP2	D00487.003	234.5	30	0.17989	1.0187e-17	0.068208	0.0012499	0.045629	0.0012213	0.14934	0.00039587	0.13416	0.0014769	0.089294	0.001595	0.054075	0.010544	0.59799	0.1351
	RXRB	D00628.002	235	426	0.0068407	0.74647	0.077784	0.00023174	0.051321	0.00027552	-0.063575	0.13329	-0.030992	0.4646	-0.019268	0.49575	0.087836	3.1942e-05	0.49149	0.060136
	BHLHE22	D00310.002	237	249	0.019546	0.35557	0.064614	0.0022369	0.04316	0.0022222	0.0029348	0.94481	-0.0052518	0.9014	-0.0036165	0.89827	0.06258	0.0030722	0.53445	0.078229
	HDAC6	D00771.001	238.5	283	0.041157	0.051667	0.098591	3.0004e-06	0.065794	3.1165e-06	-0.064961	0.12501	-0.025561	0.54645	-0.016152	0.56799	0.10058	1.8821e-06	0.51537	0.072168
	HSF2	D00471.002	239	340	-0.0070535	0.73887	0.047735	0.023994	0.032213	0.022427	-0.074884	0.07689	0.0043501	0.91826	0.0033792	0.90491	0.036652	0.083136	0.51663	0.065526
	RFX4	D00618.003	241	195	0.029783	0.15917	0.03027	0.15246	0.020059	0.15514	0.036627	0.3874	0.087344	0.038979	0.059837	0.034394	0.031089	0.14167	0.54997	0.081938
	PROP1	D00602.008	242	196	0.018313	0.38673	0.074257	0.00044105	0.049751	0.00042199	0.043408	0.30561	0.092931	0.028019	0.064187	0.023261	0.065955	0.001806	0.57111	0.076343
	PDX1	D00578.002	243.5	124	0.052044	0.013845	0.11409	6.319e-08	0.07615	6.7777e-08	0.081238	0.054907	0.085526	0.04325	0.058676	0.038042	0.096571	4.7705e-06	0.60111	0.083404
	ZIC3	D00721.002	244.5	319	0.018419	0.384	0.050188	0.017627	0.032797	0.020104	-0.052289	0.21707	0.0039182	0.92636	0.0012311	0.96528	0.04804	0.023107	0.51568	0.068334
	NR4A2	D00558.002	245	355	-0.021458	0.31048	0.011605	0.58337	0.0076632	0.58705	-0.010704	0.80064	0.033027	0.43579	0.022615	0.42399	-0.00022551	0.9915	0.51248	0.064905
	KLF13	D00488.003	247.25	271	0.039445	0.062197	0.046525	0.02781	0.030595	0.030132	-0.037041	0.38207	0.019143	0.65154	0.012375	0.66175	0.044909	0.033715	0.54779	0.087387
	SP8	D00653.003	248	240	0.045179	0.032658	0.056915	0.0071028	0.038112	0.0069115	0.010899	0.79709	-0.011241	0.79086	-0.0077586	0.78386	0.056331	0.0077142	0.50889	0.069819
	VSX1	D00707.004	249.5	193	0.018822	0.37369	0.075795	0.00033424	0.050939	0.00030596	0.034092	0.42113	0.11993	0.0045194	0.083473	0.0031676	0.06751	0.0014023	0.58929	0.07724
	TFCP2	D00685.003	250	238	0.029649	0.16106	0.047099	0.025939	0.031555	0.025328	0.023165	0.58469	0.058755	0.16537	0.039203	0.16576	0.041577	0.049327	0.54673	0.074814
	NKX3-1	D00546.003	250	173	0.041864	0.047774	0.065178	0.0020451	0.044175	0.0017433	0.042797	0.31247	0.075286	0.075316	0.051117	0.070741	0.064158	0.0024036	0.55974	0.07905
	FOXB1	D00390.002	251.5	308	-0.014391	0.4964	-0.0038889	0.85418	-0.0018834	0.89381	0.10667	0.01162	0.052578	0.21453	0.035696	0.20696	-0.0017814	0.93291	0.54944	0.071139
	EMX1	D00364.002	252	142	0.060835	0.0040058	0.10646	4.5201e-07	0.071054	4.7584e-07	0.054087	0.20165	0.056405	0.18297	0.039203	0.16576	0.097237	4.0987e-06	0.57445	0.077006
	CTBP2	D00752.001	252	291	0.031921	0.13131	0.041118	0.05189	0.027576	0.050654	-0.031059	0.46364	-0.0049912	0.90627	-0.0028982	0.91839	0.035973	0.089008	0.52086	0.074944
	NFYA	D00788.001	253	198	0.11732	2.6423e-08	0.071978	0.00065903	0.048273	0.00062349	0.067424	0.1113	0.028136	0.50677	0.018788	0.50657	0.068165	0.0012587	0.56542	0.11514
	ESRRG	D00376.003	253.5	273	0.00064351	0.97574	0.047634	0.024293	0.031925	0.023659	-0.049709	0.24064	-0.019345	0.64811	-0.013625	0.63001	0.042254	0.045737	0.53511	0.072777
	HESX1	D00431.002	254	307	0.01833	0.38629	0.08048	0.00013917	0.053971	0.0001308	-0.075444	0.074703	-0.025419	0.54868	-0.016377	0.56262	0.076912	0.00027239	0.51888	0.068562
	HMGN3	D00772.001	254.5	415	-0.012191	0.56449	0.033075	0.11793	0.021932	0.12009	-0.092868	0.028126	-0.054091	0.20162	-0.036234	0.20019	0.038005	0.072375	0.49228	0.065885
	RARA	D00607.006	255.5	265	0.0090445	0.66905	0.06237	0.0031727	0.041277	0.0034403	-0.041006	0.33317	0.025597	0.54589	0.016934	0.54939	0.062162	0.0032754	0.50594	0.063976
	LHX9	D00497.002	257.5	111	0.052374	0.013253	0.1253	2.7615e-09	0.08363	3.0856e-09	0.036948	0.38325	0.074112	0.079993	0.050854	0.072202	0.11825	2.0469e-08	0.56792	0.076695
	NR2E1	D00553.003	258.5	222	0.050037	0.01797	0.05582	0.0082877	0.037245	0.0082994	0.030503	0.47169	0.033498	0.42926	0.024026	0.39566	0.041346	0.050602	0.54646	0.070307
	ZNF282	D00726.003	258.5	241	0.040843	0.053478	0.056494	0.0075397	0.037732	0.007491	-0.011887	0.77916	0.017071	0.68714	0.012882	0.64881	0.057881	0.0061859	0.49899	0.07961
	ATF4	D00298.003	258.5	70	0.1233	4.9266e-09	0.03708	0.079599	0.024998	0.076444	0.15096	0.00034121	0.087798	0.037969	0.059131	0.036574	0.025256	0.23256	0.55049	0.13114
	GRHL1	D00424.002	261	328	0.0055494	0.79312	0.024813	0.24085	0.016233	0.24996	0.0084905	0.84125	0.0086218	0.83883	0.0050334	0.85876	0.028827	0.17299	0.50943	0.063914
	NFIC	D00787.002	263	482	-0.034944	0.098539	0.0011009	0.95851	0.00063473	0.96412	-0.082196	0.052098	-0.052437	0.21577	-0.034676	0.22023	-0.000887	0.96656	0.4545	0.0557
	LHX6	D00495.003	263	188	0.044958	0.03352	0.060103	0.004469	0.040881	0.0037642	0.062117	0.14244	0.072609	0.086321	0.049509	0.080077	0.050517	0.016896	0.56923	0.077917
	NR2F6	D00555.002	263.5	250	0.01874	0.37577	0.071172	0.0007575	0.047472	0.00076765	-0.029319	0.48907	0.029367	0.48836	0.019077	0.50006	0.067739	0.0013504	0.51959	0.070943
	DLX6	D00339.002	264	227	0.042923	0.04241	0.061337	0.0037134	0.041147	0.003544	0.044862	0.28967	0.035884	0.39711	0.023456	0.40698	0.056137	0.007928	0.53938	0.075593
	EN1	D00366.003	264.5	144	0.06593	0.0018131	0.093052	1.0472e-05	0.062307	1.0061e-05	0.05835	0.16831	0.087405	0.038842	0.058767	0.037749	0.08315	8.2693e-05	0.56875	0.081965
	TFE3	D00686.002	264.5	327	0.065165	0.0020495	0.014249	0.50066	0.010046	0.47647	0.060571	0.15266	0.050039	0.23754	0.034606	0.22117	0.0075932	0.7197	0.50794	0.070029
	RFX5	D00619.003	264.5	204	0.046203	0.028911	0.070058	0.00091646	0.046413	0.001004	0.013979	0.74156	0.044855	0.28975	0.030848	0.27546	0.064616	0.0022359	0.56328	0.077905
		D00619.007	280.5	325	0.0051843	0.80645	0.066794	0.0015765	0.044905	0.0014601	-0.06773	0.10969	-0.030323	0.4743	-0.020974	0.4584	0.072876	0.00056324	0.53008	0.070142
	MNT	D00521.003	265.5	345	0.0087516	0.67916	0.016529	0.43468	0.011407	0.41884	-0.014614	0.73027	-0.01065	0.80163	-0.0059568	0.83321	0.022564	0.28619	0.43829	0.057251
	ISX	D00485.004	266	124	0.037155	0.078994	0.11448	5.698e-08	0.076645	5.5718e-08	0.060348	0.15418	0.079251	0.061139	0.054034	0.056097	0.10216	1.2922e-06	0.5605	0.075861
	NR3C1	D00556.003	267	323	0.011533	0.58572	0.05509	0.0091727	0.036264	0.010166	-0.017188	0.6851	-0.012235	0.77286	-0.0075919	0.78839	0.05074	0.016417	0.5213	0.065972
	SIRT6	D00805.001	267.75	321	0.026895	0.20362	0.026148	0.21647	0.017217	0.22237	0.0059761	0.88789	0.020118	0.63505	0.014517	0.6078	0.010294	0.6266	0.49701	0.069846
	UBTF	D00822.001	268	349	0.0053813	0.79925	0.01585	0.45379	0.010732	0.44687	-0.041278	0.32997	-0.037509	0.37607	-0.023955	0.39705	0.024579	0.24532	0.48018	0.073441
	BDP1	D00745.001	268.25	422	0.0036185	0.86422	-0.020144	0.34104	-0.013198	0.3496	0.036255	0.39224	0.053466	0.20689	0.03719	0.18859	-0.019226	0.36351	0.48903	0.065158
	GSX1	D00427.003	268.5	154	0.051046	0.015778	0.097117	4.2125e-06	0.065066	4.0008e-06	0.034564	0.41472	0.069534	0.10053	0.046571	0.099678	0.092097	1.2903e-05	0.57782	0.074559
	RAD21	D00796.001	270	314	0.030166	0.15388	0.022288	0.29213	0.014669	0.29853	-0.024577	0.562	0.014301	0.73583	0.0089705	0.75114	0.023456	0.26758	0.51754	0.071643
	GSC	D00426.003	270	250	0.029835	0.15844	0.052856	0.012429	0.035237	0.012515	0.025495	0.54749	0.098101	0.02035	0.065526	0.020531	0.045826	0.030243	0.54211	0.073107
	BHLHB3	D00309.002	270	218	0.053803	0.010942	0.054727	0.0096438	0.043594	0.0096468	0.0081774	0.84703	0.091168	0.031149	0.072679	0.03046	0.059723	0.004728	0.52464	0.069954
	TBX5	D00670.002	270	318	0.017834	0.39928	0.022364	0.29048	0.014835	0.29306	0.010183	0.81015	0.011641	0.78361	0.0082266	0.77118	0.014307	0.49894	0.54431	0.082063
	FOXC1	D00392.002	271	424	-0.025874	0.22133	-0.028714	0.17468	-0.019067	0.17659	0.059974	0.15675	0.058907	0.16427	0.03944	0.16321	-0.025693	0.22458	0.51363	0.065071
	ZNF740	D00732.005	272	271	0.02598	0.21944	-0.019812	0.34907	-0.013393	0.34252	0.01814	0.66868	0.041325	0.32942	0.028482	0.31397	-0.021245	0.3153	0.51551	0.082326
	UNCX	D00698.001	272	167	0.057877	0.0061901	0.079017	0.00018387	0.053596	0.00014562	0.047474	0.26248	0.10756	0.010933	0.073021	0.0098374	0.072647	0.00058643	0.57521	0.077756
	TFAP2B	D00682.002	273	330	0.0097841	0.64379	0.044701	0.034548	0.031253	0.031574	-0.089636	0.034108	-0.059696	0.15869	-0.040737	0.16193	0.036949	0.08067	0.49086	0.069824
	NANOG	D00786.001	273.5	235	0.034765	0.10029	0.059833	0.0046514	0.04002	0.0045641	0.0061575	0.88451	0.062839	0.13785	0.042941	0.12899	0.053636	0.011192	0.52815	0.069805
	HNF4G	D00773.001	275.5	512	-0.014752	0.48567	0.053592	0.011258	0.036985	0.0087605	-0.10723	0.01118	-0.093807	0.026568	-0.062107	0.028115	0.064157	0.0024039	0.42477	0.055134
	NOTO	D00551.002	276	178	0.050523	0.016882	0.10845	2.7408e-07	0.072495	2.778e-07	0.02786	0.51095	0.036489	0.3892	0.024456	0.38727	0.093878	8.7287e-06	0.56788	0.076726
	RORA	D00622.003	276.5	260	0.016671	0.43073	0.054171	0.010408	0.036058	0.010603	-0.0035846	0.93261	0.030654	0.46949	0.019069	0.50021	0.044927	0.033643	0.51889	0.066242
	NFIA	D00536.003	279	298	-0.0071146	0.73669	0.034904	0.09893	0.022992	0.10321	-0.03461	0.4141	0.05188	0.22069	0.035382	0.21099	0.026362	0.21274	0.54358	0.071679
	HDAC1	D00769.001	279.5	433	0.0060157	0.77618	0.033915	0.10887	0.023004	0.10302	-0.078267	0.064431	-0.060669	0.152	-0.03885	0.1696	0.028612	0.17622	0.49011	0.06432
	SMAD3	D00635.001	281.5	480	-0.051007	0.015858	-0.0248	0.24111	-0.016674	0.23732	-0.082279	0.051861	-0.048872	0.24867	-0.033413	0.2375	-0.020323	0.33677	0.4618	0.059273
	PAX3	D00572.002	283.5	417	-0.031618	0.13502	0.10655	4.418e-07	0.070257	6.3831e-07	-0.062497	0.14001	-0.035577	0.40117	-0.023911	0.39794	0.090775	1.7165e-05	0.52045	0.065391
	T	D00697.002	284	348	0.014618	0.48963	0.061647	0.0035432	0.041173	0.0035228	-0.035409	0.4034	-0.029262	0.48992	-0.018794	0.50642	0.057676	0.0063712	0.50932	0.068835
	GATA4	D00411.003	284.5	303	-0.0043997	0.83528	0.03313	0.11732	0.022238	0.115	0.00050972	0.99041	0.064047	0.13042	0.044313	0.1172	0.028627	0.176	0.5272	0.066104
	EGR4	D00355.002	287.5	260	0.045165	0.032714	0.048988	0.020527	0.032874	0.019814	0.011233	0.79102	0.0014496	0.97272	-0.00037831	0.98933	0.039123	0.064366	0.55331	0.082837
	POU5F1P1	D00598.001	288	172	0.036264	0.086453	0.055064	0.0092069	0.036507	0.009672	0.049794	0.23984	0.10074	0.017196	0.0672	0.017517	0.057447	0.0065843	0.5534	0.082399
	MEF2D	D00507.002	288.5	368	-0.02659	0.2088	0.063578	0.0026321	0.042054	0.0028784	-0.04155	0.32679	-0.019099	0.65228	-0.013568	0.63146	0.068849	0.0011233	0.5215	0.067788
	SREBF2	D00659.002	288.5	295	0.057345	0.0066804	0.060064	0.0044945	0.040794	0.003838	-0.018613	0.66057	0.010276	0.80845	0.0076753	0.78613	0.057656	0.00639	0.49465	0.071609
	SUZ12	D00812.001	289	330	0.024901	0.23919	0.092073	1.297e-05	0.061307	1.3929e-05	-0.10263	0.015202	-0.041907	0.32265	-0.027931	0.32343	0.086068	4.5987e-05	0.51368	0.06959
	LBX2	D00491.003	290	200	0.047663	0.024206	0.070475	0.00085363	0.046691	0.000936	0.051381	0.22517	0.04741	0.26312	0.031445	0.26628	0.069965	0.00093099	0.53263	0.068262
	SOX8	D00648.004	290	287	0.018675	0.37743	0.07875	0.00019337	0.05344	0.00015222	-0.034779	0.41182	0.0036692	0.93102	0.0024302	0.93153	0.07353	0.00050187	0.55029	0.071928
	GSC2	D00425.002	290.5	291	0.021461	0.31041	0.02502	0.23695	0.016563	0.24045	0.024387	0.56503	0.01769	0.67643	0.012754	0.65208	0.031952	0.13093	0.53789	0.076466
	SOX18	D00642.003	290.5	278	0.021384	0.31215	0.045422	0.031735	0.030407	0.031163	-0.022487	0.59574	-0.0078385	0.8533	-0.0038537	0.89163	0.040231	0.05716	0.54215	0.073923
	HNF4A	D00446.009	291	504	-0.019383	0.35961	0.043642	0.039066	0.02991	0.034022	-0.10072	0.017215	-0.071359	0.091886	-0.047872	0.090563	0.039567	0.061391	0.434	0.056174
		D00446.005	337.5	492	-0.0074838	0.72357	0.046125	0.029182	0.030686	0.029642	-0.075148	0.075855	-0.087305	0.039067	-0.056932	0.044142	0.040697	0.05434	0.42926	0.056121
	TBX15	D00663.002	292.5	225	0.023309	0.27059	0.027885	0.18747	0.018823	0.1822	0.015957	0.70657	0.034826	0.41118	0.022654	0.4232	0.019441	0.35817	0.55709	0.083476
	RFX3	D00616.002	292.5	280	-0.0042567	0.84056	0.023546	0.26575	0.016086	0.25432	0.0010401	0.98042	0.021614	0.6101	0.014263	0.61416	0.035763	0.090896	0.53072	0.076511
	EGR3	D00354.002	293	302	0.042739	0.043305	0.039489	0.061905	0.02619	0.063433	0.026017	0.53931	0.012645	0.76546	0.0083293	0.7684	0.030176	0.15374	0.51794	0.070415
	FOXA1	D00761.001	294	494	-0.046113	0.029222	-0.023055	0.27583	-0.015305	0.27806	-0.082742	0.050554	-0.060229	0.15499	-0.040312	0.15411	-0.023915	0.25832	0.44584	0.0568
	ZNF435	D00729.003	295	279	0.034748	0.10045	0.027504	0.19358	0.01852	0.18935	0.043574	0.30376	0.021617	0.61004	0.012914	0.648	0.016539	0.43439	0.55217	0.088418
	HEY2	D00433.003	295.5	430	-0.00021278	0.99198	-0.0057874	0.78446	-0.0042327	0.76419	0.015298	0.71816	-0.019523	0.64509	-0.013427	0.63502	-0.022347	0.29086	0.46827	0.062216
	ZIC1	D00719.002	297	338	0.01804	0.39387	-0.026601	0.20862	-0.01757	0.21304	-0.0035729	0.93283	0.082619	0.050898	0.054675	0.053243	-0.026615	0.20838	0.50655	0.069565
	GCM1	D00417.005	297	283	0.03686	0.081407	0.071433	0.00072427	0.047258	0.00081013	-0.0086195	0.83887	-0.0035196	0.93383	-0.00074379	0.97902	0.063924	0.0024933	0.52493	0.068268
	RPC155	D00800.001	297.5	381	-0.010902	0.60637	-0.083363	7.9276e-05	-0.056051	7.1671e-05	0.044885	0.28942	0.077316	0.067753	0.052532	0.063469	-0.084942	5.7796e-05	0.50483	0.066907
	GATA2	D00766.002	300	309	0.0080115	0.70496	0.045838	0.0302	0.031329	0.026392	-0.041597	0.32625	0.0087007	0.83737	0.0061877	0.82684	0.047176	0.025695	0.53064	0.071124
	HSFY2	D00473.003	301	361	0.0032607	0.87753	0.043371	0.0403	0.028871	0.040741	-0.034945	0.4096	-0.0049483	0.90707	-0.0033856	0.90473	0.046726	0.027141	0.50868	0.065656
	SOX14	D00639.003	301.5	347	-0.00056193	0.97881	0.00029645	0.98882	0.0007536	0.95741	0.0038695	0.92727	0.0031844	0.94012	0.0044949	0.87374	0.00020982	0.99209	0.54425	0.073948
	IRF8	D00479.006	303	326	0.0070184	0.74012	0.051576	0.014724	0.034337	0.014952	-0.036032	0.39518	-0.011277	0.79021	-0.0062966	0.82384	0.053191	0.011884	0.51504	0.071534
	THRA	D00692.002	303.5	285	0.022586	0.28573	0.0081728	0.69931	0.0059039	0.67564	0.042375	0.31726	0.065561	0.12156	0.044115	0.11886	-0.0037976	0.85756	0.49876	0.073889
	OLIG2	D00562.006	305.5	240	-0.013936	0.51014	-0.0063203	0.76517	-0.0039493	0.77956	0.010468	0.80496	0.037455	0.37676	0.025013	0.37653	0.0044794	0.83234	0.53572	0.077061
	SPDEF	D00654.003	306.5	334	0.024204	0.25261	0.03966	0.060784	0.027186	0.054012	-0.038278	0.36636	-0.057793	0.17241	-0.038594	0.17244	0.029277	0.16638	0.4886	0.069684
	HES7	D00430.003	307.5	246	0.033219	0.11633	0.023547	0.26571	0.015748	0.26439	0.0051516	0.90327	0.057341	0.1758	0.037036	0.19042	0.025921	0.22048	0.55374	0.082087
	PAX6	D00575.003	308	234	0.038665	0.067552	0.059679	0.0047586	0.03999	0.0045946	0.0038594	0.92746	0.039254	0.35425	0.026072	0.35668	0.0532	0.011869	0.54962	0.071938
	NEUROD2	D00531.003	309.5	317	0.00098606	0.96283	0.0092912	0.66058	0.0061746	0.66168	0.0072591	0.86403	0.011795	0.78082	0.0085346	0.76287	0.0087128	0.68051	0.52077	0.077353
	BHLHE23	D00311.003	310	302	-0.011387	0.59045	-0.0078166	0.71182	-0.0054013	0.70187	0.042878	0.31155	0.064059	0.13035	0.042108	0.13658	-0.0093817	0.65748	0.51976	0.073288
	NR3C2	D00557.002	311.5	303	-0.0075447	0.72142	0.033132	0.1173	0.021352	0.1302	0.012968	0.75966	0.021819	0.60671	0.014042	0.61958	0.038685	0.067406	0.51272	0.065582
	PKNOX2	D00585.003	312	266	0.012814	0.54476	-0.031585	0.13542	-0.021522	0.12719	0.051601	0.22319	0.030672	0.46923	0.019794	0.48407	-0.021473	0.31014	0.52919	0.083238
	TGIF1	D00689.003	313	316	-0.015803	0.45513	-0.025903	0.22082	-0.016869	0.23186	0.02324	0.58348	0.027391	0.5181	0.017729	0.5308	-0.01945	0.35795	0.51952	0.070476
	FOXL1	D00403.001	313	431	-0.05496	0.0093401	-0.060057	0.0044994	-0.039328	0.0053148	-0.00058549	0.98898	-0.017141	0.68592	-0.011516	0.68391	-0.050722	0.016454	0.49031	0.064991
	PITX1	D00581.002	313.5	251	0.0064796	0.75943	0.052122	0.013704	0.034782	0.013697	-0.033543	0.42864	0.02939	0.48801	0.019787	0.48421	0.051638	0.014605	0.53621	0.066745
	ARNTL	D00293.003	315	306	0.065419	0.001968	0.026382	0.21238	0.017746	0.2085	0.030149	0.47684	0.0090403	0.83112	0.0060273	0.83126	0.029274	0.16642	0.53474	0.08323
	ZNF306	D00727.003	315.5	229	0.038644	0.0677	0.046902	0.026567	0.03123	0.026875	0.053655	0.20528	0.10686	0.01147	0.071879	0.011049	0.04202	0.04695	0.54299	0.07477
	GBX2	D00416.005	316.5	211	0.024891	0.23938	0.090379	1.8685e-05	0.060484	1.8136e-05	0.018195	0.66774	0.029826	0.48158	0.020269	0.47365	0.078916	0.00018744	0.55596	0.073745
	NEUROG2	D00532.003	316.5	215	0.010692	0.61332	0.047721	0.024033	0.031649	0.024895	0.017227	0.68444	0.07718	0.068241	0.052078	0.065601	0.046275	0.028662	0.56439	0.079473
	PITX3	D00582.001	318	393	-0.016776	0.42785	0.035497	0.093326	0.023497	0.095857	-0.065408	0.12243	-0.0099727	0.814	-0.0063095	0.82349	0.040012	0.05853	0.49776	0.062576
	IRF3	D00475.003	318	236	0.037841	0.073616	0.058401	0.0057377	0.038413	0.0064808	0.0073406	0.86252	0.024573	0.56208	0.016383	0.56247	0.059447	0.0049239	0.54225	0.07867
		D00475.006	422	232	0.070713	0.00081967	-0.057434	0.0065963	-0.038575	0.006259	0.09049	0.03243	0.032134	0.4483	0.021218	0.45319	-0.051429	0.01501	0.50239	0.099654
	POU4F1	D00595.001	318	309	0.017295	0.41369	0.0065905	0.75544	0.0046609	0.74115	0.089467	0.034448	0.059492	0.16012	0.040595	0.15125	0.01274	0.5471	0.53036	0.066972
	PRRX2	D00606.002	320	226	0.039328	0.062974	0.060379	0.0042888	0.040645	0.0039689	0.063893	0.13135	0.058893	0.16437	0.041453	0.14278	0.043825	0.038251	0.55927	0.075858
	ZNF524	D00730.002	320	327	0.01795	0.39622	0.024986	0.2376	0.016622	0.23877	-0.024421	0.5645	-0.012212	0.77327	-0.0097207	0.73111	0.02168	0.30549	0.51467	0.073024
	TBX2	D00668.003	322	285	0.0048573	0.81844	0.0072234	0.73282	0.0048714	0.72991	-0.00075512	0.98579	0.061563	0.14604	0.041659	0.14081	0.0046936	0.82445	0.5465	0.078652
	OLIG3	D00563.002	323.5	393	-0.024709	0.24284	-0.015301	0.46957	-0.010608	0.45218	-0.0085892	0.83943	-0.0073723	0.86193	-0.0064313	0.82014	-0.0116	0.58352	0.51339	0.072584
	ALX4	D00292.001	324	147	0.050267	0.01745	0.095305	6.3504e-06	0.064111	5.527e-06	0.068209	0.10719	0.12125	0.0040936	0.082433	0.0035652	0.086965	3.8257e-05	0.60205	0.081704
	MNX1	D00522.002	325.5	369	0.0029097	0.89063	-0.0019049	0.92827	-0.0013643	0.92297	-0.0065956	0.87635	-0.004925	0.90751	-0.0032318	0.90904	-0.0035705	0.866	0.5299	0.080239
	BHLHB2	D00308.003	326.5	345	0.038943	0.065603	0.049557	0.019104	0.032869	0.019832	-0.026978	0.52443	-0.021006	0.62018	-0.013972	0.62134	0.041126	0.051845	0.50954	0.068939
	GATA1	D00765.001	327	313	-0.006096	0.77327	0.030314	0.15187	0.020471	0.14682	-0.045519	0.28266	0.01576	0.71004	0.012132	0.668	0.026385	0.21234	0.51076	0.066029
	FIGLA	D00388.003	327	376	-0.0029655	0.88854	0.034736	0.10057	0.022929	0.10416	-0.044806	0.29027	-0.0058299	0.89061	-0.003642	0.89755	0.027715	0.19017	0.48375	0.065406
	FOXO6	D00407.003	328	332	-0.0033606	0.87381	0.022974	0.27752	0.015341	0.27691	-0.02759	0.51506	0.0098074	0.81703	0.0071559	0.80028	0.017437	0.40987	0.53035	0.068458
	EN2	D00368.007	329	139	0.049792	0.018541	0.065898	0.0018226	0.044364	0.0016652	0.094904	0.024841	0.13607	0.0012604	0.092275	0.0011054	0.062362	0.0031767	0.5796	0.082089
	POU6F2	D00599.006	329.5	329	0.0090774	0.66792	0.020005	0.34438	0.013419	0.34158	0.019511	0.6453	0.031958	0.45079	0.022834	0.41954	0.020116	0.34171	0.5256	0.067039
	ONECUT1	D00564.004	330	366	-0.013022	0.53825	0.033783	0.11026	0.022364	0.11298	-0.0098086	0.81701	-0.005112	0.90401	-0.0026867	0.92433	0.035771	0.090826	0.50209	0.066294
	HOXC10	D00459.003	330.5	258	0.010944	0.60499	0.041532	0.049574	0.028202	0.045641	0.020808	0.62348	0.058479	0.16737	0.039229	0.16548	0.035553	0.092812	0.54975	0.073335
	PAX7	D00576.005	333.5	333	-0.0046674	0.82542	0.022872	0.27968	0.015081	0.28514	-0.016919	0.68978	0.074253	0.079418	0.050643	0.073396	0.007603	0.71936	0.52076	0.069609
	HOXD8	D00468.003	333.5	234	0.036525	0.084217	0.0019763	0.92559	0.0014984	0.91543	0.11665	0.0057562	0.082956	0.049956	0.054971	0.051971	0.0022383	0.91576	0.53641	0.078656
	HOXB2	D00455.001	333.5	138	0.073936	0.00046702	0.10506	6.3997e-07	0.070093	6.775e-07	0.11461	0.006677	0.07096	0.093725	0.047943	0.090089	0.088106	3.0192e-05	0.56528	0.075841
	HINFP1	D00436.002	335	267	0.040243	0.057088	0.0031318	0.88234	0.0017565	0.90093	0.0038027	0.92852	0.043713	0.30222	0.028463	0.31429	0.0013184	0.95032	0.52168	0.076335
	MEOX2	D00515.002	335.5	115	0.066358	0.0016922	0.12187	7.417e-09	0.082664	4.6657e-09	0.086366	0.041231	0.079541	0.060193	0.055541	0.049582	0.10976	1.9609e-07	0.57851	0.08247
	NKX6-2	D00550.002	335.5	152	0.06968	0.00097692	0.066304	0.0017071	0.044688	0.0015395	0.080496	0.057169	0.054387	0.19916	0.037658	0.18308	0.046956	0.026395	0.57122	0.078606
	HOXB3	D00456.001	337	256	0.038162	0.071202	0.050426	0.017095	0.033678	0.016994	0.038982	0.3576	0.0057304	0.89247	0.004078	0.88536	0.047387	0.02504	0.52341	0.075922
	FOXP3	D00408.003	337.5	245	0.022528	0.28696	0.0045286	0.83053	0.0031265	0.82464	0.08907	0.03526	0.063638	0.1329	0.043577	0.12343	0.0093833	0.65743	0.53491	0.076762
	CDX1	D00315.003	338	200	0.023378	0.26916	0.071642	0.00069859	0.048257	0.00062609	0.013419	0.75156	0.076236	0.071694	0.051233	0.070107	0.066171	0.0017441	0.58687	0.07718
	GLIS1	D00420.004	338.5	347	0.0055992	0.7913	-0.0044095	0.83492	-0.0026431	0.85141	0.044829	0.29003	0.067821	0.10921	0.046988	0.096683	-0.014107	0.50493	0.49881	0.072814
	SOX10	D00637.003	339.5	484	-0.038294	0.070229	0.0061737	0.77046	0.0039485	0.7796	-0.069583	0.10029	-0.065233	0.12344	-0.042845	0.12985	0.0096232	0.64925	0.47355	0.059293
	PAX1	D00570.002	339.5	290	0.050661	0.016586	0.038978	0.065355	0.026304	0.062286	-0.0027446	0.94838	-0.010971	0.79577	-0.0078804	0.78055	0.03844	0.069168	0.50819	0.074504
	ESR1	D00372.003	340.5	423	-0.018594	0.37949	-0.012689	0.54871	-0.0085121	0.54633	0.0082959	0.84484	0.0055726	0.89541	0.0041166	0.88429	-0.012518	0.5541	0.48796	0.064232
	RARG	D00611.001	340.5	442	0.010804	0.60963	0.063852	0.0025216	0.042737	0.0024546	-0.084132	0.046788	-0.02681	0.52701	-0.017454	0.53721	0.058562	0.0056052	0.4879	0.061851
	FOXD3	D00395.002	342	366	-0.021701	0.30503	-0.00083644	0.96847	-0.00080203	0.95467	0.0096336	0.82022	0.044167	0.29722	0.029637	0.29476	0.0031442	0.88187	0.50801	0.067865
	AR	D00296.006	342.5	344	0.015194	0.4727	0.017992	0.39513	0.012022	0.39421	0.015826	0.70889	0.014464	0.73293	0.0094193	0.73913	0.0098368	0.642	0.50865	0.066383
	RAXL1	D00612.001	342.5	269	0.026527	0.20989	0.022883	0.27943	0.015994	0.25803	0.1016	0.01626	0.049147	0.24602	0.035585	0.21132	0.0089642	0.67182	0.53557	0.069199
	FOXG1	D00396.003	342.5	423	-0.016593	0.43289	-0.024246	0.25179	-0.016278	0.24863	0.018724	0.65867	0.027529	0.51599	0.018493	0.51327	-0.016092	0.44693	0.49392	0.065097
	NR2F1	D00554.003	344.5	406	-0.0053371	0.80086	0.037057	0.079788	0.025179	0.074339	-0.066684	0.11529	-0.014819	0.72663	-0.0085151	0.76339	0.043831	0.038224	0.46579	0.061568
	IRX2	D00481.003	345.5	402	-0.023374	0.26925	-0.03616	0.087362	-0.023992	0.089057	-0.0067056	0.87431	-0.01153	0.78562	-0.007733	0.78456	-0.042001	0.047053	0.50945	0.075185
	GATA3	D00410.003	345.5	328	-0.010304	0.62628	0.018786	0.37459	0.0126	0.37185	0.0223	0.5988	0.025685	0.54451	0.017633	0.53303	0.020591	0.33044	0.52758	0.06736
		D00410.009	387.5	440	-0.013678	0.51799	0.025212	0.23337	0.016629	0.23859	-0.067747	0.10959	-0.05874	0.16548	-0.040473	0.15248	0.016559	0.43384	0.48337	0.064059
	ZIC4	D00722.002	346	371	0.00043572	0.98357	-0.036845	0.081531	-0.024726	0.079702	0.011638	0.78367	0.077972	0.065449	0.051483	0.06875	-0.027776	0.18919	0.49838	0.067649
	FOXO3	D00405.003	346.5	421	-0.028031	0.18518	-0.01202	0.56999	-0.007901	0.5755	-0.023091	0.5859	0.023163	0.58472	0.016081	0.56968	-0.015415	0.46627	0.5101	0.063955
	TCF7L1	D00674.003	346.5	350	0.0053018	0.80215	0.0023976	0.90978	0.0014075	0.92054	0.049906	0.23878	0.034814	0.41136	0.023757	0.40098	0.0028995	0.89101	0.51673	0.065624
	BHLHA15	D00306.003	346.5	333	-0.032328	0.12646	-0.0024701	0.90707	-0.002285	0.87147	-0.0053613	0.89936	0.038259	0.3666	0.024541	0.38589	-0.0084786	0.68864	0.51532	0.069724
	HOXC12	D00461.003	346.5	177	0.047074	0.026018	0.050688	0.016528	0.034678	0.013983	0.081991	0.052691	0.10674	0.011561	0.072559	0.010312	0.036002	0.088755	0.5804	0.078795
	RFX2	D00614.001	347.5	135	0.020379	0.33544	0.0016728	0.93699	0.0010361	0.94146	0.052957	0.21124	0.1031	0.014742	0.067987	0.016237	0.004012	0.84961	0.56561	0.086462
	HOXB13	D00454.003	348	349	0.0012516	0.95283	0.015014	0.47796	0.0097566	0.48928	0.02066	0.62596	0.0064165	0.87968	0.0038793	0.89092	0.0034289	0.87126	0.52317	0.068004
	SOX4	D00646.002	348	394	-0.0055123	0.79447	0.027991	0.1858	0.018866	0.18119	-0.051491	0.22418	-0.0098703	0.81588	-0.0069956	0.80467	0.019894	0.34707	0.51229	0.065409
	LMX1A	D00498.002	349	223	0.035334	0.094844	0.061264	0.0037546	0.041316	0.0034091	0.10465	0.013304	0.10167	0.01619	0.070051	0.013266	0.056124	0.0079422	0.57183	0.07595
	MLXIPL	D00519.002	349.5	410	0.0032676	0.87727	-0.00834	0.69347	-0.0054789	0.69779	0.013446	0.75108	0.015244	0.71913	0.010977	0.69795	-0.012733	0.54732	0.48966	0.065541
	EMX2	D00365.003	350.5	161	0.062946	0.0029037	0.095631	5.9006e-06	0.06386	6.0121e-06	0.083713	0.047896	0.022316	0.59854	0.015568	0.58205	0.099027	2.7116e-06	0.55295	0.072567
	RAX	D00613.002	352.5	159	0.030682	0.14696	0.019824	0.34877	0.013431	0.34116	0.10862	0.010167	0.10457	0.013378	0.070411	0.012802	0.012299	0.56107	0.55929	0.08045
	TAF7	D00814.001	352.5	384	0.024587	0.24518	0.042863	0.042702	0.029114	0.039075	-0.070789	0.094518	-0.075643	0.073938	-0.050802	0.07249	0.054076	0.010543	0.49624	0.066695
	ZBTB7A	D00714.003	352.5	374	0.0056605	0.78907	-0.0022058	0.91697	-0.0016137	0.90895	0.017177	0.6853	0.01368	0.74691	0.0095219	0.7364	-0.0013406	0.94948	0.49941	0.067248
		D00714.004	476.5	511	-0.067377	0.0014333	-0.035263	0.095509	-0.023115	0.10138	-0.10561	0.012473	-0.10425	0.013665	-0.069397	0.014151	-0.027049	0.20105	0.43482	0.054505
	ZSCAN4	D00735.002	353.5	339	0.025414	0.22965	0.019992	0.34471	0.013325	0.34496	-0.014407	0.73394	-0.025721	0.54394	-0.01721	0.54291	0.01207	0.56836	0.5183	0.071146
	RBBP5	D00797.001	356.5	392	0.00454	0.83011	0.0088801	0.67472	0.0060263	0.6693	-0.032218	0.44712	-0.015156	0.72068	-0.010086	0.72141	0.0067063	0.75129	0.49173	0.065406
	LMX1B	D00499.001	357	184	0.048468	0.02191	0.073735	0.00048397	0.049338	0.00047112	0.10262	0.01521	0.14399	0.00063867	0.096354	0.00065825	0.062605	0.0030602	0.59155	0.078502
	SCRT2	D00631.002	358	352	0.0066871	0.75197	-0.013067	0.53685	-0.010376	0.53582	-0.008649	0.83833	0.0012016	0.97739	0.0011611	0.97242	-0.015294	0.46979	0.52579	0.073128
	PAX2	D00571.002	359	173	0.045268	0.032316	0.026838	0.20458	0.017792	0.20732	0.057758	0.17268	0.056253	0.18416	0.037927	0.17997	0.023474	0.2672	0.55336	0.08213
	RXRG	D00629.006	359.5	370	0.00051767	0.98048	0.050873	0.016136	0.03347	0.017689	-0.039898	0.34641	-0.013132	0.75672	-0.0097147	0.73128	0.048753	0.021143	0.50473	0.063227
	GSX2	D00428.002	361	175	0.053654	0.011165	0.071864	0.00067215	0.049079	0.00050464	0.078706	0.062947	0.14098	0.00083034	0.095379	0.00074639	0.054305	0.010218	0.58484	0.07652
	TP63	D00695.002	361	315	0.027778	0.18918	-0.0041376	0.84497	-0.0022116	0.87545	0.015883	0.70788	0.029275	0.48972	0.020199	0.47519	-0.012302	0.56095	0.50698	0.070511
	BHLHE40	D00746.004	361.5	478	-0.033006	0.11869	-0.054329	0.010185	-0.035429	0.01204	-0.0051073	0.9041	0.044024	0.29879	0.029918	0.29019	-0.050295	0.017386	0.46466	0.061539
	CPEB1	D00323.002	362.5	334	-0.0090686	0.66822	0.021867	0.30135	0.014997	0.28783	0.041561	0.32667	0.075293	0.075288	0.050655	0.073323	0.013874	0.51201	0.51516	0.063622
	HSF1	D00470.005	362.5	477	-0.032702	0.12213	-0.028237	0.18197	-0.018639	0.1865	-0.068762	0.10437	-0.063092	0.13626	-0.041088	0.14633	-0.025699	0.22447	0.4825	0.058754
	ALX3	D00290.003	364	118	0.084246	6.6482e-05	0.049927	0.018226	0.033502	0.017578	0.18059	1.7423e-05	0.14225	0.00074397	0.095693	0.00071685	0.053861	0.010856	0.5701	0.081091
	TGIF2LX	D00690.003	365	406	-0.016883	0.42489	-0.027944	0.18654	-0.018217	0.19669	0.00798	0.85068	0.0050269	0.9056	0.0030779	0.91335	-0.030401	0.15069	0.496	0.073448
	SNAI2	D00636.003	368.5	401	0.0081136	0.70138	-0.004427	0.83428	-0.0029772	0.83289	-0.012891	0.76103	-0.011377	0.7884	-0.0068993	0.8073	-0.0076039	0.71932	0.49667	0.065206
	ZNF713	D00731.003	369	364	-0.026999	0.20189	0.0095489	0.65178	0.0064788	0.64612	-0.046603	0.27134	0.0026199	0.95072	0.0019173	0.94596	0.0051514	0.80765	0.5063	0.063104
	NRF1	D00559.006	371	506	-0.055463	0.0087113	-0.15375	2.6753e-13	-0.10372	1.972e-13	0.021132	0.61809	-0.03699	0.38272	-0.024809	0.38046	-0.14306	1.0741e-11	0.42241	0.066067
		D00559.001	398.5	452	0.034052	0.10745	-0.084912	5.815e-05	-0.057125	5.1538e-05	0.014915	0.72494	-0.030911	0.46577	-0.020499	0.46863	-0.079363	0.00017223	0.4316	0.070981
	TCF12	D00818.003	371	513	-0.076714	0.00028251	-0.020972	0.32157	-0.013618	0.33447	-0.12546	0.0029636	-0.094047	0.02618	-0.063428	0.024937	-0.0040248	0.84914	0.42186	0.053198
	PKNOX1	D00583.002	371.5	452	-0.018374	0.38515	-0.028352	0.18018	-0.018776	0.1833	0.0054589	0.89753	-0.041199	0.3309	-0.02806	0.32121	-0.034856	0.099398	0.49002	0.06373
	MESP1	D00516.002	372	407	-0.037131	0.079188	-0.061701	0.0035144	-0.041641	0.0031655	0.0025757	0.95155	0.0064501	0.87906	0.003905	0.8902	-0.060799	0.0040274	0.49756	0.06562
	PRRX1	D00604.004	372.5	255	0.024476	0.24731	0.050056	0.017926	0.03374	0.016791	0.075153	0.075833	0.085469	0.043391	0.059715	0.034762	0.046278	0.028651	0.55927	0.072255
	SOX2	D00645.006	372.5	482	-0.043717	0.038731	-0.01014	0.63177	-0.0067789	0.63092	-0.043233	0.30756	-0.09699	0.021824	-0.065692	0.020212	-0.014305	0.499	0.46833	0.058371
	NFKB2	D00541.001	373.5	354	0.0044886	0.832	-0.070022	0.00092199	-0.046748	0.00092243	0.021793	0.60714	0.0061915	0.88387	0.0055657	0.84401	-0.070876	0.00079707	0.49752	0.072676
	TGIF2	D00691.001	375.5	300	-0.013031	0.53797	-0.066758	0.0015858	-0.043929	0.0018496	0.081023	0.055556	0.01775	0.6754	0.011388	0.68725	-0.058332	0.0057957	0.53578	0.077799
	E2F2	D00345.002	377	384	-0.015161	0.47365	-0.0094271	0.65593	-0.0064267	0.64877	-0.030363	0.47372	0.0034031	0.93601	0.0028341	0.92019	-0.016097	0.44677	0.5056	0.071955
	TCF4	D00673.001	385	402	-0.024554	0.24581	-0.0045464	0.82987	-0.0029832	0.83256	-0.033246	0.43274	0.0046848	0.912	0.0032188	0.9094	-0.003572	0.86594	0.4919	0.063564
	NKX3-2	D00547.003	385	203	0.04731	0.025278	0.051027	0.015817	0.034388	0.014803	0.06187	0.14403	0.072383	0.087307	0.048937	0.083619	0.041791	0.048164	0.54741	0.078171
	PAX4	D00573.002	387.5	262	0.028884	0.17215	0.030736	0.14624	0.020655	0.14323	0.087012	0.03973	0.081022	0.055559	0.054932	0.052135	0.029736	0.15983	0.5472	0.070059
	HOXD13	D00465.003	388	367	0.0038366	0.85612	-0.049926	0.018226	-0.033122	0.018903	0.12137	0.0040564	0.047989	0.25733	0.031612	0.26376	-0.047595	0.024411	0.50497	0.067401
	IRX5	D00483.001	388	502	-0.055215	0.0090163	-0.086144	4.528e-05	-0.05735	4.8122e-05	-0.00040795	0.99232	-0.069227	0.10204	-0.046218	0.10227	-0.084031	6.9397e-05	0.45812	0.061226
	BCL6B	D00305.003	388.5	364	0.0068329	0.74675	0.0081494	0.70013	0.0051419	0.71554	-0.016403	0.69878	-0.030707	0.46873	-0.020525	0.46807	0.0096252	0.64918	0.48492	0.06358
	HOXC11	D00460.003	389	200	0.044424	0.035685	0.03031	0.15192	0.020652	0.14328	0.093489	0.027086	0.080112	0.058371	0.054894	0.0523	0.01721	0.41599	0.55038	0.077232
	CLOCK	D00322.002	389	431	-0.01404	0.50698	-0.025377	0.23032	-0.016746	0.23528	0.026925	0.52525	-0.014374	0.73453	-0.010253	0.717	-0.017431	0.41003	0.47415	0.063584
	NFIB	D00537.001	389	388	-0.010996	0.6033	0.014748	0.48579	0.010571	0.48608	-0.047256	0.26468	0.017208	0.68476	0.012392	0.68512	-0.0017423	0.93438	0.48774	0.061703
	HOXA2	D00453.002	389	202	0.047328	0.025222	0.069548	0.00099892	0.046968	0.00087238	0.070845	0.094257	0.067292	0.112	0.045153	0.11042	0.064413	0.002309	0.569	0.076003
	ESRRB	D00375.003	390	401	-0.014244	0.50082	-0.0044638	0.83292	-0.002577	0.85508	-0.064367	0.12851	-0.037452	0.3768	-0.025052	0.3758	0.0028968	0.89111	0.50871	0.067438
	HEY1	D00432.003	391	404	0.0015847	0.9403	-0.0034227	0.8715	-0.0020627	0.88377	-0.034949	0.40953	-0.041661	0.3255	-0.026982	0.34014	0.00223	0.91607	0.4844	0.064283
	RHOXF1	D00621.003	391.5	411	-0.026972	0.20234	-0.0079946	0.70556	-0.0055245	0.6954	-0.028747	0.49759	-0.0063447	0.88102	-0.0042256	0.88125	-0.0062434	0.76794	0.47907	0.059892
	TBX1	D00665.002	391.5	376	-0.00020152	0.9924	0.0032258	0.87883	0.0018774	0.89415	0.0018586	0.96503	-0.016404	0.69875	-0.011651	0.68042	-0.0037936	0.85771	0.52758	0.076555
	HOXA1	D00451.002	391.5	106	0.064227	0.0023778	0.056849	0.0071698	0.038398	0.0065025	0.14798	0.0004478	0.18146	1.584e-05	0.12402	1.1635e-05	0.041576	0.049332	0.59182	0.086852
	TEAD3	D00678.001	392.5	380	-0.0025024	0.90586	0.0061002	0.77312	0.0043515	0.75778	-0.0098655	0.81597	-0.054113	0.20144	-0.036914	0.19188	-0.00044243	0.98332	0.50671	0.064445
	ZNF75A	D00733.003	393.5	464	-0.041922	0.047468	-0.039197	0.063858	-0.026309	0.062242	-0.0418	0.32388	0.00059277	0.98884	0.00034625	0.99023	-0.037771	0.074153	0.48553	0.058847
	BSX	D00313.002	393.5	376	0.014715	0.48677	-0.0073708	0.72758	-0.004863	0.73036	0.09076	0.031914	0.042531	0.31549	0.028033	0.32165	-0.016086	0.44708	0.50178	0.063588
	CDX2	D00316.003	394	363	-0.018962	0.37012	0.0061391	0.77171	0.0041482	0.76876	-0.023805	0.57436	0.0055392	0.89604	0.0037575	0.89432	0.0071641	0.73493	0.50489	0.070178
	DLX2	D00335.003	394.5	308	0.017676	0.40346	0.024137	0.25392	0.017088	0.22897	0.049935	0.23851	0.037795	0.37244	0.027026	0.34645	0.017456	0.40934	0.51857	0.067873
	FAM48A	D00757.001	395	427	-0.015055	0.47675	0.013586	0.52081	0.0087894	0.53333	-0.062315	0.14117	-0.02399	0.57139	-0.016665	0.55576	0.010958	0.60454	0.49933	0.064291
	HOXA13	D00450.003	397	227	0.048674	0.021352	0.0059664	0.77796	0.0041034	0.77119	0.11111	0.008559	0.072707	0.085898	0.048539	0.086161	-0.0084863	0.68837	0.52929	0.075848
	TFAP4	D00684.005	397	415	-0.029716	0.16012	-0.0091442	0.66562	-0.0064386	0.64816	-0.031713	0.45427	0.0074536	0.86042	0.0045654	0.87178	-0.0024479	0.9079	0.48443	0.061717
	DPRX	D00341.003	398	456	-0.026336	0.21319	0.0091997	0.66372	0.0059847	0.67145	-0.062397	0.14064	-0.038846	0.35928	-0.02502	0.37641	0.014761	0.4854	0.49688	0.063303
	MSC	D00523.003	399	380	-0.0069875	0.74123	-0.044488	0.03542	-0.02989	0.034141	0.07279	0.085538	-0.0060278	0.88692	-0.0046936	0.86821	-0.042911	0.042467	0.50985	0.069477
	SHOX	D00634.001	400	291	-0.0038192	0.85676	0.012993	0.53918	0.0087358	0.53583	0.043153	0.30845	0.09295	0.027987	0.063011	0.025905	0.0080648	0.70309	0.5506	0.07169
	ZBTB49	D00713.003	400.5	270	0.026238	0.2149	0.0046921	0.82451	0.0030324	0.82983	0.081201	0.055021	0.031824	0.4527	0.019724	0.48562	-0.0022307	0.91604	0.54165	0.071569
	CREB3L1	D00324.003	400.5	268	0.025143	0.23465	-0.019579	0.35477	-0.013336	0.3446	0.036402	0.39033	0.057057	0.17795	0.03737	0.18646	-0.0055979	0.79135	0.52811	0.073243
	ZNF232	D00724.003	401	403	-0.022523	0.28706	0.00071984	0.97286	0.00024093	0.98638	-0.044368	0.29502	-0.0056329	0.89429	-0.0045333	0.87267	-0.0062434	0.76794	0.47583	0.062155
	NHLH1	D00542.005	402.5	404	-0.014646	0.48881	-0.0061086	0.77281	-0.0040793	0.77249	0.0010819	0.97964	0.043436	0.30529	0.028854	0.30769	0.004926	0.81591	0.48933	0.060985
	LEF1	D00492.003	404	386	-0.00050289	0.98104	-0.049635	0.018916	-0.032674	0.020578	0.064971	0.12495	0.024571	0.5621	0.0173	0.5408	-0.040684	0.054416	0.49878	0.066484
	EZH2	D00756.007	405.5	458	-0.019944	0.34585	-0.0060635	0.77445	-0.0042626	0.76257	-0.057053	0.17798	-0.056414	0.1829	-0.036754	0.19382	-0.0029205	0.89022	0.45811	0.057205
	HOXD11	D00463.003	406	266	0.027531	0.19314	-0.011376	0.59083	-0.0076324	0.58856	0.067073	0.11318	0.057753	0.17271	0.037594	0.18383	-0.010062	0.6344	0.52784	0.073594
	NKX2-3	D00543.005	406	258	0.0032695	0.8772	0.0025211	0.90516	0.0015388	0.91316	0.03713	0.38092	0.040801	0.3356	0.026841	0.34267	-0.0022387	0.91574	0.5312	0.077847
	EVX2	D00386.001	406.5	363	0.00091721	0.96542	0.0075744	0.72037	0.005358	0.70414	0.031639	0.45533	0.051479	0.22429	0.034804	0.21853	0.0024704	0.90706	0.51755	0.064542
	ZNF238	D00725.004	407.5	479	-0.04069	0.054381	-0.066115	0.0017598	-0.044591	0.0015761	-0.025613	0.54564	0.020005	0.63694	0.013786	0.62599	-0.07062	0.00083276	0.46994	0.064612
	FOXA2	D00762.001	408	498	-0.08898	2.5139e-05	-0.07825	0.00021242	-0.051884	0.00023584	-0.070729	0.0948	-0.031051	0.46375	-0.021775	0.4414	-0.06951	0.0010054	0.43686	0.055225
[truncated: 1,093 more rows]

## Sheet: ChIP Experimental correlations
		correlator	rank	dataset rank	Pearson		Spearman		KendalTau		Pearson_top_25		Spearman_top_25		KendalTau_top_25		Spearman_binned		AUROC	AUPRC
		category	median	median	value	pvalue	value	pvalue	value	pvalue	value	pvalue	value	pvalue	value	pvalue	value	pvalue	value	value
dataset	name	encode_id
K562	JUND (K562)	wgEncodeAwgTfbsSydhK562JundIggrabUniPk	9.5	3	0.20841	3.5774e-16	0.14576	1.4353e-08	0.11906	1.6843e-08	0.26793	1.3818e-07	0.25723	4.4212e-07	0.21031	6.5374e-07	0.13884	6.775e-08	0.55255	0.26297
		wgEncodeAwgTfbsUchicagoK562EjundUniPk	61	10	0.18157	1.4118e-12	0.11657	6.0415e-06	0.095212	6.4293e-06	0.23976	2.6505e-06	0.19996	9.6666e-05	0.16349	0.00011013	0.10596	3.9449e-05	0.54392	0.25712
	MAX (K562)	wgEncodeAwgTfbsSydhK562MaxIggrabUniPk	23.5	93	0.066377	0.010152	0.041371	0.10935	0.033791	0.10932	0.073292	0.15664	0.080039	0.1218	0.06544	0.12165	0.048445	0.060768	0.52076	0.24203
		wgEncodeAwgTfbsHaibK562MaxV0416102UniPk	38	68	0.10368	5.7756e-05	0.073685	0.0043126	0.060184	0.0043461	0.099852	0.05336	0.062831	0.2248	0.051371	0.22433	0.070206	0.0065433	0.53269	0.24916
	TBP (K562)	wgEncodeAwgTfbsSydhK562TbpIggmusUniPk	26	341.5	0.037411	0.14769	-0.011361	0.6603	-0.0092791	0.66015	0.099612	0.053938	0.068222	0.18742	0.055779	0.18705	-0.012315	0.63378	0.50069	0.23175
	MYC (K562)	wgEncodeAwgTfbsSydhK562CmycIggrabUniPk	27	113	0.075709	0.0033574	0.04266	0.098734	0.034843	0.098718	0.1295	0.012072	0.12661	0.014152	0.10351	0.014348	0.050701	0.049691	0.50955	0.23575
		wgEncodeAwgTfbsSydhK562CmycIfng30UniPk	29	284	0.02429	0.34733	0.010483	0.68508	0.0085622	0.68494	0.050044	0.33381	0.052756	0.30824	0.043134	0.3076	0.011596	0.65373	0.50227	0.23233
		wgEncodeAwgTfbsSydhK562CmycIfng6hUniPk	60	167.5	0.045716	0.076823	0.019278	0.45576	0.015746	0.45557	0.079538	0.12416	0.10091	0.050858	0.082508	0.050985	0.018264	0.47983	0.50654	0.23434
		wgEncodeAwgTfbsSydhK562CmycIfna6hUniPk	90	280	0.042387	0.10091	0.016799	0.51576	0.013721	0.51558	0.10926	0.034423	0.14926	0.0037678	0.12203	0.0038953	0.016847	0.51455	0.50198	0.2323
		wgEncodeAwgTfbsUtaK562CmycUniPk	106.5	363.5	-0.0070047	0.78641	-0.026582	0.30372	-0.021711	0.30356	0.009151	0.85981	0.044423	0.391	0.03632	0.39029	-0.01827	0.47968	0.50014	0.23154
		wgEncodeAwgTfbsSydhK562CmycUniPk	183	220	0.046965	0.06909	0.030889	0.232	0.02523	0.23188	0.057811	0.26412	0.089593	0.083157	0.073251	0.083159	0.027683	0.28411	0.50259	0.23319
		wgEncodeAwgTfbsSydhK562CmycIfna30UniPk	193.25	232.5	0.039867	0.12287	0.016333	0.52748	0.01334	0.5273	0.052415	0.31138	0.061118	0.23772	0.049971	0.23722	0.01962	0.44781	0.50358	0.23324
	ELF1 (HepG2)	wgEncodeAwgTfbsHaibHepg2Elf1sc631V0416101UniPk	27.5	101	0.07277	0.0048202	0.057804	0.025221	0.047213	0.02527	0.063136	0.22256	0.076082	0.14142	0.062205	0.14119	0.053884	0.036978	0.51135	0.23905
	ELF1 (K562)	wgEncodeAwgTfbsHaibK562Elf1sc631V0416102UniPk	28	35	0.12416	1.4229e-06	0.095773	0.00020442	0.078225	0.00020989	0.11275	0.029037	0.09339	0.070855	0.076356	0.070906	0.098345	0.00013692	0.52399	0.24676
	ELF1 (GM12878)	wgEncodeAwgTfbsHaibGm12878Elf1sc631V0416101UniPk	29.5	144	0.064436	0.012586	0.044611	0.084234	0.036437	0.084233	0.024313	0.63885	-0.018884	0.71549	-0.01544	0.71496	0.041069	0.11197	0.51592	0.24025
	TBP (H1-hESC)	wgEncodeAwgTfbsSydhH1hescTbpIggrabUniPk	30.5	214	0.042117	0.1031	0.040646	0.11571	0.033199	0.11568	0.017808	0.73106	-0.052626	0.30944	-0.043027	0.3088	0.038509	0.13615	0.5037	0.23309
	MAX (HeLa-S3)	wgEncodeAwgTfbsSydhHelas3MaxIggrabUniPk	40	39	0.079571	0.0020487	0.089838	0.00049696	0.073377	0.00050689	0.026401	0.6103	0.011918	0.81807	0.0097443	0.81771	0.086936	0.00075316	0.5241	0.24482
	MAZ (K562)	wgEncodeAwgTfbsSydhK562Mazab85725IggrabUniPk	45	94	0.075163	0.0035937	0.041594	0.10745	0.033973	0.10743	0.14894	0.0038447	0.095083	0.065872	0.07774	0.065942	0.039632	0.12509	0.5112	0.23617
	MYC (MCF10A-Er-Src)	wgEncodeAwgTfbsSydhMcf10aesCmycEtoh01HvdUniPk	45.5	19	0.10611	3.8447e-05	0.13088	3.6798e-07	0.1069	4.0739e-07	0.01445	0.78031	0.014799	0.77515	0.0121	0.77473	0.12877	5.6679e-07	0.53106	0.25367
		wgEncodeAwgTfbsSydhMcf10aesCmycTam14hHvdUniPk	145	27	0.12985	4.5444e-07	0.11988	3.2516e-06	0.097914	3.4877e-06	0.09116	0.077888	0.067091	0.19486	0.054853	0.19447	0.12291	1.8175e-06	0.52488	0.24956
	CHD2 (HeLa-S3)	wgEncodeAwgTfbsSydhHelas3Chd2IggrabUniPk	46	79	0.092249	0.00034855	0.069084	0.007458	0.056426	0.0074995	0.08343	0.10674	0.082529	0.11059	0.067476	0.11048	0.066658	0.0098367	0.5201	0.24366
	IRF1 (K562)	wgEncodeAwgTfbsSydhK562Irf1Ifng6hUniPk	46.5	170	0.043679	0.090927	0.042928	0.096626	0.035063	0.096613	0.02037	0.69418	0.021168	0.68284	0.017307	0.68227	0.048764	0.059085	0.5066	0.23511
		wgEncodeAwgTfbsSydhK562Irf1Ifng30UniPk	93.5	107	0.069324	0.007253	0.052535	0.041984	0.042909	0.042023	0.074414	0.15037	0.10172	0.049025	0.083168	0.049158	0.052165	0.043449	0.50776	0.2366
		wgEncodeAwgTfbsSydhK562Irf1Ifna6hUniPk	159	58	0.09092	0.0004243	0.077295	0.0027479	0.063133	0.0027748	0.037779	0.46575	0.045694	0.37758	0.037359	0.37687	0.080175	0.001893	0.51325	0.24466
		wgEncodeAwgTfbsSydhK562Irf1Ifna30UniPk	391.25	163	0.044729	0.083415	0.062009	0.016345	0.050648	0.016395	-0.0037572	0.94219	0.046456	0.36967	0.037982	0.36897	0.063989	0.013214	0.50389	0.23597
	ATF3 (K562)	wgEncodeAwgTfbsHaibK562Atf3V0416101UniPk	47	46	0.11678	5.814e-06	0.083921	0.0011452	0.068545	0.0011619	0.12848	0.012776	0.13617	0.0082817	0.11133	0.0084549	0.075436	0.0034737	0.51724	0.2424
		wgEncodeAwgTfbsSydhK562Atf3UniPk	219.25	439.75	-0.013855	0.59197	-0.020778	0.42146	-0.016971	0.42128		1					-0.018251	0.48012	0.49957	0.23149
	CREB1 (A549)	wgEncodeAwgTfbsHaibA549Creb1sc240V0416102Dex100nmUniPk	47.5	54	0.12284	1.8409e-06	0.079667	0.0020233	0.06507	0.0020463	0.15678	0.002329	0.12445	0.015895	0.10175	0.016094	0.077144	0.0028014	0.5138	0.24113
	YY1 (HCT-116)	wgEncodeAwgTfbsHaibHct116Yy1sc281V0416101UniPk	50	201	0.034653	0.17994	0.034268	0.18483	0.027989	0.18473	0.073231	0.15699	0.04221	0.41506	0.034511	0.41433	0.037557	0.14611	0.50083	0.23181
	CCNT2 (K562)	wgEncodeAwgTfbsSydhK562Ccnt2UniPk	51	355	0.0061162	0.81296	0.0008622	0.97339	0.00070422	0.97338	0.054612	0.29151	0.087663	0.090041	0.071673	0.090015	0.0023891	0.92636	0.4979	0.2308
	GABPA (HepG2)	wgEncodeAwgTfbsHaibHepg2GabpPcr2xUniPk	51	170	0.04747	0.066154	0.036606	0.15661	0.029899	0.15655	0.041681	0.42093	0.062974	0.22374	0.051488	0.22327	0.036717	0.15535	0.50618	0.23564
	MAX (NB4)	wgEncodeAwgTfbsSydhNb4MaxUniPk	54	58	0.088749	0.00058166	0.077173	0.0027908	0.063033	0.002818	0.046927	0.36483	0.017018	0.74256	0.013914	0.74208	0.082186	0.001449	0.52557	0.24773
	MXI1 (HepG2)	wgEncodeAwgTfbsSydhHepg2Mxi1UniPk	56.5	347	0.0021117	0.93489	0.0013394	0.95868	0.001094	0.95866	0.014282	0.7828	-0.0025194	0.96122	-0.0020598	0.96114	0.0052076	0.84034	0.50036	0.23162
	PHF8 (K562)	wgEncodeAwgTfbsBroadK562Phf8a301772aUniPk	57.5	145	0.067575	0.0088674	0.04433	0.086213	0.036207	0.08621	0.081554	0.11488	0.079815	0.12285	0.065257	0.1227	0.043352	0.09338	0.50559	0.23446
	KDM5B (K562)	wgEncodeAwgTfbsBroadK562Plu1UniPk	57.5	335.5	0.030596	0.23646	0.0016347	0.94958	0.0013352	0.94955	0.088863	0.085708	0.073831	0.15361	0.060365	0.15334	2.7653e-05	0.99915	0.50085	0.23184
	GABPA (HeLa-S3)	wgEncodeAwgTfbsHaibHelas3GabpPcr1xUniPk	57.5	220	0.050629	0.050018	0.030693	0.23498	0.025069	0.23486	0.075915	0.1423	0.077532	0.13396	0.063391	0.13377	0.030511	0.23776	0.50373	0.23369
	TBP (HeLa-S3)	wgEncodeAwgTfbsSydhHelas3TbpIggrabUniPk	59.5	83.5	0.061021	0.018139	0.084282	0.0010899	0.06884	0.0011061	0.01539	0.76643	0.029141	0.57374	0.023826	0.57305	0.08246	0.0013965	0.51377	0.23902
	MYC (NB4)	wgEncodeAwgTfbsSydhNb4CmycUniPk	60	67	0.088758	0.00058095	0.07476	0.003778	0.061062	0.0038095	0.070468	0.17328	0.041455	0.42346	0.033894	0.42272	0.077039	0.0028389	0.51923	0.24279
	GABPA (A549)	wgEncodeAwgTfbsHaibA549GabpV0422111Etoh02UniPk	61.25	207	0.036626	0.15639	0.032958	0.2022	0.026919	0.2021	0.062764	0.2253	0.051344	0.32139	0.041979	0.32074	0.029359	0.25596	0.50299	0.23278
	EGR1 (K562)	wgEncodeAwgTfbsHaibK562Egr1V0416101UniPk	62	44	0.0646	0.012362	0.086087	0.0008486	0.070314	0.00086253	0.0050907	0.92173	0.031877	0.5383	0.026063	0.53759	0.087221	0.00072338	0.52236	0.24338
	ETS1 (K562)	wgEncodeAwgTfbsHaibK562Ets1V0416101UniPk	63	441	-0.017456	0.49947	-0.010211	0.69283	-0.0083402	0.69269	-0.058676	0.25703	-0.092272	0.074313	-0.075442	0.07435	-0.015695	0.54373	0.49795	0.23092
	GABPA (K562)	wgEncodeAwgTfbsHaibK562GabpV0416101UniPk	65.25	222	0.0335	0.19487	0.017699	0.49352	0.014456	0.49334	0.062874	0.22448	0.10049	0.051836	0.082164	0.05196	0.014465	0.57574	0.5047	0.2336
	PML (GM12878)	wgEncodeAwgTfbsHaibGm12878Pmlsc71910V0422111UniPk	66	196	0.034255	0.185	0.043943	0.088989	0.035892	0.088983	-0.003682	0.94335	0.032665	0.52829	0.026707	0.52757	0.035915	0.16459	0.50672	0.2347
	JUND (H1-hESC)	wgEncodeAwgTfbsSydhH1hescJundIggrabUniPk	70	54	0.13818	7.8236e-08	0.075993	0.0032399	0.062069	0.0032691	0.17391	0.00071885	0.10283	0.046601	0.084074	0.046742	0.069594	0.0070287	0.51467	0.2424
		wgEncodeAwgTfbsHaibH1hescJundV0416102UniPk	145.25	83	0.079034	0.0021972	0.067003	0.0094614	0.054727	0.0095061	0.049565	0.33846	0.053822	0.29856	0.044005	0.29794	0.06323	0.014346	0.5105	0.23998
	MXI1 (GM12878)	wgEncodeAwgTfbsSydhGm12878Mxi1IggmusUniPk	71	260	0.0012762	0.96063	0.02484	0.33651	0.020289	0.33634	-0.086441	0.09463	-0.094197	0.068444	-0.077015	0.068504	0.022097	0.39259	0.50672	0.2347
	CHD2 (GM12878)	wgEncodeAwgTfbsSydhGm12878Chd2ab68301IggmusUniPk	71.25	75	0.080938	0.0017115	0.070406	0.0063911	0.057506	0.0064303	0.051526	0.31968	0.032381	0.53188	0.026475	0.53117	0.067298	0.0091509	0.51451	0.24097
	FOS (MCF10A-Er-Src)	wgEncodeAwgTfbsSydhMcf10aesCfosTamHvdUniPk	71.5	6	0.19328	4.415e-14	0.16216	2.7026e-10	0.13245	3.4684e-10	0.16585	0.0012674	0.14151	0.0060511	0.1157	0.0062066	0.15366	2.2322e-09	0.54357	0.26355
		wgEncodeAwgTfbsSydhMcf10aesCfosTam112hHvdUniPk	186.5	2	0.19818	9.6724e-15	0.17723	4.8216e-12	0.14475	6.9154e-12	0.14747	0.0042119	0.10816	0.036299	0.088428	0.036473	0.17104	2.6334e-11	0.55363	0.26913
		wgEncodeAwgTfbsSydhMcf10aesCfosEtoh01HvdUniPk	186.5	5	0.18599	3.9187e-13	0.17936	2.65e-12	0.14649	3.8709e-12	0.10986	0.033445	0.064901	0.20987	0.053063	0.20943	0.17368	1.2862e-11	0.55005	0.26885
		wgEncodeAwgTfbsSydhMcf10aesCfosTam14hHvdUniPk	195	8	0.16812	5.7369e-11	0.15495	1.6345e-09	0.12656	2.0094e-09	0.11335	0.028178	0.083214	0.10765	0.068036	0.10755	0.15351	2.3186e-09	0.54585	0.26228
	JUND (HepG2)	wgEncodeAwgTfbsHaibHepg2JundPcr1xUniPk	71.5	35	0.12776	6.9581e-07	0.083374	0.0012339	0.068098	0.0012513	0.14616	0.0045669	0.11544	0.025381	0.094386	0.025579	0.080982	0.0017016	0.52156	0.24622
		wgEncodeAwgTfbsSydhHepg2JundIggrabUniPk	98.5	42	0.092141	0.00035419	0.090753	0.00043478	0.074125	0.00044389	0.052735	0.30843	0.067612	0.19141	0.055279	0.19103	0.085707	0.00089481	0.52042	0.24587
	YY1 (K562)	wgEncodeAwgTfbsHaibK562Yy1V0416102UniPk	72	64	0.12342	1.6443e-06	0.07075	0.0061373	0.057786	0.006176	0.1915	0.00019099	0.14164	0.0060055	0.1158	0.0061605	0.063047	0.014631	0.51392	0.23962
		wgEncodeAwgTfbsHaibK562Yy1V0416101UniPk	102	292	0.035367	0.17113	0.016994	0.5109	0.01388	0.51072	0.084494	0.10233	0.10811	0.036373	0.088393	0.036547	0.0070867	0.78397	0.50141	0.23205
		wgEncodeAwgTfbsSydhK562Yy1UcdUniPk	229	143	0.048107	0.062593	0.044652	0.083948	0.036471	0.083947	0.060238	0.24456	0.083539	0.10628	0.068302	0.10619	0.040893	0.11351	0.50158	0.23246
	MAX (GM12878)	wgEncodeAwgTfbsSydhGm12878MaxIggmusUniPk	73	154	0.038173	0.13961	0.042509	0.09993	0.03472	0.099914	-0.024989	0.62954	-0.0060969	0.90633	-0.0049848	0.90614	0.048954	0.058106	0.51236	0.2398
	E2F6 (K562)	wgEncodeAwgTfbsSydhK562E2f6UcdUniPk	75	72	0.088991	0.00056176	0.063775	0.013525	0.05209	0.013573	0.082457	0.1109	0.095203	0.065529	0.077838	0.065601	0.066016	0.01057	0.51351	0.24023
		wgEncodeAwgTfbsHaibK562E2f6V0416102UniPk	80.5	174	0.06031	0.019533	0.036761	0.15487	0.030025	0.1548	0.042579	0.41098	0.021453	0.6788	0.01754	0.67823	0.03829	0.1384	0.51378	0.23978
	MYC (MCF-7)	wgEncodeAwgTfbsUtaMcf7CmycVehUniPk	75	68	0.087274	0.00071801	0.076069	0.003209	0.062131	0.0032382	0.057992	0.26262	0.033736	0.51485	0.027583	0.51413	0.069987	0.0067132	0.51535	0.23996
		wgEncodeAwgTfbsUtaMcf7CmycSerumstimUniPk	106	197	0.033081	0.20052	0.034785	0.17829	0.028411	0.17821	0.04001	0.43981	0.061724	0.23309	0.050466	0.2326	0.031435	0.22385	0.50427	0.23336
		wgEncodeAwgTfbsUtaMcf7CmycEstroUniPk	231.5	318	-0.0036067	0.88904	0.0027461	0.9154	0.0022429	0.91536	-0.020609	0.69078	0.0071896	0.88964	0.0058782	0.88942	0.011597	0.65368	0.50128	0.23208
		wgEncodeAwgTfbsUtaMcf7CmycSerumstvdUniPk	324.5	400	-0.013339	0.60584	-0.0043583	0.86611	-0.0035597	0.86605	-0.02978	0.56537	-0.032959	0.52459	-0.026947	0.52387	1.3645e-05	0.99958	0.4997	0.2314
	SP1 (GM12878)	wgEncodeAwgTfbsHaibGm12878Sp1Pcr1xUniPk	76.25	73.5	0.069697	0.0069443	0.083457	0.0012201	0.068165	0.0012374	0.015717	0.76162	0.012882	0.80365	0.010532	0.80327	0.082012	0.0014832	0.51378	0.23978
	SIN3A (SK-N-SH)	wgEncodeAwgTfbsHaibSknshSin3ak20V0416101UniPk	77.5	177	0.055596	0.031367	0.053675	0.037719	0.04384	0.037761	0.0331	0.52282	0.031804	0.53923	0.026003	0.53851	0.049729	0.054236	0.50514	0.23386
	RBBP5 (K562)	wgEncodeAwgTfbsBroadK562Rbbp5a300109aUniPk	79	344	0.0011914	0.96324	9.0014e-05	0.99722	7.3521e-05	0.99722	-0.031664	0.54101	0.0029449	0.95468	0.0024077	0.95458	0.0046012	0.85873	0.50431	0.23397
	USF1 (SK-N-SH_RA)	wgEncodeAwgTfbsHaibSknshraUsf1sc8983V0416102UniPk	79.5	142	0.050127	0.052335	0.038832	0.1329	0.031717	0.13286	0.055883	0.28041	0.055183	0.28649	0.045118	0.28589	0.043778	0.090199	0.50573	0.23442
	JUN (K562)	wgEncodeAwgTfbsSydhK562CjunUniPk	80	15	0.19207	6.3689e-14	0.11867	4.0816e-06	0.096931	4.3651e-06	0.21339	3.091e-05	0.2051	6.3066e-05	0.16769	7.2972e-05	0.10376	5.7047e-05	0.52906	0.25465
		wgEncodeAwgTfbsSydhK562CjunIfna30UniPk	136.5	15	0.19525	2.4059e-14	0.11897	3.864e-06	0.097168	4.1354e-06	0.21987	1.7377e-05	0.20867	4.6557e-05	0.17061	5.4497e-05	0.098429	0.00013511	0.52503	0.25156
		wgEncodeAwgTfbsSydhK562CjunIfng30UniPk	211	36	0.14339	2.4639e-08	0.083843	0.0011574	0.068481	0.0011742	0.18133	0.00041711	0.17598	0.00061883	0.14388	0.00066577	0.067144	0.0093119	0.52069	0.24512
		wgEncodeAwgTfbsSydhK562CjunIfng6hUniPk	216.25	102	0.089816	0.00049853	0.030101	0.24413	0.024586	0.244	0.15034	0.0035197	0.12111	0.018967	0.099023	0.019169	0.015901	0.53845	0.51061	0.23714
		wgEncodeAwgTfbsSydhK562CjunIfna6hUniPk	262.5	212	0.061094	0.018	0.01224	0.63584	0.0099976	0.63568	0.12237	0.017759	0.072993	0.15834	0.05968	0.15806	0.0032063	0.90129	0.50443	0.23355
	TCF7L2 (HCT-116)	wgEncodeAwgTfbsSydhHct116Tcf7l2UcdUniPk	80.75	242	0.040679	0.11542	0.025925	0.31583	0.021175	0.31567	0.053672	0.29991	0.011621	0.82253	0.0095012	0.82218	0.02068	0.42365	0.50698	0.23458
	E2F4 (MCF10A-Er-Src)	wgEncodeAwgTfbsSydhMcf10aesE2f4TamHvdUniPk	82	61	0.10344	6.012e-05	0.077126	0.0028076	0.062995	0.0028349	0.13985	0.0066775	0.043644	0.39937	0.035683	0.39865	0.073972	0.0041636	0.50444	0.23388
	ELF1 (A549)	wgEncodeAwgTfbsHaibA549Elf1V0422111Etoh02UniPk	84.5	244.5	0.044407	0.085666	0.02381	0.35695	0.019447	0.35677	0.062334	0.2285	0.012012	0.81665	0.0098214	0.8163	0.024657	0.34008	0.50444	0.23388
	FOS (HUVEC)	wgEncodeAwgTfbsSydhHuvecCfosUcdUniPk	85	6	0.17372	1.2718e-11	0.15261	2.8779e-09	0.12465	3.4933e-09	0.13494	0.0088899	0.141	0.0062365	0.11528	0.0063937	0.14129	3.94e-08	0.54772	0.26416
	PML (K562)	wgEncodeAwgTfbsHaibK562Pmlsc71910V0422111UniPk	86	283	0.00010479	0.99677	0.01819	0.4816	0.014857	0.48142	-0.051213	0.32263	-0.0060943	0.90637	-0.0049827	0.90618	0.023412	0.36503	0.50786	0.23528
	POU2F2 (GM12878)	wgEncodeAwgTfbsHaibGm12878Pou2f2Pcr1xUniPk	86.5	230	0.0086551	0.73776	0.040839	0.11399	0.033356	0.11396	-0.067912	0.18944	-0.08052	0.11957	-0.065833	0.11943	0.042411	0.10072	0.50498	0.23368
	YY1 (GM12878)	wgEncodeAwgTfbsHaibGm12878Yy1sc281Pcr1xUniPk	87	106	0.063106	0.014539	0.056854	0.027724	0.046437	0.027772	0.08541	0.098645	0.10109	0.050465	0.082648	0.050593	0.044999	0.081568	0.50943	0.2359
		wgEncodeAwgTfbsSydhGm12878Yy1UniPk	406.5	238	0.028617	0.26817	0.023556	0.36209	0.01924	0.36192	-0.0016227	0.97502	0.034289	0.50799	0.028034	0.50726	0.01636	0.52679	0.50345	0.23467
	EP300 (K562)	wgEncodeAwgTfbsSydhK562P300IggrabUniPk	87	13	0.16841	5.3164e-11	0.10009	0.00010378	0.081749	0.00010716	0.23615	3.776e-06	0.19987	9.7407e-05	0.16342	0.00011094	0.10246	7.0663e-05	0.5422	0.2563
		wgEncodeAwgTfbsBroadK562P300UniPk	406.5	463	-0.024255	0.34803	-0.028121	0.27657	-0.022968	0.27642		1					-0.027435	0.28846	0.49826	0.23149
	FOSL2 (A549)	wgEncodeAwgTfbsHaibA549Fosl2V0422111Etoh02UniPk	88.5	14	0.13773	8.6156e-08	0.13109	3.5227e-07	0.10707	3.9027e-07	0.090416	0.080354	0.1087	0.035364	0.088873	0.035541	0.1265	8.9497e-07	0.53378	0.25492
	GABPA (GM12878)	wgEncodeAwgTfbsHaibGm12878GabpPcr2xUniPk	89.5	344	0.013588	0.59913	0.0063483	0.806	0.0051851	0.80591	0.07054	0.17284	0.07165	0.16616	0.058581	0.16586	0	1	0.49927	0.2313
	ELK4 (HeLa-S3)	wgEncodeAwgTfbsSydhHelas3Elk4UcdUniPk	90.5	317	0.046335	0.072907	-0.018219	0.48091	-0.014881	0.48073	0.15511	0.0025967	0.11973	0.020382	0.097895	0.020583	-0.023166	0.37011	0.50128	0.23208
	FOSL2 (HepG2)	wgEncodeAwgTfbsHaibHepg2Fosl2V0416101UniPk	90.5	21	0.15334	2.414e-09	0.11263	1.237e-05	0.091993	1.3052e-05	0.14633	0.0045192	0.12953	0.012055	0.1059	0.012246	0.10964	2.0991e-05	0.53035	0.25408
	ELK1 (HeLa-S3)	wgEncodeAwgTfbsSydhHelas3Elk112771IggrabUniPk	91.5	180.5	0.051359	0.0468	0.04105	0.11214	0.033528	0.11211	0.029808	0.565	0.036081	0.48605	0.0295	0.48531	0.036621	0.15644	0.50547	0.23616
	ELK1 (GM12878)	wgEncodeAwgTfbsSydhGm12878Elk112771IggmusUniPk	92	299	0.0073627	0.77578	0.020894	0.41887	0.017066	0.41869	-0.007069	0.89148	0.020969	0.68566	0.017145	0.68509	0.013836	0.59247	0.50071	0.2318
	MAZ (GM12878)	wgEncodeAwgTfbsSydhGm12878Mazab85725IggmusUniPk	92	105	0.054646	0.034385	0.056925	0.027531	0.046495	0.02758	0.028902	0.57688	0.039218	0.44892	0.032065	0.44818	0.054056	0.036378	0.51203	0.23765
	SIN3A (H1-hESC)	wgEncodeAwgTfbsSydhH1hescSin3anb6001263IggrabUniPk	92	382	-0.0015423	0.95242	0.0199	0.44136	0.016254	0.44118	-0.034683	0.50312	-0.047132	0.36274	-0.038535	0.36204	0.017868	0.4894	0.49774	0.23074
		wgEncodeAwgTfbsHaibH1hescSin3ak20Pcr1xUniPk	234.5	316	0.018904	0.46457	0.016437	0.52483	0.013426	0.52465	0.016813	0.74554	-0.018583	0.71983	-0.015193	0.71932	0.010618	0.68124	0.49953	0.23133
	BHLHE40 (K562)	wgEncodeAwgTfbsSydhK562Bhlhe40nb100IggrabUniPk	93.5	130	0.051474	0.046308	0.021943	0.3959	0.017923	0.39572	0.088456	0.08716	0.11403	0.027239	0.093234	0.027433	0.025642	0.32113	0.5097	0.23594
	RCOR1 (K562)	wgEncodeAwgTfbsSydhK562Corestsc30189IggrabUniPk	94	100	0.064357	0.012695	0.015494	0.5489	0.012655	0.54872	0.14151	0.0060515	0.11078	0.031972	0.090577	0.032157	0.021071	0.41496	0.51142	0.2361
		wgEncodeAwgTfbsSydhK562Corestab24166IggrabUniPk	388	465	-0.018673	0.47004	-0.028666	0.26737	-0.023413	0.26723	0.027594	0.59426	0.081771	0.11391	0.066856	0.11379	-0.028901	0.26346	0.49622	0.23059
	E2F4 (K562)	wgEncodeAwgTfbsSydhK562E2f4UcdUniPk	94.5	323	0.038962	0.13161	-0.0058355	0.8214	-0.0047663	0.82131	0.092684	0.073023	0.024013	0.64299	0.019633	0.64237	-0.0074635	0.77279	0.50115	0.23207
	USF1 (A549)	wgEncodeAwgTfbsHaibA549Usf1Pcr1xDex100nmUniPk	96.5	173	0.042345	0.10124	0.040562	0.11647	0.03313	0.11644	0.048281	0.35114	0.007798	0.88037	0.0063757	0.88013	0.0445	0.085013	0.50616	0.23475
		wgEncodeAwgTfbsHaibA549Usf1V0422111Etoh02UniPk	119	282	-0.0056934	0.82568	0.019278	0.45578	0.015745	0.4556	-0.055175	0.28655	-0.08599	0.096372	-0.070305	0.09632	0.021625	0.40278	0.50344	0.23325
		wgEncodeAwgTfbsHaibA549Usf1Pcr1xEtoh02UniPk	134	227	0.031859	0.21767	0.029819	0.24858	0.024356	0.24845	0.010308	0.8423	-0.00061161	0.99058	-0.00050005	0.99056	0.033125	0.19992	0.5079	0.23634
	HMGN3 (K562)	wgEncodeAwgTfbsSydhK562Hmgn3UniPk	96.5	346	0.0071153	0.78312	0.0062631	0.80856	0.0051156	0.80846	0.036261	0.48388	0.070366	0.17391	0.057531	0.17357	-0.0025951	0.92003	0.49474	0.23006
	MAZ (HeLa-S3)	wgEncodeAwgTfbsSydhHelas3Mazab85725IggrabUniPk	98	281	0.015979	0.53645	0.015686	0.54395	0.012812	0.54377	-0.0013409	0.97935	-0.00023047	0.99645	-0.00018844	0.99644	0.016836	0.51482	0.50583	0.23403
	MYC (HeLa-S3)	wgEncodeAwgTfbsSydhHelas3CmycUniPk	101	92	0.073259	0.0045424	0.063122	0.014513	0.051557	0.014562	0.055019	0.28792	0.0059083	0.90921	0.0048306	0.90903	0.06245	0.015598	0.51293	0.24001
		wgEncodeAwgTfbsUtaHelas3CmycUniPk	264	195	0.050115	0.052394	0.034916	0.17666	0.028518	0.17658	0.16891	0.001025	0.08598	0.096409	0.070297	0.096357	0.029867	0.24783	0.49927	0.2313
	SIN3A (GM12878)	wgEncodeAwgTfbsSydhGm12878Sin3anb6001263IggmusUniPk	102	379	-0.004048	0.87556	0.011118	0.66713	0.0090805	0.66698	-0.02739	0.59699	-0.038479	0.45752	-0.031461	0.45678	0.0073536	0.77605	0.49852	0.23103
	TBP (HepG2)	wgEncodeAwgTfbsSydhHepg2TbpIggrabUniPk	102	147	0.049973	0.053066	0.044242	0.086839	0.036136	0.086835	0.052562	0.31003	0.034097	0.51037	0.027878	0.50964	0.043139	0.094999	0.50545	0.23453
	SIN3A (HepG2)	wgEncodeAwgTfbsHaibHepg2Sin3ak20Pcr1xUniPk	102.5	396	0.0020891	0.93559	-0.009273	0.7198	-0.0075739	0.71967	0.013608	0.79282	-0.03318	0.52181	-0.027128	0.52109	-0.0088958	0.73074	0.49995	0.23147
	YY1 (H1-hESC)	wgEncodeAwgTfbsHaibH1hescYy1sc281V0416102UniPk	103	105	0.064667	0.012272	0.050851	0.049018	0.041534	0.049051	0.10232	0.047695	0.10595	0.040297	0.086627	0.040459	0.053082	0.039887	0.50731	0.23534
	BHLHE40 (GM12878)	wgEncodeAwgTfbsSydhGm12878Bhlhe40cIggmusUniPk	103.5	90	0.052548	0.04193	0.069522	0.0070874	0.056784	0.0071281	0.008012	0.87711	0.039253	0.44852	0.032093	0.44778	0.070715	0.0061627	0.51135	0.23905
	ATF1 (K562)	wgEncodeAwgTfbsSydhK562Atf106325UniPk	108	23	0.13426	1.8124e-07	0.10603	3.8988e-05	0.086604	4.0633e-05	0.16972	0.00096822	0.19006	0.00021382	0.1554	0.00023722	0.099503	0.00011393	0.52182	0.24446
	SIN3A (K562)	wgEncodeAwgTfbsHaibK562Sin3ak20V0416101UniPk	108.5	315	0.019009	0.46208	0.016338	0.52735	0.013344	0.52717	0.01598	0.75774	-0.0066579	0.89775	-0.0054435	0.89755	0.009164	0.72295	0.50056	0.2317
	ATF3 (H1-hESC)	wgEncodeAwgTfbsHaibH1hescAtf3V0416102UniPk	110.5	208	0.035789	0.16608	0.037782	0.14371	0.030859	0.14366	0.024346	0.63838	-0.0055153	0.91523	-0.0045093	0.91506	0.040552	0.11656	0.50316	0.23343
	REST (HepG2)	wgEncodeAwgTfbsHaibHepg2NrsfV0416101UniPk	112	247	0.025151	0.3305	-0.014687	0.56991	-0.011996	0.56974	0.083441	0.10669	0.032392	0.53175	0.026484	0.53103	-0.021284	0.41025	0.50328	0.23298
		wgEncodeAwgTfbsHaibHepg2NrsfPcr2xUniPk	318	319	-0.0040479	0.87557	-0.023313	0.36707	-0.019042	0.36689	0.0089276	0.86319	-0.0088487	0.86439	-0.0072347	0.86413	-0.023185	0.36971	0.50128	0.23208
	SAP30 (K562)	wgEncodeAwgTfbsBroadK562Sap3039731UniPk	112	445	-0.007357	0.77595	0.014902	0.56427	0.012172	0.5641	-0.082766	0.10957	-0.15313	0.0029487	-0.1252	0.0030622	0.011034	0.66949	0.4971	0.23108
	RUNX3 (GM12878)	wgEncodeAwgTfbsHaibGm12878Runx3sc101553V0422111UniPk	112.5	54	0.060443	0.019265	0.095854	0.0002019	0.078291	0.00020732	-0.017899	0.72973	0.013762	0.79053	0.011252	0.79013	0.088608	0.00059356	0.52104	0.242
	FOXP2 (PFSK-1)	wgEncodeAwgTfbsHaibPfsk1Foxp2Pcr2xUniPk	112.75	89	0.055874	0.030529	0.083198	0.0012638	0.067954	0.0012815	0.0019931	0.96931	0.034068	0.51072	0.027854	0.51	0.083832	0.0011593	0.51276	0.23837
	YY1 (HepG2)	wgEncodeAwgTfbsHaibHepg2Yy1sc281V0416101UniPk	115	290	0.011642	0.65244	0.003285	0.89888	0.0026831	0.89883	0.026174	0.61338	0.044089	0.39458	0.036047	0.39386	-0.0027369	0.91568	0.50253	0.2325
	TCF12 (A549)	wgEncodeAwgTfbsHaibA549Tcf12V0422111Etoh02UniPk	116.25	106	0.066311	0.010227	0.041621	0.10723	0.033995	0.1072	0.10091	0.050859	0.090922	0.07867	0.074338	0.078689	0.035425	0.17043	0.51031	0.23677
	RELA (GM15510)	wgEncodeAwgTfbsSydhGm15510NfkbTnfaIggrabUniPk	117.25	263	0.019698	0.44601	0.021679	0.40162	0.017707	0.40144	-0.013931	0.78801	0.024304	0.63897	0.019871	0.63834	0.01127	0.66285	0.50458	0.23384
	EGR1 (GM12878)	wgEncodeAwgTfbsHaibGm12878Egr1Pcr2xUniPk	117.25	125.5	0.055353	0.032118	0.062854	0.014938	0.051337	0.014987	0.024155	0.64102	0.015336	0.76722	0.012539	0.76678	0.058516	0.023475	0.50889	0.23627
	SP4 (H1-hESC)	wgEncodeAwgTfbsHaibH1hescSp4v20V0422111UniPk	118	353	0.0059306	0.81854	0.0047498	0.85421	0.0038796	0.85414	-0.030439	0.55678	-0.05169	0.31813	-0.042262	0.31749	0.0041004	0.87397	0.50257	0.23267
	REST (SK-N-SH)	wgEncodeAwgTfbsHaibSknshNrsfPcr2xUniPk	118.25	184	0.048688	0.059484	0.03564	0.16784	0.02911	0.16776	0.028724	0.57924	0.026118	0.61414	0.021354	0.61349	0.038013	0.14127	0.50962	0.23714
		wgEncodeAwgTfbsHaibSknshNrsfV0416101UniPk	204.5	78	0.11001	1.9673e-05	0.051262	0.047215	0.04187	0.04725	0.13593	0.0083947	0.089399	0.08383	0.073093	0.083829	0.05136	0.046796	0.51366	0.24163
	MAX (HUVEC)	wgEncodeAwgTfbsSydhHuvecMaxUniPk	119	203	0.060823	0.018518	0.024981	0.33378	0.020404	0.33361	0.073247	0.1569	0.062627	0.22631	0.051204	0.22584	0.026467	0.30581	0.50417	0.23416
	CHD2 (HepG2)	wgEncodeAwgTfbsSydhHepg2Chd2ab68301IggrabUniPk	120	397	0.047298	0.067139	-0.0040511	0.87547	-0.0033088	0.87541	0.17396	0.00071643	0.11296	0.028726	0.092359	0.028917	-0.01219	0.63722	0.49984	0.23143
	SIX5 (GM12878)	wgEncodeAwgTfbsHaibGm12878Six5Pcr1xUniPk	120.5	448	-0.022226	0.38984	-0.019652	0.44706	-0.016052	0.44688		1					-0.01636	0.52679	0.49783	0.23149
	ETS1 (A549)	wgEncodeAwgTfbsHaibA549Ets1V0422111Etoh02UniPk	120.5	335.5	0.0011349	0.96498	-0.002294	0.92929	-0.0018737	0.92925	-0.0023795	0.96337	0.010784	0.83511	0.0088173	0.83479	-0.0055214	0.83086	0.50085	0.23184
	RELA (GM12891)	wgEncodeAwgTfbsSydhGm12891NfkbTnfaIggrabUniPk	121	130.5	0.02548	0.3242	0.054708	0.034179	0.044684	0.034224	-0.061619	0.23389	-0.062049	0.23064	-0.050731	0.23015	0.046983	0.068984	0.51016	0.23644
	YY1 (GM12891)	wgEncodeAwgTfbsHaibGm12891Yy1sc281V0416101UniPk	122.75	232.5	0.042232	0.10217	0.0057626	0.82359	0.0047067	0.82351	0.089138	0.084739	0.079082	0.12634	0.064658	0.12617	1.3084e-05	0.9996	0.50358	0.23324
	EP300 (SK-N-SH_RA)	wgEncodeAwgTfbsHaibSknshraP300V0416102UniPk	123	29	0.12664	8.7049e-07	0.10101	8.9444e-05	0.082503	9.2484e-05	0.095232	0.065448	0.11584	0.024872	0.094714	0.02507	0.10022	0.00010166	0.53319	0.25311
	MXI1 (HeLa-S3)	wgEncodeAwgTfbsSydhHelas3Mxi1af4185IggrabUniPk	125.5	251	0.048189	0.062148	0.015245	0.55532	0.012452	0.55515	0.11571	0.025044	0.051834	0.31679	0.04238	0.31614	0.0061561	0.81177	0.50312	0.23282
	YY1 (GM12892)	wgEncodeAwgTfbsHaibGm12892Yy1V0416101UniPk	125.5	176.5	0.041934	0.10461	0.027955	0.27942	0.022833	0.27927	0.04623	0.37201	0.094876	0.066465	0.077571	0.066533	0.024394	0.34527	0.5066	0.23511
	EP300 (A549)	wgEncodeAwgTfbsHaibA549P300V0422111Etoh02UniPk	128	78	0.066313	0.010225	0.075109	0.0036182	0.061347	0.0036491	0.042046	0.41687	0.033764	0.5145	0.027606	0.51377	0.073055	0.0046564	0.51335	0.23935
	EP300 (H1-hESC)	wgEncodeAwgTfbsHaibH1hescP300V0416102UniPk	128	97	0.11391	9.8278e-06	0.060182	0.019793	0.049155	0.019843	0.16789	0.0011006	0.090527	0.079982	0.074015	0.079997	0.051961	0.044277	0.50719	0.2364
	SIX5 (A549)	wgEncodeAwgTfbsHaibA549Six5V0422111Etoh02UniPk	129.25	390	-0.0082548	0.74947	-0.0019128	0.94101	-0.0015623	0.94098	-0.012959	0.80249	0.02266	0.66182	0.018527	0.66122	-0.0057987	0.82251	0.49941	0.23131
	JUND (HeLa-S3)	wgEncodeAwgTfbsSydhHelas3JundIggrabUniPk	130	25	0.12886	5.5613e-07	0.13132	3.3549e-07	0.10726	3.7198e-07	0.072952	0.15858	0.069488	0.17935	0.056814	0.179	0.12604	9.8101e-07	0.52845	0.25023
	MAZ (HepG2)	wgEncodeAwgTfbsSydhHepg2Mazab85725IggrabUniPk	131.5	124	0.049409	0.055805	0.050569	0.050291	0.041303	0.050323	0.026495	0.60903	0.012254	0.81303	0.010019	0.81267	0.048201	0.062078	0.51005	0.23757
	TBP (GM12878)	wgEncodeAwgTfbsSydhGm12878TbpIggmusUniPk	131.5	175	0.036627	0.15638	0.021257	0.41084	0.017362	0.41066	0.03632	0.48317	0.10245	0.047411	0.083766	0.047551	0.022844	0.37679	0.50861	0.23645
	JUN (HUVEC)	wgEncodeAwgTfbsSydhHuvecCjunUniPk	132.5	9	0.18181	1.3159e-12	0.13414	1.8621e-07	0.10956	2.0846e-07	0.21115	3.7578e-05	0.20508	6.313e-05	0.16768	7.3044e-05	0.12545	1.1028e-06	0.52932	0.25132
	USF1 (K562)	wgEncodeAwgTfbsHaibK562Usf1V0416101UniPk	133	155	0.026007	0.31429	0.042122	0.10306	0.034404	0.10304	-0.014577	0.77845	-0.018605	0.71951	-0.015211	0.719	0.043367	0.093263	0.50845	0.23592
	NR3C1 (A549)	wgEncodeAwgTfbsHaibA549GrPcr2xDex100nmUniPk	135.5	65	0.087131	0.00073268	0.091562	0.00038596	0.074786	0.00039438	0.059785	0.24813	0.062001	0.231	0.050692	0.23051	0.092187	0.00035179	0.51465	0.2407
		wgEncodeAwgTfbsHaibA549GrPcr1xDex50nmUniPk	262	84	0.073139	0.0046089	0.069304	0.0072702	0.056605	0.0073112	0.06146	0.2351	0.03542	0.49409	0.028959	0.49335	0.071597	0.0055499	0.5129	0.23831
		wgEncodeAwgTfbsHaibA549GrPcr1xDex5nmUniPk	370	102	0.063093	0.014558	0.075199	0.003578	0.06142	0.0036087	0.045024	0.38462	0.060969	0.23887	0.049848	0.23837	0.079	0.0022071	0.51076	0.23769
		wgEncodeAwgTfbsHaibA549GrPcr1xDex500pmUniPk	400	355.25	-0.010527	0.68382	0.014045	0.58687	0.011472	0.58671		1					0.01827	0.47968	0.49826	0.23149
	SP1 (H1-hESC)	wgEncodeAwgTfbsHaibH1hescSp1Pcr1xUniPk	138	221	0.018305	0.47882	0.03099	0.23048	0.025312	0.23036	-0.017002	0.74279	-0.018394	0.72256	-0.015039	0.72204	0.032614	0.20695	0.50486	0.23382
	POU2F2 (GM12891)	wgEncodeAwgTfbsHaibGm12891Pou2f2Pcr1xUniPk	138.5	304	0.0050434	0.84531	0.023106	0.37133	0.018873	0.37116	-0.046732	0.36683	-0.057797	0.26424	-0.047255	0.26368	0.01683	0.51497	0.50198	0.2323
	PAX5 (GM12878)	wgEncodeAwgTfbsHaibGm12878Pax5c20Pcr1xUniPk	138.5	112	0.054883	0.03361	0.057881	0.025028	0.047276	0.025077	0.020911	0.68648	0.068324	0.18677	0.055862	0.1864	0.050845	0.049045	0.51134	0.23797
		wgEncodeAwgTfbsHaibGm12878Pax5n19Pcr1xUniPk	165.5	120	0.056501	0.028709	0.051735	0.045211	0.042256	0.045247	0.025686	0.62002	0.042865	0.40785	0.035047	0.40712	0.040473	0.11727	0.51033	0.2373
	MAX (A549)	wgEncodeAwgTfbsSydhA549MaxIggrabUniPk	139.5	229	0.013709	0.59588	0.02946	0.25432	0.024062	0.25419	-0.02529	0.62543	-0.054214	0.29505	-0.044325	0.29443	0.03922	0.12906	0.50545	0.23453
	SRF (K562)	wgEncodeAwgTfbsHaibK562SrfV0416101UniPk	139.5	212	0.033494	0.19496	0.032032	0.21517	0.026163	0.21506	0.092435	0.073799	0.07977	0.12306	0.06522	0.12291	0.032706	0.20567	0.4997	0.2314
	ZNF143 (HeLa-S3)	wgEncodeAwgTfbsSydhHelas3Znf143IggrabUniPk	139.5	384	-0.0084364	0.74415	-0.00070833	0.97814	-0.00057855	0.97813	-0.039237	0.4487	-0.03259	0.52925	-0.026645	0.52853	-0.0040163	0.87653	0.50026	0.23158
	GTF2F1 (HeLa-S3)	wgEncodeAwgTfbsSydhHelas3Gtf2f1ab28179IggrabUniPk	140	313	0.011341	0.66085	0.012892	0.61796	0.01053	0.6178	0.026456	0.60956	-0.025402	0.62389	-0.020768	0.62325	0.01657	0.5215	0.49922	0.23122
	ZBTB33 (A549)	wgEncodeAwgTfbsHaibA549Zbtb33V0422111Etoh02UniPk	140.5	431	-0.0078097	0.76256	-0.013853	0.59201	-0.011315	0.59184	0.0089772	0.86244	0.030694	0.55349	0.025096	0.55278	-0.016443	0.5247	0.49882	0.23112
	FOXP2 (SK-N-MC)	wgEncodeAwgTfbsHaibSknmcFoxp2Pcr2xUniPk	141	188	0.072113	0.0052176	0.03659	0.15679	0.029886	0.15672	0.1282	0.012974	0.12306	0.017115	0.10062	0.017316	0.02452	0.34277	0.5033	0.2333
	TEAD4 (K562)	wgEncodeAwgTfbsHaibK562Tead4sc101184V0422111UniPk	143	32	0.11621	6.463e-06	0.099635	0.00011157	0.081379	0.00011513	0.086355	0.094959	0.10673	0.038848	0.087261	0.039015	0.10514	4.5342e-05	0.55109	0.26099
	FOS (K562)	wgEncodeAwgTfbsSydhK562CfosUniPk	144.25	134.5	0.093211	0.00030187	0.029488	0.25388	0.024085	0.25374	0.15428	0.0027391	0.11177	0.030464	0.091385	0.030652	0.014732	0.56873	0.5079	0.23634
		wgEncodeAwgTfbsUchicagoK562EfosUniPk	210	10	0.18633	3.5462e-13	0.14252	2.9989e-08	0.1164	3.4689e-08	0.15254	0.0030617	0.17864	0.00050931	0.14606	0.00055081	0.12546	1.1004e-06	0.54057	0.26391
	FOSL1 (K562)	wgEncodeAwgTfbsHaibK562Fosl1sc183V0416101UniPk	144.5	11	0.22178	3.694e-18	0.11379	1.0047e-05	0.092939	1.0626e-05	0.26445	2.0288e-07	0.23232	5.4608e-06	0.18995	7.0253e-06	0.094747	0.00023923	0.53496	0.26009
	SP1 (K562)	wgEncodeAwgTfbsHaibK562Sp1Pcr1xUniPk	145.75	417	-0.0026978	0.91688	0.025369	0.32633	0.020721	0.32616	-0.046882	0.36529	-0.069672	0.1782	-0.056964	0.17785	0.029867	0.24783	0.49927	0.2313
	RFX5 (HeLa-S3)	wgEncodeAwgTfbsSydhHelas3Rfx5200401194IggrabUniPk	147	195	0.031354	0.22505	0.034952	0.17621	0.028548	0.17612	0.0092068	0.85896	-0.0014602	0.97752	-0.0011938	0.97747	0.036369	0.15932	0.51002	0.23645
	ZNF143 (K562)	wgEncodeAwgTfbsSydhK562Znf143IggrabUniPk	149	450	-0.023909	0.35495	-0.020083	0.43716	-0.016404	0.43698	-0.0097544	0.85067	-0.015536	0.76428	-0.012702	0.76383	-0.026056	0.31338	0.49371	0.22977
	TBL1XR1 (GM12878)	wgEncodeAwgTfbsSydhGm12878Tblr1ab24550IggmusUniPk	149.75	207	0.0189	0.46466	0.034826	0.17778	0.028445	0.17769	-0.047268	0.36135	-0.042489	0.41197	-0.034739	0.41124	0.03344	0.19568	0.50832	0.23598
	TCF3 (GM12878)	wgEncodeAwgTfbsHaibGm12878Tcf3Pcr1xUniPk	150	185	0.033623	0.19324	0.037275	0.14917	0.030445	0.14911	0.016141	0.75539	0.049958	0.33464	0.040846	0.33397	0.030005	0.24564	0.50788	0.23563
	RBBP5 (H1-hESC)	wgEncodeAwgTfbsBroadH1hescRbbp5a300109aUniPk	151	165	0.050823	0.049146	0.055719	0.030995	0.04551	0.031041	0.021144	0.68317	-0.010937	0.83282	-0.0089418	0.83249	0.049136	0.057177	0.50658	0.23469
	ZBTB7A (K562)	wgEncodeAwgTfbsHaibK562Zbtb7asc34508V0416101UniPk	151.5	264	0.040882	0.11361	0.017231	0.50501	0.014074	0.50482	0.10975	0.033621	0.089683	0.082847	0.073325	0.08285	0.021008	0.41634	0.50267	0.23256
	YY1 (SK-N-SH_RA)	wgEncodeAwgTfbsHaibSknshraYy1sc281V0416102UniPk	154	160	0.081051	0.001686	0.041087	0.11181	0.033559	0.11178	0.19339	0.00016449	0.16417	0.0014216	0.13423	0.0014987	0.034838	0.17763	0.50212	0.23235
	BRCA1 (HeLa-S3)	wgEncodeAwgTfbsSydhHelas3Brca1a300IggrabUniPk	155.5	262	0.0035681	0.89021	0.030863	0.23239	0.025208	0.23227	-0.056304	0.2768	-0.078223	0.13052	-0.063955	0.13034	0.028365	0.27243	0.50328	0.23298
	YY1 (A549)	wgEncodeAwgTfbsHaibA549Yy1cV0422111Etoh02UniPk	156.25	185.5	0.066403	0.010122	0.024844	0.33644	0.020292	0.33628	0.14815	0.0040375	0.10569	0.040789	0.086416	0.04095	0.018729	0.4687	0.50543	0.23411
	SRF (GM12878)	wgEncodeAwgTfbsHaibGm12878SrfPcr2xUniPk	156.5	118	0.066211	0.010343	0.040149	0.12024	0.032792	0.12021	0.063306	0.22131	0.095008	0.066087	0.077678	0.066157	0.034319	0.18418	0.50705	0.2369
	CEBPD (HepG2)	wgEncodeAwgTfbsHaibHepg2Cebpdsc636V0416101UniPk	157	249	0.0095323	0.71231	0.024897	0.33541	0.020335	0.33525	-0.037183	0.47282	-0.021295	0.68104	-0.017411	0.68047	0.030322	0.2407	0.50531	0.23466
	PAX5 (GM12892)	wgEncodeAwgTfbsHaibGm12892Pax5c20V0416101UniPk	157.5	235.5	0.050213	0.051933	0.053233	0.039327	0.043479	0.039368	0.0021971	0.96618	-0.021729	0.67491	-0.017765	0.67433	0.038953	0.1317	0.50344	0.23325
	CBX3 (K562)	wgEncodeAwgTfbsHaibK562Cbx3sc101004V0422111UniPk	158	273	0.04885	0.058644	0.020774	0.42157	0.016967	0.42139	0.054164	0.29549	-0.011216	0.82861	-0.0091704	0.82828	0.013793	0.59361	0.51073	0.23673
	ZBTB33 (HCT-116)	wgEncodeAwgTfbsHaibHct116Zbtb33V0416101UniPk	159	200	0.080904	0.0017192	0.034373	0.18348	0.028075	0.18339	0.13968	0.0067462	0.075776	0.14303	0.061955	0.1428	0.028964	0.26241	0.50316	0.23343
	BACH1 (H1-hESC)	wgEncodeAwgTfbsSydhH1hescBach1sc14700IggrabUniPk	159	223	0.04189	0.10497	0.030777	0.23371	0.025138	0.23358	0.079787	0.12299	0.049734	0.33681	0.040663	0.33614	0.029365	0.25587	0.50299	0.23278
	ATF3 (HepG2)	wgEncodeAwgTfbsHaibHepg2Atf3V0416101UniPk	160	395	-0.01171	0.65053	-0.01404	0.58703	-0.011467	0.58686	-0.033911	0.51268	-0.0492	0.34204	-0.040226	0.34136	-0.010544	0.68333	0.50057	0.23178
	BHLHE40 (HepG2)	wgEncodeAwgTfbsSydhHepg2Bhlhe40cIggrabUniPk	160	361	-0.013486	0.60188	0.0020068	0.93812	0.0016391	0.93809	-0.045265	0.38208	-0.028167	0.58662	-0.023029	0.58595	0.0096403	0.70919	0.50255	0.23256
		wgEncodeAwgTfbsHaibHepg2Bhlhe40V0416101UniPk	373.5	369	-0.0024967	0.92306	0.0029585	0.90888	0.0024164	0.90884	-0.030685	0.5536	-0.035851	0.48884	-0.029312	0.48811	0	1	0.50201	0.23304
	SIX5 (K562)	wgEncodeAwgTfbsHaibK562Six5Pcr1xUniPk	163	385	-0.010639	0.68065	0.0021387	0.93406	0.0017469	0.93403		1					0	1	0.4987	0.23149
	TCF12 (GM12878)	wgEncodeAwgTfbsHaibGm12878Tcf12Pcr1xUniPk	163.5	162	0.04478	0.083068	0.046716	0.070577	0.038157	0.070589	0.0078952	0.87889	0.040155	0.43816	0.03283	0.43742	0.039013	0.1311	0.50974	0.23648
	SRF (H1-hESC)	wgEncodeAwgTfbsHaibH1hescSrfPcr1xUniPk	164	166	0.081751	0.001536	0.040792	0.11441	0.033318	0.11438	0.1207	0.019385	0.10924	0.034451	0.089317	0.03463	0.03657	0.15702	0.50201	0.23304
	RCOR1 (HeLa-S3)	wgEncodeAwgTfbsSydhHelas3Corestsc30189IggrabUniPk	165	224	0.023996	0.3532	0.01507	0.55988	0.012309	0.55971	0.018998	0.71385	0.027642	0.59362	0.0226	0.59295	0.011175	0.66551	0.50899	0.23563
	E2F1 (MCF-7)	wgEncodeAwgTfbsSydhMcf7Hae2f1UcdUniPk	165.5	257	0.027981	0.27897	0.023715	0.35885	0.01937	0.35868	0.10778	0.036957	0.065595	0.20502	0.053631	0.2046	0.015447	0.55011	0.49243	0.2297
	MAX (H1-hESC)	wgEncodeAwgTfbsSydhH1hescMaxUcdUniPk	167	173	0.049906	0.053383	0.033288	0.19772	0.027189	0.19762	0.068288	0.187	0.064272	0.21433	0.052549	0.21388	0.038365	0.13763	0.50314	0.23296
	REST (U87)	wgEncodeAwgTfbsHaibU87NrsfPcr2xUniPk	168.5	327.5	-0.014323	0.57951	-0.030892	0.23195	-0.025232	0.23183	0.0035102	0.94599	0.034763	0.50213	0.028423	0.5014	-0.028359	0.27253	0.50141	0.23205
	MYC (H1-hESC)	wgEncodeAwgTfbsSydhH1hescCmycIggrabUniPk	169	471	-0.027773	0.28256	-0.035257	0.17246	-0.028797	0.17238	-0.041076	0.42771	-0.086458	0.094566	-0.070688	0.094522	-0.037343	0.14843	0.4974	0.23149
		wgEncodeAwgTfbsUtaH1hescCmycUniPk	410.25	390.25		1						1							0.5	0.23149
	CHD2 (K562)	wgEncodeAwgTfbsSydhK562Chd2ab68301IggrabUniPk	170.75	168.5	0.10757	3.0013e-05	0.03943	0.12703	0.032205	0.12699	0.16308	0.0015309	0.11254	0.029333	0.092013	0.029524	0.034763	0.17856	0.50503	0.23536
	CHD2 (H1-hESC)	wgEncodeAwgTfbsSydhH1hescChd2IggrabUniPk	172.5	402.5	0.012399	0.63148	-0.008425	0.74448	-0.0068814	0.74436	0.09963	0.053895	0.033821	0.51379	0.027652	0.51306	-0.0052882	0.83791	0.49854	0.23111
	GTF2F1 (K562)	wgEncodeAwgTfbsSydhK562Gtf2f1ab28179IggrabUniPk	173.5	437.5	-0.013557	0.59994	-0.018987	0.4626	-0.015508	0.46241		1					-0.018251	0.48012	0.49957	0.23149
	USF1 (GM12878)	wgEncodeAwgTfbsHaibGm12878Usf1Pcr2xUniPk	173.5	236	0.011632	0.65271	0.027268	0.2914	0.022272	0.29125	-0.060214	0.24475	-0.063702	0.21843	-0.052083	0.21797	0.03052	0.23763	0.50561	0.23547
	USF1 (H1-hESC)	wgEncodeAwgTfbsHaibH1hescUsf1Pcr1xUniPk	174	181	0.046146	0.074085	0.037835	0.14315	0.030903	0.14309	0.023504	0.65004	0.0017506	0.97305	0.0014313	0.97299	0.047143	0.068043	0.50948	0.23732
	ATF2 (GM12878)	wgEncodeAwgTfbsHaibGm12878Atf2sc81188V0422111UniPk	174	114	0.040555	0.11653	0.070027	0.0066821	0.057196	0.0067219	-0.011184	0.8291	0.01195	0.81759	0.0097701	0.81724	0.061636	0.017004	0.51088	0.23706
	TCF7L2 (HeLa-S3)	wgEncodeAwgTfbsSydhHelas3Tcf7l2c9b92565UcdUniPk	175.5	198	0.038922	0.132	0.037341	0.14845	0.030499	0.14839	0.025621	0.6209	-0.043743	0.39831	-0.035764	0.39759	0.030774	0.23375	0.50496	0.23358
		wgEncodeAwgTfbsSydhHelas3Tcf7l2UcdUniPk	344.5	300	-0.0039549	0.8784	0.032289	0.21151	0.026373	0.2114	-0.066646	0.19785	-0.10223	0.047898	-0.083584	0.048036	0.030494	0.23802	0.50186	0.23237
	TBL1XR1 (K562)	wgEncodeAwgTfbsSydhK562Tblr1nb600270IggrabUniPk	176.25	164.5	0.038336	0.13792	0.010903	0.67317	0.0089056	0.67302	0.053325	0.30305	0.086278	0.095255	0.070541	0.095208	0.0066227	0.7978	0.50717	0.2354
		wgEncodeAwgTfbsSydhK562Tblr1ab24550IggrabUniPk	218.5	396	-0.0035051	0.89214	-0.0038294	0.88223	-0.0031277	0.88218	0.014797	0.77519	0.051409	0.32078	0.042032	0.32013	-0.011052	0.66897	0.49898	0.2312
	ZNF143 (GM12878)	wgEncodeAwgTfbsSydhGm12878Znf143166181apUniPk	177.5	437	-0.015432	0.55051	-0.014732	0.56873	-0.012032	0.56856	0.011816	0.8196	0.034946	0.49989	0.028572	0.49916	-0.01874	0.46845	0.49606	0.23045
	YY1 (NT2-D1)	wgEncodeAwgTfbsSydhNt2d1Yy1UcdUniPk	178.5	45	0.12616	9.5806e-07	0.086269	0.00082721	0.070463	0.00084092	0.12351	0.016711	0.1103	0.032739	0.090178	0.032922	0.077355	0.0027269	0.50835	0.23966
	SIN3A (A549)	wgEncodeAwgTfbsHaibA549Sin3ak20V0422111Etoh02UniPk	178.5	216	0.043419	0.09287	0.017136	0.50737	0.013996	0.50718	0.087187	0.091805	0.049895	0.33525	0.040795	0.33458	0.0068426	0.79123	0.50429	0.23353
	EP300 (T-47D)	wgEncodeAwgTfbsHaibT47dP300V0416102Dm002p1hUniPk	180	172	0.033749	0.19157	0.040895	0.1135	0.033402	0.11347	0.0066802	0.89741	0.019958	0.70006	0.016318	0.69952	0.038378	0.1375	0.50689	0.23563
	NR2F2 (K562)	wgEncodeAwgTfbsHaibK562Nr2f2sc271940V0422111UniPk	180	148	0.030352	0.24022	0.041364	0.10941	0.033785	0.10938	0.0049733	0.92353	0.052381	0.3117	0.042827	0.31106	0.046917	0.069376	0.51213	0.2371
	ETS1 (GM12878)	wgEncodeAwgTfbsHaibGm12878Ets1Pcr1xUniPk	180.5	195	0.033531	0.19446	0.04544	0.078622	0.037114	0.078627	0.019554	0.70586	0.037192	0.47272	0.030408	0.47198	0.045297	0.079567	0.50215	0.23273
	STAT3 (MCF10A-Er-Src)	wgEncodeAwgTfbsSydhMcf10aesStat3Etoh01bUniPk	181	18	0.1356	1.3639e-07	0.12402	1.4615e-06	0.1013	1.5849e-06	0.094249	0.068288	0.10702	0.038319	0.087498	0.038487	0.12307	1.7619e-06	0.53234	0.25358
		wgEncodeAwgTfbsSydhMcf10aesStat3Tam112hHvdUniPk	183.5	13	0.16696	7.8009e-11	0.1249	1.2307e-06	0.10201	1.3379e-06	0.148	0.0040748	0.15645	0.0023791	0.12792	0.0024809	0.12294	1.8062e-06	0.53712	0.26083
		wgEncodeAwgTfbsSydhMcf10aesStat3TamUniPk	190.5	33	0.13093	3.6411e-07	0.097298	0.00016137	0.079471	0.000166	0.13171	0.010677	0.09965	0.053847	0.081474	0.053963	0.09673	0.00017631	0.52701	0.24897
		wgEncodeAwgTfbsSydhMcf10aesStat3Etoh01cUniPk	206	19	0.15659	1.092e-09	0.11534	7.5721e-06	0.094209	8.0359e-06	0.15861	0.0020648	0.16077	0.0017883	0.13145	0.0018759	0.11248	1.2701e-05	0.53062	0.25306
		wgEncodeAwgTfbsSydhMcf10aesStat3Etoh01UniPk	283.5	92	0.07401	0.0041441	0.075466	0.0034606	0.061639	0.0034908	0.045739	0.37711	0.065848	0.20328	0.053838	0.20286	0.073153	0.0046016	0.51035	0.2383
	CEBPB (HeLa-S3)	wgEncodeAwgTfbsSydhHelas3CebpbIggrabUniPk	181.25	76	0.062613	0.015328	0.076455	0.0030567	0.062447	0.0030851	0.01306	0.80098	-0.023428	0.6511	-0.019155	0.65049	0.074233	0.0040321	0.51673	0.23965
	NFYB (GM12878)	wgEncodeAwgTfbsSydhGm12878NfybIggmusUniPk	183	175	0.033789	0.19104	0.045636	0.077342	0.037274	0.077348	-0.030421	0.55702	-0.081096	0.11694	-0.066304	0.11681	0.045079	0.08103	0.50646	0.23521
	ZNF143 (H1-hESC)	wgEncodeAwgTfbsSydhH1hescZnf143IggrabUniPk	183.5	334	-0.0055697	0.82941	-0.0025012	0.92292	-0.0020429	0.92288	-0.020734	0.689	-0.017506	0.73545	-0.014313	0.73495	-0.0026546	0.91821	0.50311	0.23275
	RELA (GM18951)	wgEncodeAwgTfbsSydhGm18951NfkbTnfaIggrabUniPk	186.5	171	0.035071	0.17474	0.067226	0.0092257	0.054909	0.00927	-0.020569	0.69134	0.011985	0.81707	0.0097987	0.81672	0.059324	0.021622	0.50731	0.23534
	CEBPB (K562)	wgEncodeAwgTfbsHaibK562Cebpbsc150V0422111UniPk	189	285	0.01518	0.55702	0.036073	0.16273	0.029464	0.16266	0.003937	0.93943	-0.025153	0.62729	-0.020565	0.62666	0.038099	0.14038	0.50118	0.23192
		wgEncodeAwgTfbsSydhK562CebpbIggrabUniPk	287	201	0.0057382	0.82433	0.053234	0.039321	0.043481	0.039362	-0.084509	0.10227	-0.12204	0.01807	-0.099777	0.018271	0.059404	0.021445	0.50665	0.23423
	TRIM28 (K562)	wgEncodeAwgTfbsHaibK562Trim28sc81411V0422111UniPk	189	407	-0.0097725	0.70539	-0.012604	0.62583	-0.010295	0.62567	-0.025297	0.62532	0.0090512	0.86132	0.0074003	0.86105	-0.013983	0.58855	0.49965	0.23137
	USF2 (GM12878)	wgEncodeAwgTfbsSydhGm12878Usf2IggmusUniPk	190	203	0.029085	0.26043	0.03339	0.19635	0.027272	0.19625	-0.013342	0.79678	0.032033	0.53631	0.02619	0.53559	0.039214	0.12913	0.5092	0.23792
	FOS (HeLa-S3)	wgEncodeAwgTfbsSydhHelas3CfosUniPk	191	26	0.15258	2.8969e-09	0.10219	7.3884e-05	0.083463	7.6528e-05	0.16985	0.00095932	0.15281	0.0030101	0.12494	0.0031247	0.086697	0.00077891	0.51496	0.24387
	SPI1 (K562)	wgEncodeAwgTfbsHaibK562Pu1Pcr1xUniPk	191.5	106	0.044557	0.084609	0.071615	0.0055379	0.058493	0.0055751	0.015314	0.76754	0.042914	0.40731	0.035087	0.40658	0.082136	0.0014587	0.51231	0.23762
	JUNB (K562)	wgEncodeAwgTfbsUchicagoK562EjunbUniPk	194.5	23	0.17679	5.4446e-12	0.10089	9.1218e-05	0.082404	9.4301e-05	0.23405	4.629e-06	0.19947	0.00010071	0.16308	0.00011456	0.085975	0.00086198	0.52889	0.25077
	USF1 (HepG2)	wgEncodeAwgTfbsHaibHepg2Usf1Pcr1xUniPk	194.5	190	0.0028197	0.91314	0.035742	0.16663	0.029193	0.16656	-0.058741	0.25651	-0.059065	0.25388	-0.048292	0.25335	0.04371	0.090701	0.50731	0.23534
	MYC (GM12878)	wgEncodeAwgTfbsUtaGm12878CmycUniPk	195	150.5	0.032218	0.21252	0.045155	0.080519	0.036881	0.080522	0.032747	0.52725	0.060186	0.24497	0.049208	0.24445	0.042195	0.10246	0.50057	0.23178
	NRF1 (K562)	wgEncodeAwgTfbsSydhK562Nrf1IggrabUniPk	196	309	0.03218	0.21306	0.014971	0.56247	0.012228	0.56229	0.057729	0.2648	0.068784	0.18381	0.056238	0.18345	0.010544	0.68333	0.50057	0.23178
	NRF1 (GM12878)	wgEncodeAwgTfbsSydhGm12878Nrf1IggmusUniPk	196	145	0.057969	0.024807	0.06352	0.013905	0.051881	0.013953	0.02777	0.59191	0.053235	0.30387	0.043525	0.30324	0.062256	0.015922	0.50446	0.23541
	TFAP2C (HeLa-S3)	wgEncodeAwgTfbsSydhHelas3Ap2gammaUniPk	196	74	0.052248	0.043116	0.071103	0.005886	0.058075	0.0059241	-0.030113	0.56102	-0.070132	0.17534	-0.05734	0.17501	0.067051	0.0094104	0.51807	0.24149
	TCF7L2 (PANC-1)	wgEncodeAwgTfbsSydhPanc1Tcf7l2UcdUniPk	196.75	325	0.026966	0.29679	0.010787	0.67645	0.0088109	0.6763	0.032519	0.53014	-0.049285	0.3412	-0.040296	0.34052	0.0056463	0.8271	0.50196	0.23226
	NFIC (GM12878)	wgEncodeAwgTfbsHaibGm12878Nficsc81335V0422111UniPk	197	329	0.0049428	0.84836	0.045225	0.080045	0.036939	0.080049	-0.056945	0.27136	-0.03729	0.47155	-0.030489	0.47081	0.036763	0.15484	0.50135	0.23199
	GTF2F1 (H1-hESC)	wgEncodeAwgTfbsSydhH1hescGtf2f1IggrabUniPk	197.5	474.5	-0.032871	0.20339	-0.043476	0.092443	-0.03551	0.092434		1					-0.032706	0.20567	0.49783	0.23149
	MAX (HepG2)	wgEncodeAwgTfbsSydhHepg2MaxIggrabUniPk	200.5	296	0.014772	0.56768	0.016505	0.52313	0.013481	0.52295	-0.0043971	0.93237	-0.012275	0.81272	-0.010036	0.81236	0.014726	0.56889	0.50415	0.23353
	SMARCC1 (HeLa-S3)	wgEncodeAwgTfbsSydhHelas3Baf155IggmusUniPk	203.25	128	0.05529	0.032313	0.049346	0.056119	0.040305	0.056146	0.062478	0.22742	0.040281	0.43671	0.032934	0.43598	0.049744	0.054165	0.50514	0.23386
	TEAD4 (H1-hESC)	wgEncodeAwgTfbsHaibH1hescTead4sc101184V0422111UniPk	203.25	202	0.014017	0.58762	0.038631	0.13492	0.031553	0.13487	-0.047507	0.35892	-0.051505	0.31987	-0.042111	0.31922	0.046039	0.074758	0.50502	0.23417
	USF2 (H1-hESC)	wgEncodeAwgTfbsSydhH1hescUsf2IggrabUniPk	205.25	207.5	0.013186	0.60997	0.053163	0.039586	0.043422	0.039627	-0.063069	0.22305	-0.08225	0.1118	-0.067248	0.11169	0.062244	0.015942	0.50446	0.23541
	STAT1 (HeLa-S3)	wgEncodeAwgTfbsSydhHelas3Stat1Ifng30UniPk	205.5	55	0.095468	0.00021425	0.10554	4.2391e-05	0.086199	4.4143e-05	0.055519	0.28356	0.066327	0.20001	0.054229	0.1996	0.099478	0.0001144	0.51609	0.24193
	FOXM1 (GM12878)	wgEncodeAwgTfbsHaibGm12878Foxm1sc502V0422111UniPk	206	262	-0.0031785	0.90214	0.021831	0.39832	0.017831	0.39814	-0.06831	0.18686	-0.042401	0.41294	-0.034668	0.41221	0.024418	0.34479	0.50856	0.23538
	GKAP1 (U2OS)	wgEncodeAwgTfbsSydhU2osKap1UcdUniPk	207	211	0.011227	0.66404	0.047393	0.066593	0.03871	0.066609	-0.054087	0.29619	-0.038982	0.45166	-0.031872	0.45092	0.050286	0.051592	0.50528	0.23388
	NRF1 (HeLa-S3)	wgEncodeAwgTfbsSydhHelas3Nrf1IggmusUniPk	207	169	0.043934	0.089061	0.052455	0.042297	0.042844	0.042335	-0.0024014	0.96303	0.039909	0.44096	0.03263	0.44023	0.051683	0.045428	0.50288	0.23592
	RFX5 (HepG2)	wgEncodeAwgTfbsSydhHepg2Rfx5200401194IggrabUniPk	208	282	0.015053	0.56032	0.0075427	0.77045	0.0061607	0.77034	0.013922	0.78816	0.015107	0.7706	0.012352	0.77016	0.010603	0.68168	0.50229	0.23266
	MXI1 (H1-hESC)	wgEncodeAwgTfbsSydhH1hescMxi1IggrabUniPk	209	340	0.00098136	0.96972	0.0077647	0.76389	0.006342	0.76378	-0.031186	0.54714	-0.044672	0.38835	-0.036524	0.38763	0.015256	0.55506	0.50373	0.23369
	UBTF (K562)	wgEncodeAwgTfbsSydhK562Ubtfsab1404509IggmusUniPk	210.25	414	-0.017003	0.51067	-0.0083055	0.74798	-0.0067837	0.74786	-0.030047	0.56189	-0.0065523	0.89937	-0.0053571	0.89917	-0.012868	0.61862	0.49505	0.23034
		wgEncodeAwgTfbsSydhK562Ubfsc13125IggmusUniPk	291.5	429	-0.023968	0.35376	-0.012772	0.62124	-0.010432	0.62108	-0.04011	0.43867	-0.078337	0.12996	-0.064049	0.12978	-0.018321	0.47846	0.49609	0.23149
	ATF2 (H1-hESC)	wgEncodeAwgTfbsHaibH1hescAtf2sc81188V0422111UniPk	211.5	243	0.034859	0.17736	0.025892	0.31644	0.021148	0.31628	0.061073	0.23807	0.046136	0.37298	0.037721	0.37227	0.02055	0.42658	0.50257	0.23267
	ELK1 (K562)	wgEncodeAwgTfbsSydhK562Elk112771IggrabUniPk	214	255	0.057872	0.025051	0.024073	0.35164	0.019663	0.35147	0.092435	0.073799	0.07977	0.12306	0.06522	0.12291	0.012931	0.61688	0.50101	0.23226
	USF2 (HeLa-S3)	wgEncodeAwgTfbsSydhHelas3Usf2IggmusUniPk	214.5	399	0.00089417	0.97241	0.027791	0.28224	0.022699	0.28209	-0.045118	0.38363	-0.051486	0.32005	-0.042095	0.3194	0.035445	0.17018	0.49953	0.23133
	CEBPB (A549)	wgEncodeAwgTfbsSydhA549CebpbIggrabUniPk	215.5	99	0.037825	0.14326	0.059123	0.022071	0.04829	0.02212	-0.020834	0.68757	-0.046536	0.36884	-0.038048	0.36814	0.059329	0.021611	0.51134	0.23797
	JUN (HepG2)	wgEncodeAwgTfbsSydhHepg2CjunIggrabUniPk	216	104	0.08086	0.0017293	0.058973	0.02241	0.048168	0.02246	0.067689	0.1909	0.05902	0.25424	0.048255	0.2537	0.053442	0.038558	0.51007	0.23923
	SIX5 (H1-hESC)	wgEncodeAwgTfbsHaibH1hescSix5Pcr1xUniPk	218.5	264	0.010472	0.68538	0.021606	0.4032	0.017647	0.40302	0.010957	0.83251	0.047289	0.36114	0.038664	0.36044	0.018285	0.47932	0.50014	0.23154
	EBF1 (GM12878)	wgEncodeAwgTfbsHaibGm12878Ebf1sc137065Pcr1xUniPk	219.5	150	0.059679	0.020848	0.043227	0.094327	0.035307	0.094316	0.04473	0.38774	0.038397	0.45848	0.031393	0.45775	0.038177	0.13956	0.5129	0.23831
		wgEncodeAwgTfbsSydhGm12878Ebf1sc137065UniPk	317	228	0.032117	0.21395	0.030806	0.23326	0.025161	0.23314	-0.0063112	0.90305	0.014835	0.77462	0.012129	0.77419	0.025842	0.31738	0.51016	0.23644
	THAP1 (K562)	wgEncodeAwgTfbsHaibK562Thap1sc98174V0416101UniPk	220	424	-0.015162	0.55751	-0.012625	0.62525	-0.010312	0.62509		1					-0.010562	0.68283	0.4987	0.23149
	JUN (HeLa-S3)	wgEncodeAwgTfbsSydhHelas3CjunIggrabUniPk	220.5	39	0.11229	1.3142e-05	0.10114	8.753e-05	0.082612	9.0522e-05	0.082917	0.10892	0.069854	0.17706	0.057113	0.17672	0.09383	0.00027496	0.52083	0.24483
	NFYB (K562)	wgEncodeAwgTfbsSydhK562NfybUniPk	222.25	225	0.047327	0.066972	0.030203	0.24254	0.024669	0.24241	0.065347	0.20675	0.024737	0.63301	0.020225	0.63238	0.031183	0.22759	0.50387	0.23359
	HDAC1 (K562)	wgEncodeAwgTfbsBroadK562Hdac1sc6298UniPk	223	291	0.014323	0.5795	0.025788	0.31838	0.021063	0.31822	-0.028329	0.58446	-0.039382	0.44703	-0.032199	0.44629	0.028067	0.27748	0.50214	0.23243
	MYC (HUVEC)	wgEncodeAwgTfbsUtaHuvecCmycUniPk	227	298	0.013542	0.60034	0.025548	0.32292	0.020867	0.32275	-0.0094718	0.85495	-0.0084553	0.87037	-0.0069131	0.87011	0.01636	0.52679	0.50158	0.23246
	RELA (GM12892)	wgEncodeAwgTfbsSydhGm12892NfkbTnfaIggrabUniPk	228.5	135	0.047047	0.068606	0.072281	0.0051129	0.059038	0.0051488	-0.040604	0.43305	-0.02737	0.59726	-0.022377	0.5966	0.064248	0.012847	0.50806	0.23768
	E2F1 (HeLa-S3)	wgEncodeAwgTfbsSydhHelas3Hae2f1UniPk	228.5	278.5	0.049512	0.055297	0.017118	0.50782	0.013981	0.50764	0.097089	0.060343	0.038014	0.46298	0.031081	0.46224	0.013758	0.59457	0.50243	0.23265
		wgEncodeAwgTfbsSydhHelas3E2f1UniPk	272.5	125	0.10837	2.6166e-05	0.05042	0.050971	0.041182	0.051002	0.16586	0.0012666	0.11116	0.031388	0.090886	0.031574	0.044806	0.082886	0.50302	0.23381
	RAD21 (SK-N-SH_RA)	wgEncodeAwgTfbsHaibSknshraRad21V0416102UniPk	228.5	47	0.094704	0.00024081	0.085788	0.00088476	0.07007	0.00089904	0.061537	0.23451	0.062792	0.22509	0.051339	0.22462	0.08421	0.0011007	0.51896	0.24314
	RFX5 (K562)	wgEncodeAwgTfbsSydhK562Rfx5IggrabUniPk	230.75	139	0.050051	0.052695	0.061747	0.016805	0.050433	0.016855	-0.0087222	0.86631	0.028758	0.57879	0.023513	0.5781	0.063319	0.014208	0.50432	0.23813
	ATF3 (A549)	wgEncodeAwgTfbsHaibA549Atf3V0422111Etoh02UniPk	232	336	-0.0023072	0.92888	0.0021188	0.93468	0.0017306	0.93464	-0.021047	0.68455	-0.01092	0.83306	-0.0089286	0.83274	-1.2287e-05	0.99962	0.50227	0.23247
	CEBPB (IMR90)	wgEncodeAwgTfbsSydhImr90CebpbIggrabUniPk	234.5	119	0.023673	0.35972	0.057903	0.024973	0.047294	0.025022	-0.03761	0.46776	-0.06483	0.21036	-0.053006	0.20993	0.057567	0.025828	0.51156	0.23682
	MXI1 (K562)	wgEncodeAwgTfbsSydhK562Mxi1af4185IggrabUniPk	234.5	472	-0.023417	0.36494	-0.0417	0.10656	-0.034059	0.10654	-0.028935	0.57646	-0.061388	0.23565	-0.050191	0.23516	-0.045784	0.076383	0.49623	0.23104
	SIN3A (PANC-1)	wgEncodeAwgTfbsHaibPanc1Sin3ak20V0416101UniPk	235	455	0.00082609	0.97451	-0.023972	0.35368	-0.01958	0.35351	0.056555	0.27466	-0.014103	0.78547	-0.01153	0.78506	-0.02226	0.38912	0.49637	0.23083
	MYC (HepG2)	wgEncodeAwgTfbsUtaHepg2CmycUniPk	235	383.5	-0.019883	0.44176	-0.021985	0.39501	-0.017957	0.39483	-0.031262	0.54616	-0.039571	0.44485	-0.032353	0.44411	-0.012936	0.61676	0.50028	0.23159
	MEF2C (GM12878)	wgEncodeAwgTfbsHaibGm12878Mef2csc13268V0416101UniPk	235.5	199.5	0.042031	0.10381	0.050287	0.051587	0.041073	0.051618	0.012686	0.80657	0.004944	0.92398	0.0040422	0.92383	0.042153	0.1028	0.50488	0.23425
	CEBPB (HepG2)	wgEncodeAwgTfbsSydhHepg2CebpbForsklnUniPk	236	225	0.01244	0.63033	0.039413	0.12719	0.032191	0.12715	-0.0027475	0.95771	0.027223	0.59923	0.022258	0.59856	0.044204	0.087108	0.50109	0.2319
		wgEncodeAwgTfbsSydhHepg2CebpbIggrabUniPk	338	217	0.023442	0.36443	0.031015	0.2301	0.025332	0.22998	0.0069654	0.89306	-0.008052	0.8765	-0.0065833	0.87626	0.035412	0.17058	0.50656	0.23448
		wgEncodeAwgTfbsHaibHepg2Cebpbsc150V0416101UniPk	375	266	0.013109	0.61207	0.021319	0.40948	0.017413	0.40929	0.010873	0.83378	0.029132	0.57385	0.023819	0.57317	0.023196	0.36948	0.50154	0.2321
	GABPA (H1-hESC)	wgEncodeAwgTfbsHaibH1hescGabpPcr1xUniPk	236.75	443	-0.016522	0.5227	-0.00034913	0.98922	-0.00028516	0.98922	-0.05307	0.30537	-0.0947	0.066973	-0.077427	0.067039	0.0064679	0.80242	0.4984	0.23118
	REST (K562)	wgEncodeAwgTfbsHaibK562NrsfV0416102UniPk	236.75	254	0.035928	0.16443	0.024261	0.3479	0.019816	0.34773	0.028571	0.58126	-0.00050283	0.99226	-0.00041112	0.99224	0.022854	0.37658	0.50615	0.23441
	HDAC2 (H1-hESC)	wgEncodeAwgTfbsHaibH1hescHdac2sc6296V0416102UniPk	237.25	258	0.023967	0.35378	0.010065	0.697	0.008221	0.69686	0.028449	0.58288	0.01439	0.78121	0.011765	0.7808	0.0048992	0.84968	0.5033	0.2333
	BCL3 (GM12878)	wgEncodeAwgTfbsHaibGm12878Bcl3V0416101UniPk	238	118	0.056554	0.028559	0.049134	0.057186	0.040132	0.057211	0.024762	0.63266	0.0711	0.16945	0.058131	0.16913	0.04529	0.079617	0.51222	0.24021
	TAL1 (K562)	wgEncodeAwgTfbsSydhK562Tal1sc12984IggmusUniPk	240	22	0.13743	9.2059e-08	0.10718	3.2075e-05	0.087542	3.3495e-05	0.10214	0.048091	0.11537	0.025477	0.094325	0.025675	0.11339	1.0785e-05	0.55316	0.26544
	BCL3 (A549)	wgEncodeAwgTfbsHaibA549Bcl3V0422111Etoh02UniPk	240	238	0.013856	0.59192	0.026779	0.30015	0.021872	0.29999	-0.0025377	0.96094	0.039273	0.44829	0.032109	0.44756	0.026507	0.30507	0.50342	0.23301
	RFX5 (GM12878)	wgEncodeAwgTfbsSydhGm12878Rfx5200401194IggmusUniPk	241	352	-0.0058243	0.82174	0.0050213	0.84598	0.0041013	0.84591	-0.054864	0.28928	-0.053048	0.30557	-0.043372	0.30494	0.0050909	0.84387	0.50373	0.23369
	MEF2A (GM12878)	wgEncodeAwgTfbsHaibGm12878Mef2aPcr1xUniPk	241	100	0.054004	0.036558	0.065213	0.011556	0.053264	0.011603	0.012294	0.81243	0.050632	0.32816	0.041397	0.3275	0.057255	0.026644	0.51135	0.23905
	MYBL2 (HepG2)	wgEncodeAwgTfbsHaibHepg2Mybl2sc81192V0422111UniPk	241.5	369	-0.01511	0.55884	-0.014632	0.57136	-0.011951	0.57119	-0.030379	0.55757	-0.033431	0.51866	-0.027333	0.51794	-0.016756	0.51683	0.50153	0.23207
	STAT5A (K562)	wgEncodeAwgTfbsHaibK562Stat5asc74442V0422111UniPk	242.5	52	0.096482	0.00018322	0.05072	0.049608	0.041426	0.04964	0.13241	0.010263	0.12546	0.015058	0.10257	0.015256	0.052937	0.040433	0.51708	0.24155
	EGR1 (H1-hESC)	wgEncodeAwgTfbsHaibH1hescEgr1V0416102UniPk	243	264	0.029918	0.24702	0.055484	0.031713	0.045318	0.031759	0.0061463	0.90557	-0.0040766	0.93729	-0.003333	0.93716	0.055932	0.030357	0.49998	0.23148
	NFYA (HeLa-S3)	wgEncodeAwgTfbsSydhHelas3NfyaIggrabUniPk	244.5	243	0.045239	0.079953	0.020575	0.42603	0.016805	0.42584	0.052345	0.31203	0.021342	0.68037	0.017449	0.6798	0.024431	0.34454	0.50359	0.23394
	REST (A549)	wgEncodeAwgTfbsHaibA549NrsfV0422111Etoh02UniPk	245.5	293	-0.0010144	0.9687	-0.013595	0.59892	-0.011104	0.59876	-0.0039406	0.93938	0.020441	0.69317	0.016713	0.69261	-0.013477	0.60211	0.50385	0.23326
	TFAP2A (HeLa-S3)	wgEncodeAwgTfbsSydhHelas3Ap2alphaUniPk	246.5	135	0.042184	0.10255	0.047011	0.06882	0.038397	0.068835	0.0098194	0.84968	-0.018973	0.7142	-0.015513	0.71368	0.04736	0.066784	0.51246	0.23798
	STAT1 (K562)	wgEncodeAwgTfbsSydhK562Stat1Ifng6hUniPk	247	258	0.058388	0.023781	0.019826	0.44305	0.016194	0.44287	0.13101	0.011102	0.096729	0.061305	0.079086	0.061393	0.022403	0.38607	0.50115	0.23207
		wgEncodeAwgTfbsSydhK562Stat1Ifna30UniPk	306	183	0.028182	0.27553	0.037546	0.14623	0.030667	0.14617	0.016122	0.75566	0.050633	0.32815	0.041397	0.32749	0.038751	0.13371	0.50101	0.23226
		wgEncodeAwgTfbsSydhK562Stat1Ifna6hUniPk	331.75	343.5	0.0086083	0.73912	-0.0016213	0.94999	-0.0013242	0.94997	0.016122	0.75566	0.050633	0.32815	0.041397	0.32749	-0.010544	0.68333	0.50057	0.23178
		wgEncodeAwgTfbsSydhK562Stat1Ifng30UniPk	436.5	240	0.077559	0.0026569	0.024696	0.33933	0.020171	0.33916	0.14516	0.0048534	0.13501	0.008854	0.11038	0.0090308	0.023175	0.36991	0.50316	0.23343
	MAFK (HeLa-S3)	wgEncodeAwgTfbsSydhHelas3MafkIggrabUniPk	247.75	88	0.081626	0.0015618	0.064821	0.012066	0.052944	0.012113	0.051619	0.3188	0.051844	0.3167	0.042387	0.31605	0.058933	0.022502	0.51352	0.2423
	NFYA (K562)	wgEncodeAwgTfbsSydhK562NfyaUniPk	250	379	-0.011732	0.64991	-0.00011954	0.99631	-9.7634e-05	0.99631	-0.034455	0.50593	-0.051588	0.31909	-0.042178	0.31844	0.0091348	0.7238	0.50014	0.23154
	ESR1 (ECC-1)	wgEncodeAwgTfbsHaibEcc1EralphaaV0416102Gen1hUniPk	250	152.5	0.038224	0.13908	0.065348	0.011384	0.053375	0.011431	-0.032907	0.52524	0.0030581	0.95293	0.0025003	0.95284	0.064941	0.011908	0.50719	0.2364
[truncated: 2,745 more rows]
