# Supplementary material for: Meta‐analysis of massively parallel reporter assays enables prediction of regulatory function across cell types
Source: Hum Mutat. 2019 Jun 18;40(9):1299–313. doi: 10.1002/humu.23820 (PMC6771677; doi:10.1002/humu.23820)
Supplement: Supplementary file 7 — Supporting information [file HUMU-40-1299-s007.xlsx]

## Sheet: Sheet1
	rank	0			1			2			3			4			5			6			7			8			9
	factor	name	q-value (significant dataset)	q-value (insignificant dataset)	name	q-value (significant dataset)	q-value (insignificant dataset)	name	q-value (significant dataset)	q-value (insignificant dataset)	name	q-value (significant dataset)	q-value (insignificant dataset)	name	q-value (significant dataset)	q-value (insignificant dataset)	name	q-value (significant dataset)	q-value (insignificant dataset)	name	q-value (significant dataset)	q-value (insignificant dataset)	name	q-value (significant dataset)	q-value (insignificant dataset)	name	q-value (significant dataset)	q-value (insignificant dataset)	name	q-value (significant dataset)	q-value (insignificant dataset)
significant dataset	insignificant dataset
K562	LCL-eQTL	ELF1	12.816	0.96363	ELF5	10.688	0.20093	ELF3	8.2831	0.40714	ETV6	8.2628	0.0048005	E2F7	8.2185	0.5178	NFATC1	8.1258	0.61616	ELK3	8.046	0.31276	SPIB	7.9285	0.51581	TCF3	7.5	0.071267	SCRT1	7.1563	0.1349
	HepG2-eQTL	SPI1	18.802	0.24729	ETV2	16.243	0.48678	GABPA	16.171	0.33902	ELF1	12.816	0.79978	RXRA	8.8923	0.29973	E2F7	8.2185	0.28425	NFATC1	8.1258	0.53191	FEV	7.9801	0.54051	TCF3	7.5	0.0084698	SCRT1	7.1563	0.15212
	HepG2-chr	DLX3	9.3875	0.66182	SNAI2	6.5736	0.058513	PAX5	5.5952	0.45133	DLX4	5.0496	0.58955	TP63	5.0047	0.0542	TCF4	4.9673	0.058513	ZBTB7B	4.8256	0.33782	GATA1	4.6244	0.67479	IRF4	4.4198	0.49609	E2F3	4.2278	0.25738
	HepG2-epi	CUX2	12.445	0.41406	FOXD2	12.13	0.62688	EP300	11.674	0.066021	FOXC2	10.19	0.60364	DBP	8.8387	0.7456	NFATC1	8.1258	0.76732	MSX2	7.8824	0.76741	PAX3	7.7531	0.60511	IRF7	6.8774	0.0096837	MAFG	6.8543	0.73374
	hESC	GMEB2	9.2086	0.78323	PAX3	7.7531	0.95291	SCRT1	7.1563	0.1219	SNAI2	6.5736	0.33896	GLI2	6.2324	0.74324	GLIS2	5.9624	0.54702	IRF3	5.1111	0.3389	TP63	5.0047	0.47399	GATA2	4.9986	0.93653	TCF4	4.9673	0.48891
LCL-eQTL	K562	PHOX2A	7.9761	0.27542	KAP1	6.8144	0.011472	RARG	5.3241	0.12044	PITX1	5.1403	0.52967	MEF2D	5.0346	0.41932	BRCA1	4.9555	0.17596	PITX3	4.9555	0.60107	GSC	4.8353	0.44356	RXRB	4.7068	0.26859	NR2C2	4.651	0.67978
	HepG2-eQTL	GABPA	5.2302	0.33902	SPI1	4.277	0.24729	RXRA	4.1003	0.29973	PRDM1	3.0451	0.22551	IRF5	2.6632	0.77059	ETV2	2.2864	0.48678	FEV	2.2032	0.54051	BHLHE41	2.1818	0.88228	RFX5	2.1658	0.54231	SPDEF	2.1122	0.41766
	HepG2-chr	CEBPD	9.2078	0.49403	BDP1	6.7271	0.38069	CEBPE	6.3659	0.62615	NRL	5.1516	0.6286	MYBL2	5.0346	0.9586	CHD1	5.0091	0.031414	PITX3	4.9555	0.8635	SIN3AK20	4.7215	0.59321	MYBL1	4.6807	0.18146	VAX2	4.4509	0.25584
	HepG2-epi	FOXC2	12.633	0.60364	PHOX2A	7.9761	0.73489	MXI1	7.5798	0.070925	MSX2	7.1018	0.76741	KAP1	6.8144	0.54712	BDP1	6.7271	0.48967	EP300	6.613	0.066021	FOXD2	6.2861	0.62688	EOMES	6.0642	0.25092	PAX3	6.0098	0.60511
	hESC	PHOX2B	9.2002	0.74794	HMX3	6.7284	0.7291	BDP1	6.7271	0.28557	PAX3	6.0098	0.95291	SRF	5.9134	0.096849	HESX1	5.3343	0.17058	RARG	5.3241	0.080726	PROP1	5.2098	0.40834	NRL	5.1516	0.17622	BRCA1	4.9555	0.10742
HepG2-eQTL	LCL-eQTL	FOXP3	6.4847	0.90049	OTX2	4.5633	0.60189	ZNF435	4.4463	0.86771	FOXL1	4.4463	0.17401	ELF5	4.0215	0.20093	RAXL1	3.4871	0.6722	E2F4	3.4717	0.1349	GABPA	3.4647	0.11567	ARNTL	3.4479	0.77934	ZNF75A	3.4359	0.36846
	K562	RARG	16.773	0.12044	KAP1	15.336	0.011472	PHOX2A	13.026	0.27542	RXRB	12.725	0.26859	PITX1	11.841	0.52967	NR2F6	11.841	0.090396	NR2C2	10.68	0.67978	GSC	10.266	0.44356	HNF4G	10.075	0.13581	FOXJ3	9.305	0.27772
	HepG2-chr	BDP1	22.016	0.38069	CEBPD	20.305	0.49403	MYBL2	20.206	0.9586	NR2F1	13.022	0.92659	HDAC2	12.692	0.24253	CHD1	12.375	0.031414	PITX3	9.0486	0.8635	SIN3A	8.4788	0.04389	FOXA1	8.3415	0.46033	NFIC	8.2792	0.015079
	HepG2-epi	BDP1	22.016	0.48967	MYBL2	20.206	0.21224	FOXC2	20.082	0.60364	RARG	16.773	0.89981	KAP1	15.336	0.54712	EP300	14.841	0.066021	PHOX2A	13.026	0.73489	NR2F1	13.022	0.0081763	RXRB	12.725	0.28933	CHD1	12.375	0.039085
	hESC	BDP1	22.016	0.28557	PHOX2B	16.832	0.74794	RARG	16.773	0.080726	NR2F1	13.022	0.073545	RPC155	12.962	0.24304	NR2C2	10.68	0.058352	HMX3	10.634	0.7291	FOXJ3	9.305	0.42941	PROP1	9.1705	0.40834	ESX1	8.4136	0.21852
HepG2-chr	LCL-eQTL	ELF1	13.592	0.96363	ELF5	12.404	0.20093	ELK4	11.024	0.59947	ELF3	10.113	0.40714	ELK1	9.9435	0.46366	HNF1B	9.7607	0.96558	SPIB	8.7664	0.51581	MAFG	8.7664	0.75533	ETV4	8.5938	0.44787	ETS1	7.9275	0.10865
	K562	POU5F1	7.6278	0.97757	MEOX2	7.4971	0.087839	ISX	6.6328	0.46689	HOXB2	5.6404	0.014824	POU4F3	5.2381	0.97375	ISL2	5.2007	0.46792	ESX1	5.1261	0.18931	MIXL1	4.9887	0.031267	GSX1	4.865	0.20515	EMX2	4.7321	0.48649
	HepG2-eQTL	GABPA	19.71	0.33902	SPI1	16.182	0.24729	FEV	14.522	0.54051	ETV2	13.812	0.48678	ELF1	13.592	0.79978	RXRA	12.193	0.29973	ELK1	9.9435	0.62636	HNF1B	9.7607	0.39196	MAFK	8.8116	0.65491	MAFG	8.7664	0.49678
	HepG2-epi	MAFK	8.8116	0.64962	MSX2	8.7664	0.76741	MAFG	8.7664	0.73374	DBP	6.2286	0.7456	EOMES	6.0357	0.25092	NOTO	5.9933	0.36109	PAX3	5.7922	0.60511	ZNF143	4.8424	0.47094	EMX2	4.7321	0.75115	ATF7	4.7309	0.021805
	hESC	NKX6-1	14.373	0.0019518	SHOX2	14.268	0.78721	HNF1B	9.7607	0.44834	GMEB2	9.0486	0.78323	HMX3	8.4475	0.7291	PHOX2B	8.2986	0.74794	LHX9	7.8924	0.034475	GLIS2	7.5336	0.54702	MEOX2	7.4971	0.13401	ISX	6.6328	0.043316
HepG2-epi	LCL-eQTL	ELK4	12.379	0.59947	ELF1	12.281	0.96363	ELF5	11.862	0.20093	ELF3	9.7427	0.40714	ELK1	9.1419	0.46366	ELK3	9.015	0.31276	ERF	6.862	0.089008	ETS1	6.1649	0.10865	ETV6	5.3447	0.0048005	SPIB	5.2503	0.51581
	K562	FOXA2	4.5804	0.26813	ZEB1	3.6122	0.24466	POU5F1	3.4938	0.97757	ZBTB33	3.4882	0.80244	GATA5	3.1913	0.34898	OLIG1	3.1895	0.011472	BHLHE40	3.1207	0.9302	HOXD13	3.0328	0.57277	FOXI1	2.8869	0.49021	KDM5B	2.8866	0.51432
	HepG2-eQTL	GABPA	16.202	0.33902	SPI1	14.73	0.24729	FEV	14.725	0.54051	ELF1	12.281	0.79978	ETV2	10.683	0.48678	ELK1	9.1419	0.62636	BHLHE41	7.0476	0.88228	RXRA	5.62	0.29973	ETV4	4.8724	0.61376	NRF1	4.5911	0.78159
	HepG2-chr	CEBPB	3.3004	0.45133	ZBTB7A	2.7218	0.85469	FOXB1	2.3085	0.050372	DLX4	2.213	0.58955	ZIC4	2.1563	0.9197
	hESC	GMEB2	6.5953	0.78323	SHOX2	6.3659	0.78721	GLIS2	4.6899	0.54702	FOXA2	4.5804	0.70235	NKX6-1	3.845	0.0019518	HNF1B	3.7999	0.44834	ZBTB33	3.4882	0.86848	BHLHE40	3.1207	0.30762	LHX9	3.0605	0.034475	HOXD13	3.0328	0.38939
hESC	LCL-eQTL	POU5F1	67.476	0.95234	BCL11A	26.767	0.75716	POU5F1P1	20.972	0.22107	TEAD4	20.622	0.59649	NANOG	18.609	0.057265	ELK3	14.179	0.31276	ELF5	12.339	0.20093	DMBX1	11.607	0.75716	ELF3	11.034	0.40714	OTX2	10.631	0.60189
	K562	POU5F1	67.476	0.97757	BCL11A	26.767	0.20212	POU5F1P1	20.972	0.20163	TEAD4	20.622	0.7165	NANOG	18.609	0.18509	ZEB1	17.441	0.24466	PITX3	12.68	0.60107	CTCFL	11.11	0.95097	E2F1	10.387	0.4107	RHOXF1	9.9122	0.98031
	HepG2-eQTL	POU5F1	67.476	0.84125	GABPA	21.468	0.33902	POU5F1P1	20.972	0.14639	SPI1	20.134	0.24729	ETV2	19.014	0.48678	NANOG	18.609	0.42935	FEV	16.097	0.54051	POU3F3	13.92	0.70776	RXRA	12.471	0.29973	MAFK	11.458	0.65491
	HepG2-chr	CEBPD	20.797	0.49403	PITX3	12.68	0.8635	DMBX1	11.607	0.022804	SIN3AK20	11.512	0.59321	MYBL2	11.477	0.9586	OTX2	10.631	0.058513	RHOXF1	9.9122	0.10898	EZH2	9.4469	0.081347	OTX1	8.7579	0.12802	GSC2	8.5335	0.51122
	HepG2-epi	MAZ	28.041	0.0098729	BCL11A	26.767	0.89739	POU5F1P1	20.972	0.076939	TEAD4	20.622	0.66764	DBP	20.345	0.7456	NANOG	18.609	0.99734	MXI1	18.2	0.070925	DLX1	13.507	0.0081763	PITX3	12.68	0.1507	SIN3AK20	11.512	0.71605
