# Supplementary material for: Meta‐analysis of massively parallel reporter assays enables prediction of regulatory function across cell types
Source: Hum Mutat. 2019 Jun 18;40(9):1299–313. doi: 10.1002/humu.23820 (PMC6771677; doi:10.1002/humu.23820)
Supplement: Supplementary file 8 — Supporting information [file HUMU-40-1299-s008.xlsx]

## Sheet: discrete
Submission	Pearson	Spearman	AUROC positive vs negative	AUROC positive vs rest	AUROC negative vs rest
G7/3(Late, Ours)	0.3179	0.2492	0.7624	0.7059	0.7673
G3/1	0.3079	0.238	0.8254	0.7077	0.8047
G3/4(Late)	0.3006	0.2394	0.8422	0.7155	0.7686
G7/1	0.2828	0.2367	0.6978	0.6545	0.7764
G7/2	0.2828	0.2367	0.6978	0.6545	0.7764
G5/5	0.2546	0.2347	0.7142	0.606	0.6907
G5/6	0.2546	0.2347	0.7142	0.606	0.6907
G5/7	0.2546	0.2347	0.7142	0.606	0.6907
G5/1	0.2515	0.2391	0.7111	0.6053	0.6874
G7/4(Late)	0.2447	0.2061	0.6433	0.6156	0.7049
G5/2	0.2296	0.2115	0.7068	0.5997	0.6867
G5/3	0.2278	0.2036	0.7087	0.6083	0.679
G5/4	0.2278	0.2036	0.7087	0.6083	0.679
G3/2	0.1569	0.1234	0.7296	0.6934	0.7221
G3/5(Late)	0.1509	0.1167	0.8353	0.744	0.6879
G3/3	0.1304	0.1186	0.524	0.4993	0.6505
G3/6(Late)	0.1211	0.098	0.5184	0.473	0.643
G6/1	0.1026	0.0939	0.5372	0.5259	0.5528
G1/2	0.0689	0.0464	0.5441	0.4761	0.5908
G1/1	0.0604	0.0525	0.5052	0.4294	0.5752
G4/1	0.0474	0.0369	0.5304	0.5132	0.5282
G4/2	0.0412	0.0319	0.5568	0.515	0.546
