# Supplementary material for: Meta‐analysis of massively parallel reporter assays enables prediction of regulatory function across cell types
Source: Hum Mutat. 2019 Jun 18;40(9):1299–313. doi: 10.1002/humu.23820 (PMC6771677; doi:10.1002/humu.23820)
Supplement: Supplementary file 9 — Supporting information [file HUMU-40-1299-s009.xlsx]

## Sheet: Sheet1
	correlator	Pearson		Spearman		KendalTau
	category	value	pvalue	value	pvalue	value	pvalue
region	feature
F9	#5-mers	0.0061807	0.92475	0.026869	0.68133	0.022026	0.68014
	#motifs	0.096715	0.13851	0.030717	0.63872	0.019535	0.67602
	#polyA	0.050548	0.43958	0.058498	0.37097	0.048307	0.36985
	#polyT	0.17013	0.008823	0.02892	0.65848	0.023882	0.65752
	GC	0.13369	0.040156	0.19447	0.0026973	0.15	0.003176
	HelT	0.10136	0.12047	0.056851	0.38461	0.039083	0.38351
	MGW	-0.054921	0.40098	-0.0018074	0.97797	-0.0024107	0.95656
	ProT	-0.035021	0.59244	0.02957	0.6513	0.02076	0.6381
	Roll	-0.007478	0.90902	0.042472	0.51615	0.02972	0.50072
	#deepbind-top	0.076957	0.23892	0.071407	0.27459	0.050439	0.25706
	#deepsea-top	0.16884	0.00936	0.19006	0.0033791	0.12947	0.0037649
	Motif Density	0.074858	0.25201	0.0063855	0.92227	0.0025983	0.95542
GP1BB	#5-mers	-0.097836	0.097501	-0.11761	0.046135	-0.096419	0.047503
	#motifs	-0.079095	0.18072	0.066211	0.26272	0.044422	0.28564
	#polyA	0.012238	0.83617	-0.0037742	0.94915	-0.0031265	0.94902
	#polyT		1
	GC	-0.087008	0.14077	-0.087053	0.14056	-0.06695	0.15067
	HelT	-0.11407	0.053149	-0.056006	0.34361	-0.038791	0.35054
	MGW	0.013544	0.81898	-0.055129	0.35123	-0.039421	0.32779
	ProT	0.014984	0.80012	-0.010726	0.85617	-0.0074131	0.85322
	Roll	0.0059217	0.9203	-0.039669	0.50252	-0.026572	0.50702
	#deepbind-top	0.049357	0.40401	-0.0031786	0.95717	-0.0017355	0.96578
	#deepsea-top	0.060162	0.30893	0.041935	0.4784	0.02554	0.53301
	Motif Density	0.0061394	0.91738	0.10866	0.065555	0.077167	0.066339
HBB	#5-mers	-0.039216	0.65528	-0.075273	0.391	-0.0612	0.3875
	#motifs	0.24865	0.0040421	0.20563	0.018014	0.14161	0.020319
	#polyA	-0.061133	0.48622	-0.10555	0.22839	-0.087515	0.22701
	#polyT		1
	GC	0.10891	0.21383	0.14244	0.10326	0.11106	0.10434
	HelT	-0.10131	0.24771	-0.12236	0.16219	-0.074368	0.2167
	MGW	-0.15767	0.070983	-0.10765	0.2192	-0.071654	0.22969
	ProT	0.13856	0.11309	0.20087	0.020921	0.13312	0.02531
	Roll	-0.20845	0.016462	-0.20473	0.018533	-0.14354	0.015871
	#deepbind-top	0.1142	0.19227	-0.079018	0.36779	-0.05501	0.35774
	#deepsea-top	0.5858	1.6028e-13	0.31031	0.00029334	0.21259	0.00038578
	Motif Density	0.24131	0.0053132	0.24379	0.0048489	0.16941	0.0056884
HBG1	#5-mers	0.10781	0.13663	0.12775	0.077412	0.10528	0.077463
	#motifs	-0.00020037	0.9978	0.098411	0.17446	0.066296	0.18869
	#polyA	0.034429	0.63544	-0.040882	0.57343	-0.033146	0.57673
	#polyT	0.1492	0.038879	0.15938	0.027233	0.12991	0.028435
	GC	0.11948	0.098801	0.18138	0.011808	0.14268	0.011339
	HelT	0.067825	0.34991	0.049989	0.49109	0.033321	0.50128
	MGW	-0.093307	0.198	-0.098759	0.17293	-0.065332	0.18263
	ProT	0.013253	0.85523	0.05898	0.41644	0.043183	0.37715
	Roll	-0.069977	0.33481	-0.10042	0.16577	-0.063894	0.1913
	#deepbind-top	0.1807	0.012135	0.12637	0.080708	0.082893	0.092248
	#deepsea-top	0.06285	0.38647	0.036416	0.61604	0.025569	0.60352
	Motif Density	-0.0059414	0.93481	0.098308	0.17491	0.066578	0.18739
HNF4A	#5-mers	0.20579	0.0048341	0.14102	0.054869	0.1181	0.05215
	#motifs	0.22965	0.0016154	0.0080901	0.91273	0.0052503	0.91977
	#polyA		1
	#polyT		1
	GC	0.14138	0.054247	0.047545	0.51931	0.038034	0.51729
	HelT	-0.060518	0.41191	-0.010458	0.88734	-0.0077941	0.88053
	MGW	0.12064	0.10095	0.023761	0.74752	0.022311	0.66121
	ProT	0.025395	0.7308	-0.057635	0.43458	-0.038252	0.45044
	Roll	0.13663	0.062941	0.055038	0.45559	0.037528	0.45899
	#deepbind-top	0.12699	0.08413	0.10552	0.15173	0.073901	0.14906
	#deepsea-top	0.32319	6.8173e-06	0.19755	0.006878	0.13881	0.0065928
	Motif Density	0.13708	0.062075	-0.00074053	0.992	-0.0028371	0.95654
IRF4	#5-mers	-0.054503	0.28672	-0.001291	0.97988	-0.0012351	0.97633
	#motifs	0.13527	0.0079452	0.093424	0.067434	0.067488	0.057404
	#polyA	0.012559	0.80622	0.011901	0.81618	0.0097769	0.81564
	#polyT	0.0070095	0.8911	-0.027762	0.58758	-0.022768	0.58715
	GC	-0.06912	0.17648	-0.10025	0.049652	-0.078648	0.046876
	HelT	-0.016997	0.73988	0.031151	0.54279	0.021997	0.53184
	MGW	0.094115	0.065424	0.037544	0.46322	0.023484	0.49565
	ProT	-0.091126	0.07449	-0.11541	0.023711	-0.07809	0.023019
	Roll	0.16196	0.0014507	0.11299	0.026825	0.075502	0.028095
	#deepbind-top	-0.16045	0.0016086	-0.16547	0.0011364	-0.1054	0.0023846
	#deepsea-top	-0.057319	0.26251	-0.050267	0.32589	-0.038539	0.26511
	Motif Density	0.12445	0.014677	0.11223	0.02787	0.081437	0.02197
IRF6	#5-mers	-0.058735	0.22473	-0.078088	0.10628	-0.064031	0.10575
	#motifs	0.14523	0.0025683	0.22756	1.915e-06	0.16521	1.2971e-06
	#polyA	0.032653	0.49997	0.075173	0.12003	0.061907	0.1199
	#polyT	-0.060877	0.20825	-0.11256	0.019697	-0.091689	0.020459
	GC	0.065718	0.17425	0.041848	0.38725	0.031887	0.39578
	HelT	-0.011072	0.81912	0.039431	0.41527	0.026705	0.42823
	MGW	0.086826	0.072411	-0.0074269	0.8781	-0.0062976	0.84759
	ProT	-0.0021704	0.96425	-0.010757	0.82419	-0.0069558	0.83102
	Roll	0.11566	0.016549	0.025822	0.59379	0.017106	0.60012
	#deepbind-top	-0.1044	0.030616	0.10952	0.023292	0.079177	0.016424
	#deepsea-top	0.053334	0.27036	0.009907	0.83788	0.0035184	0.91544
	Motif Density	0.13055	0.0067762	0.19754	3.7853e-05	0.14371	2.6634e-05
LDLR	#5-mers	-0.042654	0.51255	-0.080943	0.21343	-0.065732	0.21511
	#motifs	0.076314	0.24087	-0.093447	0.15067	-0.066296	0.15328
	#polyA	0.25247	8.2042e-05	0.13521	0.03711	0.11087	0.037716
	#polyT	0.024437	0.70761	0.045205	0.48764	0.037204	0.48648
	GC	-0.026188	0.68772	-0.048692	0.45466	-0.038017	0.45081
	HelT	0.10402	0.10946	0.020068	0.75809	0.013582	0.7609
	MGW	0.054363	0.40379	0.16604	0.010292	0.11313	0.010055
	ProT	-0.1443	0.026007	-0.12312	0.057884	-0.083574	0.056385
	Roll	0.085264	0.18991	0.11714	0.071256	0.08183	0.061744
	#deepbind-top	0.16658	0.010042	-0.00052342	0.99359	3.5967e-05	0.99935
	#deepsea-top	0.33417	1.2862e-07	0.077909	0.23115	0.045227	0.31295
	Motif Density	0.0043449	0.94684	-0.10444	0.10802	-0.073242	0.11529
MSMB	#5-mers	0.044305	0.35828	-0.013677	0.77682	-0.011192	0.77857
	#motifs	0.19186	5.9832e-05	0.18772	8.6639e-05	0.13404	7.5059e-05
	#polyA	-0.028148	0.55958	-0.048316	0.31639	-0.040238	0.31583
	#polyT	0.024438	0.61248	0.046789	0.33194	0.038966	0.33137
	GC	0.10461	0.029703	0.12493	0.0093414	0.099231	0.0087073
	HelT	-0.066106	0.17021	-0.080273	0.095653	-0.056307	0.097975
	MGW	0.067896	0.15891	0.11398	0.017792	0.078906	0.01689
	ProT	0.067705	0.16009	0.061671	0.20079	0.043061	0.18984
	Roll	0.084251	0.080264	0.12906	0.0072349	0.090067	0.0060701
	#deepbind-top	-0.0062751	0.89653	0.010091	0.83434	0.0065159	0.845
	#deepsea-top	-0.087182	0.070257	-0.064998	0.17751	-0.043661	0.18971
	Motif Density	0.077442	0.10798	0.13705	0.0043212	0.098419	0.0038978
MYC	#5-mers	0.061844	0.20163	0.0019814	0.9674	0.0018051	0.96406
	#motifs	0.048096	0.32087	0.10646	0.027651	0.076304	0.027502
	#polyA	-0.016171	0.73869	-0.033213	0.49316	-0.027767	0.49195
	#polyT	0.014286	0.76822	-0.0020381	0.96647	-0.0016182	0.96797
	GC	0.074119	0.12577	0.087697	0.069913	0.068684	0.071945
	HelT	-0.074161	0.12555	-0.065878	0.17371	-0.046509	0.17229
	MGW	0.091916	0.057428	0.090015	0.062803	0.062579	0.059921
	ProT	0.057815	0.23264	0.069907	0.1488	0.046933	0.15628
	Roll	0.082805	0.08708	0.064012	0.18624	0.043809	0.18621
	#deepbind-top	0.0049409	0.91882	0.02865	0.55445	0.020191	0.5484
	#deepsea-top	-0.034497	0.47659	0.009491	0.84478	0.0061464	0.85661
	Motif Density	0.0054648	0.91025	0.074216	0.12527	0.05284	0.12912
PKLR	#5-mers	0.088892	0.081915	0.097352	0.056649	0.078904	0.057695
	#motifs	0.099173	0.052156	0.082045	0.10845	0.058737	0.098672
	#polyA	0.01996	0.69662	0.030942	0.54551	0.025375	0.54413
	#polyT	-0.022758	0.65663	-0.03236	0.52724	-0.026502	0.52538
	GC	0.073139	0.15258	0.04277	0.40329	0.033962	0.39033
	HelT	-0.065638	0.19934	-0.067671	0.18575	-0.046666	0.18531
	MGW	0.08958	0.079566	0.072322	0.15723	0.050693	0.14131
	ProT	0.013498	0.79204	-0.003303	0.94856	-0.0040021	0.90718
	Roll	0.095862	0.06056	0.10053	0.049007	0.067695	0.048765
	#deepbind-top	0.049976	0.3287	0.017338	0.73486	0.011313	0.74466
	#deepsea-top	0.27607	3.8085e-08	0.2096	3.4722e-05	0.14095	4.952e-05
	Motif Density	0.054813	0.28398	0.080863	0.11365	0.056403	0.11725
SORT1	#5-mers	0.011066	0.81901	0.068585	0.15568	0.056381	0.1504
	#motifs	0.33029	2.1051e-12	0.25886	5.1742e-08	0.18314	4.8268e-08
	#polyA	0.030559	0.5274	0.058379	0.22702	0.047906	0.2266
	#polyT	0.0041193	0.93212	-0.016532	0.73248	-0.013566	0.73204
	GC	0.086095	0.074517	0.14399	0.0027638	0.11013	0.0032585
	HelT	-0.20772	1.4096e-05	-0.28526	1.7058e-09	-0.20347	1.4019e-09
	MGW	0.04563	0.3452	0.024551	0.61167	0.010764	0.74146
	ProT	0.12173	0.01153	0.19035	7.1277e-05	0.12943	6.6211e-05
	Roll	0.0050994	0.91603	-0.018871	0.69638	-0.019728	0.54385
	#deepbind-top	-0.092942	0.054123	-0.052814	0.27451	-0.037874	0.2505
	#deepsea-top	0.16192	0.00075106	0.16778	0.00047613	0.11122	0.00075479
	Motif Density	0.32576	4.3491e-12	0.26033	4.3164e-08	0.18589	3.2713e-08
TERT-GBM	#5-mers	-0.005308	0.94054	0.059596	0.40187	0.046729	0.40979
	#motifs	0.21501	0.0022318	0.29765	1.8657e-05	0.21513	1.6112e-05
	#polyA	0.0093614	0.89533	0.0056586	0.93662	0.0046588	0.93638
	#polyT		1
	GC	0.21825	0.0019052	0.16696	0.018128	0.12903	0.020778
	HelT	-0.13126	0.063926	-0.10002	0.15879	-0.069218	0.15842
	MGW	-0.011641	0.87004	0.05315	0.45478	0.03955	0.41079
	ProT	0.19038	0.006929	0.16153	0.022311	0.1096	0.022054
	Roll	-0.035037	0.62234	0.010658	0.88093	0.006076	0.89907
	#deepbind-top	0.21901	0.0018345	0.15514	0.02827	0.10973	0.022766
	#deepsea-top	0.16887	0.016829	-0.039609	0.57762	-0.025723	0.60395
	Motif Density	0.15356	0.02993	0.30025	1.5626e-05	0.21737	1.2907e-05
TERT-HEK293T	#5-mers	0.0059807	0.93302	-0.0025021	0.97195	-0.0016042	0.9775
	#motifs	0.12504	0.077694	0.095997	0.1763	0.072324	0.14844
	#polyA	0.0041609	0.95337	-0.01785	0.80191	-0.014746	0.80119
	#polyT		1
	GC	0.036056	0.61224	0.0092629	0.89642	0.005562	0.92088
	HelT	0.10147	0.15282	0.012299	0.86277	0.0099689	0.83957
	MGW	-0.23782	0.00069634	-0.11681	0.099497	-0.08158	0.090865
	ProT	0.026317	0.71145	0.043709	0.53885	0.027169	0.57165
	Roll	-0.21109	0.002696	-0.15274	0.030837	-0.10331	0.031602
	#deepbind-top	0.084478	0.23431	0.00097037	0.98912	0.00035789	0.99409
	#deepsea-top	0.19619	0.005364	-0.014889	0.83425	-0.019003	0.70252
	Motif Density	0.072602	0.30694	0.076502	0.28162	0.057921	0.24675
ZFAND3	#5-mers	-0.066494	0.14122	-0.087387	0.052972	-0.071182	0.053261
	#motifs	0.26191	3.8184e-09	0.20318	5.6781e-06	0.14855	3.677e-06
	#polyA	-0.0050571	0.911	-0.034541	0.44508	-0.028653	0.44311
	#polyT	-0.029363	0.51626	-0.02543	0.57401	-0.020752	0.57596
	GC	0.016549	0.71452	0.036584	0.4186	0.02766	0.4327
	HelT	-0.0072804	0.87216	-0.0032474	0.94278	-0.00042874	0.98919
	MGW	0.10718	0.017516	0.13183	0.0034273	0.08662	0.0048615
	ProT	-0.022865	0.61325	-9.6789e-05	0.99829	-0.0024523	0.93611
	Roll	0.14349	0.0014332	0.14176	0.0016381	0.095062	0.0018773
	#deepbind-top	0.080363	0.075229	0.029784	0.51026	0.019534	0.52894
	#deepsea-top	-0.14082	0.0017605	-0.21739	1.1563e-06	-0.15539	5.6062e-07
	Motif Density	0.2617	3.9341e-09	0.1951	1.3363e-05	0.14261	8.9292e-06
