# Supplementary material for: Meta‐analysis of massively parallel reporter assays enables prediction of regulatory function across cell types
Source: Hum Mutat. 2019 Jun 18;40(9):1299–313. doi: 10.1002/humu.23820 (PMC6771677; doi:10.1002/humu.23820)
Supplement: Supplementary file 10 — Supporting information [file HUMU-40-1299-s010.xlsx]

## Sheet: Sheet1
	correlator	Pearson		Spearman		KendalTau
	category	value	pvalue	value	pvalue	value	pvalue
region	feature
F9	5-mer	0.2353	0.41145	0.20296	0.44249	0.14713	0.44293
	DeepBind	0.37701	0.26481	0.24364	0.30943	0.19056	0.24826
	DeepSea	0.37522	0.21467	0.34161	0.23316	0.24991	0.20947
	Full	0.41736	0.18138	0.3627	0.14953	0.27441	0.12362
	Locus specific	0.088859	0.58479	0.065101	0.49025	0.046087	0.46261
	Motifs	0.22683	0.4403	0.13449	0.53997	0.09834	0.49931
GP1BB	5-mer	0.65926	0.056023	0.34999	0.10681	0.2535	0.099369
	DeepBind	0.51543	0.047408	0.35136	0.2437	0.27519	0.21982
	DeepSea	0.70713	0.08725	0.36182	0.13099	0.26938	0.12213
	Full	0.72073	0.061941	0.41321	0.12638	0.31297	0.14142
	Locus specific	0.15391	0.43379	0.13101	0.53454	0.087863	0.51636
	Motifs	0.60579	0.10368	0.31881	0.2278	0.23009	0.20321
HBB	5-mer	0.66686	0.0285	0.59456	0.10485	0.45891	0.076092
	DeepBind	0.65329	0.042482	0.59136	0.1233	0.44329	0.13071
	DeepSea	0.74465	0.0071336	0.64014	0.033671	0.5041	0.028888
	Full	0.74811	0.0063681	0.63928	0.046464	0.50111	0.052935
	Locus specific	0.42544	0.24351	0.37534	0.28569	0.29669	0.24171
	Motifs	0.65308	0.032505	0.6249	0.075171	0.48337	0.082732
HBG1	5-mer	0.73346	0.028253	0.50395	0.077479	0.38096	0.069447
	DeepBind	0.75026	0.001449	0.54818	0.058445	0.41112	0.056153
	DeepSea	0.79347	0.00046604	0.58182	0.019655	0.42535	0.025794
	Full	0.83282	0.00010361	0.62643	0.014253	0.4675	0.023257
	Locus specific	0.31494	0.27174	0.30906	0.30775	0.21916	0.30892
	Motifs	0.70969	0.036406	0.56594	0.057376	0.41765	0.067701
HNF4A	5-mer	0.20858	0.31184	0.24779	0.316	0.16101	0.36194
	DeepBind	0.26587	0.26373	0.24751	0.30114	0.17246	0.3081
	DeepSea	0.30393	0.25094	0.30119	0.28205	0.22371	0.27035
	Full	0.34704	0.21471	0.35888	0.21711	0.26442	0.21825
	Locus specific	-0.024422	0.42908	-0.10491	0.49328	-0.073714	0.52404
	Motifs	0.34051	0.19691	0.36369	0.20489	0.26708	0.20612
IRF4	5-mer	0.71812	6.8496e-05	0.45106	0.041972	0.32611	0.042328
	DeepBind	0.75503	0.00012449	0.55913	0.012162	0.41856	0.0078533
	DeepSea	0.70217	5.806e-05	0.4922	0.025925	0.35856	0.027928
	Full	0.7994	2.0042e-06	0.59978	0.0020039	0.46011	0.0017703
	Locus specific	0.3668	0.1118	0.19194	0.32677	0.13071	0.33545
	Motifs	0.66782	0.024758	0.45882	0.082039	0.34275	0.070788
IRF6	5-mer	0.53344	0.058246	0.46549	0.015866	0.33404	0.018386
	DeepBind	0.53712	0.031542	0.46909	0.007285	0.33226	0.00716
	DeepSea	0.46039	0.038899	0.44321	0.0085204	0.32462	0.0065925
	Full	0.6402	0.013043	0.55393	0.0078277	0.4132	0.0051185
	Locus specific	0.20929	0.22201	0.16358	0.2444	0.11577	0.23264
	Motifs	0.57296	0.025016	0.41354	0.028424	0.29834	0.025567
LDLR	5-mer	0.5695	0.10835	0.44696	0.19065	0.3406	0.1816
	DeepBind	0.563	0.11646	0.44331	0.2094	0.33711	0.17266
	DeepSea	0.4195	0.11909	0.29308	0.31914	0.21456	0.30811
	Full	0.49352	0.037653	0.37982	0.19843	0.28214	0.19901
	Locus specific	0.2225	0.37852	0.22926	0.34986	0.16184	0.36794
	Motifs	0.53377	0.058366	0.29057	0.30705	0.21302	0.3086
MSMB	5-mer	0.45005	0.081369	0.44491	0.035902	0.32875	0.030387
	DeepBind	0.46896	0.09636	0.44939	0.032489	0.33299	0.0328
	DeepSea	0.54089	0.0016258	0.4954	0.0058925	0.36936	0.0065306
	Full	0.57445	0.0053225	0.53796	0.0027941	0.40093	0.0028751
	Locus specific	0.32318	0.13903	0.29571	0.13058	0.21491	0.13606
	Motifs	0.41829	0.11651	0.41965	0.11296	0.31593	0.11421
MYC	5-mer	0.063996	0.49111	0.12355	0.42163	0.089085	0.42879
	DeepBind	0.057614	0.32037	0.052733	0.54883	0.039517	0.53957
	DeepSea	0.17013	0.26785	0.074065	0.47633	0.049299	0.48868
	Full	0.20347	0.20545	0.15067	0.28062	0.1031	0.28472
	Locus specific	0.10655	0.39617	0.121	0.23973	0.084238	0.25424
	Motifs	0.025057	0.56942	-0.010022	0.51185	-0.0069743	0.49787
PKLR	5-mer	0.67312	0.018643	0.5536	0.0027373	0.40799	0.002709
	DeepBind	0.70847	0.00093471	0.49727	0.016464	0.37362	0.015376
	DeepSea	0.75165	5.5305e-05	0.63345	0.0010289	0.48271	0.00093591
	Full	0.82716	1.5801e-08	0.67455	0.00052508	0.52669	0.00033189
	Locus specific	0.35883	0.093405	0.2966	0.12324	0.20607	0.12048
	Motifs	0.6824	0.00016296	0.43863	0.028534	0.32052	0.03753
SORT1	5-mer	0.63331	0.014452	0.5867	0.0011529	0.42427	0.0016435
	DeepBind	0.67149	0.031331	0.64128	0.00031751	0.48013	0.00012156
	DeepSea	0.69872	1.9253e-05	0.67654	8.597e-05	0.51704	4.3329e-05
	Full	0.74462	5.3717e-05	0.72725	8.266e-05	0.57124	2.5997e-05
	Locus specific	0.46832	0.017607	0.42291	0.048825	0.29843	0.051392
	Motifs	0.74504	0.00012216	0.69549	8.6623e-05	0.53343	7.6993e-05
TERT-GBM	5-mer	0.63135	0.013238	0.35842	0.22434	0.26692	0.22594
	DeepBind	0.74602	0.01415	0.40113	0.20917	0.30609	0.18968
	DeepSea	0.83373	0.00041253	0.5569	0.031826	0.41727	0.033148
	Full	0.84873	0.00021662	0.573	0.026703	0.43843	0.025035
	Locus specific	0.31849	0.19599	0.30471	0.28877	0.22799	0.25435
	Motifs	0.6718	0.020259	0.40135	0.19879	0.30518	0.18418
TERT-HEK293T	5-mer	0.31011	0.31139	0.07902	0.53093	0.047776	0.49768
	DeepBind	0.42787	0.25825	0.20686	0.41154	0.13594	0.36918
	DeepSea	0.61801	0.079813	0.43695	0.15119	0.33032	0.14942
	Full	0.61143	0.088787	0.40528	0.20983	0.30282	0.22491
	Locus specific	0.16879	0.42541	0.042098	0.61657	0.027482	0.60634
	Motifs	0.41195	0.23228	0.25193	0.41848	0.18793	0.40291
ZFAND3	5-mer	0.44945	0.098844	0.37239	0.026682	0.26963	0.025035
	DeepBind	0.62361	0.015191	0.41425	0.019258	0.30715	0.016623
	DeepSea	0.5289	0.046114	0.40677	0.016911	0.29453	0.018041
	Full	0.63998	0.0040003	0.46715	0.0042772	0.34366	0.0036651
	Locus specific	0.28773	0.16836	0.21769	0.19757	0.15196	0.18542
	Motifs	0.60273	0.016826	0.38866	0.013712	0.28155	0.012241
