# Supplementary material for: Meta‐analysis of massively parallel reporter assays enables prediction of regulatory function across cell types
Source: Hum Mutat. 2019 Jun 18;40(9):1299–313. doi: 10.1002/humu.23820 (PMC6771677; doi:10.1002/humu.23820)
Supplement: Supplementary file 11 — Supporting information [file HUMU-40-1299-s011.xlsx]

## Sheet: enhancers
	correlator	Pearson		Spearman		KendalTau
	category	value	pvalue	value	pvalue	value	pvalue
train region	test region
IRF4	IRF4	0.7994	2.0042e-06	0.59978	0.0020039	0.46011	0.0017703
	IRF6	0.28218	0.20232	0.35361	0.075344	0.25567	0.072867
	MYC	-0.077734	0.57614	-0.06177	0.68218	-0.044723	0.67346
	SORT1	0.34913	0.085251	0.42468	0.01195	0.29919	0.0136
	ZFAND3	0.29155	0.1799	0.30618	0.12631	0.21653	0.11049
IRF6	IRF4	0.014026	0.62318	0.038748	0.61278	0.027524	0.5959
	IRF6	0.6402	0.013043	0.55393	0.0078277	0.4132	0.0051185
	MYC	0.0084435	0.46394	0.052709	0.54293	0.037495	0.54805
	SORT1	0.23581	0.24944	0.24529	0.14255	0.16974	0.13518
	ZFAND3	0.18089	0.2925	0.25635	0.20575	0.18092	0.19673
MYC	IRF4	0.030737	0.45496	0.090538	0.33095	0.063351	0.33974
	IRF6	-0.060617	0.58548	-0.11004	0.34721	-0.077144	0.32166
	MYC	0.20347	0.20545	0.15067	0.28062	0.1031	0.28472
	SORT1	-0.22877	0.2169	-0.24351	0.17363	-0.16334	0.16385
	ZFAND3	0.075186	0.55078	0.072471	0.55788	0.048305	0.56806
ZFAND3	IRF4	0.34723	0.07638	0.31773	0.086147	0.21762	0.091408
	IRF6	0.082645	0.37337	0.083497	0.38739	0.061361	0.37655
	MYC	0.028234	0.61812	0.046324	0.61037	0.031205	0.63167
	SORT1	0.38632	0.059142	0.42335	0.017974	0.30532	0.015376
	ZFAND3	0.63998	0.0040003	0.46715	0.0042772	0.34366	0.0036651
SORT1	IRF4	0.14761	0.44718	0.14876	0.46957	0.10432	0.44407
	IRF6	0.27454	0.14332	0.33696	0.05362	0.24161	0.048003
	MYC	-0.01787	0.57021	0.012382	0.67393	0.014667	0.6752
	SORT1	0.74462	5.3717e-05	0.72725	8.266e-05	0.57124	2.5997e-05
	ZFAND3	0.25916	0.29957	0.1557	0.39696	0.10698	0.40989

## Sheet: promoters
	correlator	Pearson		Spearman		KendalTau
	category	value	pvalue	value	pvalue	value	pvalue
train region	test region
LDLR	F9	0.094719	0.50902	0.1408	0.34699	0.095626	0.39044
	GP1BB	0.18878	0.37755	0.15841	0.31078	0.1141	0.29288
	HBB	-0.045781	0.48406	-0.10946	0.54913	-0.076861	0.55879
	HBG1	0.35287	0.27395	0.3145	0.27894	0.22875	0.26745
	HNF4A	-0.11324	0.54115	-0.0796	0.60334	-0.059619	0.62702
	LDLR	0.49352	0.037653	0.37982	0.19843	0.28214	0.19901
	MSMB	0.058813	0.54572	0.0169	0.52589	0.015241	0.51482
	PKLR	0.074345	0.36275	0.049853	0.43616	0.038694	0.44083
	TERT-GBM	0.63699	0.022975	0.38889	0.11903	0.2904	0.098679
	TERT-HEK293T	0.53407	0.081187	0.34842	0.20589	0.25607	0.1788
PKLR	F9	-0.053087	0.39344	0.075028	0.4791	0.068504	0.49118
	GP1BB	0.33223	0.086411	0.26776	0.15259	0.19133	0.15311
	HBB	0.54638	0.11104	0.49382	0.19594	0.3601	0.22379
	HBG1	0.32748	0.21926	0.3375	0.22253	0.22388	0.25582
	HNF4A	0.27858	0.34494	0.20167	0.27619	0.14872	0.25956
	LDLR	0.32164	0.092448	0.29096	0.15643	0.20784	0.15767
	MSMB	0.30292	0.096843	0.2899	0.1456	0.20314	0.15877
	PKLR	0.82716	1.5801e-08	0.67455	0.00052508	0.52669	0.00033189
	TERT-GBM	0.48527	0.10203	0.35799	0.20664	0.25949	0.2223
	TERT-HEK293T	0.38495	0.20872	0.30175	0.29227	0.22109	0.27461
HBG1	F9	0.10896	0.25132	0.12685	0.4045	0.093451	0.38135
	GP1BB	0.12494	0.46786	0.10713	0.43746	0.077741	0.42706
	HBB	0.45127	0.20125	0.39395	0.24351	0.27321	0.28419
	HBG1	0.83282	0.00010361	0.62643	0.014253	0.4675	0.023257
	HNF4A	0.21151	0.35116	0.212	0.30994	0.15865	0.27903
	LDLR	0.34345	0.13402	0.28674	0.2321	0.21127	0.2518
	MSMB	0.095758	0.32518	0.044983	0.47304	0.031903	0.45339
	PKLR	0.04289	0.58298	0.12422	0.40148	0.089807	0.41596
	TERT-GBM	0.51307	0.075125	0.3193	0.2608	0.23404	0.26044
	TERT-HEK293T	0.41803	0.19925	0.33088	0.33379	0.24007	0.32121
TERT-HEK293T	F9	0.09579	0.35625	0.13183	0.47559	0.087601	0.45267
	GP1BB	0.21826	0.21428	0.19807	0.28971	0.14445	0.2772
	HBB	0.49583	0.14918	0.45947	0.17985	0.35021	0.17658
	HBG1	0.34455	0.19795	0.32366	0.25049	0.22929	0.27931
	HNF4A	0.0945	0.41352	0.1059	0.43823	0.078779	0.41627
	LDLR	0.37074	0.052266	0.30756	0.15595	0.21962	0.16084
	MSMB	0.18813	0.32078	0.22357	0.20372	0.15052	0.21726
	PKLR	0.32071	0.13405	0.32471	0.11841	0.23847	0.098617
	TERT-GBM	0.67871	0.037893	0.26746	0.33973	0.19281	0.33886
	TERT-HEK293T	0.61143	0.088787	0.40528	0.20983	0.30282	0.22491
TERT-GBM	F9	0.10202	0.37479	0.12788	0.47622	0.080191	0.47135
	GP1BB	0.2397	0.18468	0.19198	0.27604	0.14246	0.25862
	HBB	0.45693	0.21905	0.37869	0.27907	0.28678	0.28071
	HBG1	0.3843	0.19086	0.3374	0.2077	0.24479	0.2318
	HNF4A	0.11838	0.3875	0.18466	0.43897	0.13242	0.44945
	LDLR	0.37256	0.059874	0.29214	0.15362	0.2098	0.14978
	MSMB	0.15942	0.35131	0.17323	0.32275	0.12584	0.30918
	PKLR	0.2548	0.23647	0.25718	0.20447	0.17856	0.20621
	TERT-GBM	0.84873	0.00021662	0.573	0.026703	0.43843	0.025035
	TERT-HEK293T	0.55556	0.060365	0.27178	0.37032	0.20999	0.36763
F9	F9	0.41736	0.18138	0.3627	0.14953	0.27441	0.12362
	GP1BB	-0.071282	0.58808	-0.1014	0.53791	-0.074956	0.54792
	HBB	-0.024271	0.39844	-0.079766	0.42859	-0.065665	0.41765
	HBG1	0.16973	0.3429	0.11746	0.39285	0.075615	0.38959
	HNF4A	0.32565	0.22265	0.21602	0.44548	0.15631	0.46642
	LDLR	0.17009	0.3259	0.090204	0.46067	0.070153	0.44195
	MSMB	-0.080227	0.36364	-0.11239	0.3313	-0.081909	0.3217
	PKLR	0.123	0.42902	0.14607	0.36931	0.10034	0.35906
	TERT-GBM	0.20982	0.44275	0.13251	0.54165	0.091003	0.51028
	TERT-HEK293T	0.13394	0.43009	0.17134	0.28296	0.11292	0.31287
MSMB	F9	0.093173	0.48502	0.14411	0.39742	0.095919	0.40371
	GP1BB	0.14482	0.47684	0.14424	0.48414	0.099072	0.46512
	HBB	0.56508	0.095865	0.54865	0.10375	0.40789	0.12053
	HBG1	0.31713	0.25668	0.24802	0.37977	0.16615	0.39037
	HNF4A	0.19656	0.47232	0.18678	0.52168	0.14884	0.46021
	LDLR	0.33902	0.11371	0.31652	0.16791	0.22533	0.16506
	MSMB	0.57445	0.0053225	0.53796	0.0027941	0.40093	0.0028751
	PKLR	0.43159	0.028851	0.4209	0.044941	0.28902	0.046165
	TERT-GBM	0.42525	0.14431	0.31792	0.24198	0.22756	0.24598
	TERT-HEK293T	0.3602	0.27343	0.3295	0.36657	0.24139	0.35212
HNF4A	F9	0.14726	0.38839	0.21136	0.35462	0.15561	0.34703
	GP1BB	0.17542	0.31051	0.1532	0.40031	0.1045	0.39847
	HBB	0.6749	0.044661	0.57061	0.10584	0.43034	0.11534
	HBG1	0.23682	0.36261	0.29332	0.26932	0.19949	0.31416
	HNF4A	0.34704	0.21471	0.35888	0.21711	0.26442	0.21825
	LDLR	0.30208	0.10241	0.26774	0.18957	0.17951	0.23058
	MSMB	-0.012492	0.64855	-0.064471	0.5713	-0.038863	0.55188
	PKLR	0.43447	0.03504	0.51268	0.010698	0.37653	0.0088556
	TERT-GBM	0.30408	0.25783	0.24369	0.36389	0.17381	0.36358
	TERT-HEK293T	0.28891	0.27917	0.24351	0.34449	0.17205	0.35681
HBB	F9	0.11319	0.47222	0.21049	0.38012	0.16273	0.34173
	GP1BB	0.14268	0.38774	0.13368	0.35459	0.096557	0.35498
	HBB	0.74811	0.0063681	0.63928	0.046464	0.50111	0.052935
	HBG1	0.31108	0.25744	0.34959	0.21421	0.24704	0.23092
	HNF4A	0.29474	0.32724	0.26897	0.29463	0.20309	0.27952
	LDLR	0.31502	0.10529	0.30689	0.16602	0.22577	0.16293
	MSMB	0.16861	0.28609	0.165	0.31963	0.11526	0.32785
	PKLR	0.4492	0.017309	0.51508	0.012825	0.36615	0.014541
	TERT-GBM	0.31172	0.2227	0.2247	0.35484	0.15356	0.36152
	TERT-HEK293T	0.30002	0.31899	0.2541	0.36864	0.18603	0.32985
GP1BB	F9	-0.043729	0.46113	0.0345	0.47181	0.02351	0.47531
	GP1BB	0.72073	0.061941	0.41321	0.12638	0.31297	0.14142
	HBB	0.34543	0.30561	0.32919	0.33019	0.2523	0.32846
	HBG1	0.18625	0.41841	0.19126	0.44292	0.13588	0.42938
	HNF4A	0.0052758	0.50523	0.065128	0.51553	0.046336	0.52836
	LDLR	0.31797	0.24076	0.28616	0.32039	0.20013	0.32048
	MSMB	0.23656	0.22327	0.21595	0.22738	0.15219	0.22877
	PKLR	0.3665	0.10924	0.29123	0.22791	0.20755	0.23669
	TERT-GBM	0.42377	0.17508	0.29367	0.30085	0.21506	0.291
	TERT-HEK293T	0.40299	0.2392	0.25549	0.36885	0.17473	0.38442
